# Supplementary material for: Panera: An innovative framework for surmounting uncertainty in microbial community modeling using pan-genera metabolic models
Source: iScience. 2024 Jun 22;27(7):110358. doi: 10.1016/j.isci.2024.110358 (PMC11292516; doi:10.1016/j.isci.2024.110358)
Supplement: Table S1. Information on the species biomass reactions used in the model reconstruction, related to Figure 1B [file mmc2.xlsx]

## Sheet: Sheet1
Table S1: Information on the species biomass reactions used in the model reconstruction
ReactionID	Description	Formula	Reversible	ConfidenceScore	Notes	References	ECNumber	KEGGID	LastModified	Subsystem	Subsystem_general
Abiotrophia_defectiva_ATCC_49176_biomass087	Produced biomass	X	X	0							09/17/2023
Acaricomes_phytoseiuli_DSM_14247_bio1	Produced biomass	X	X	0							09/17/2023
Acaryochloris_marina_MBIC11017_bio1	Produced biomass	X	X	0							09/17/2023
Acetanaerobacterium_elongatum_CGMCC_1_5012_bio1	Produced biomass	X	X	0							09/17/2023
Acetatifactor_muris_GP69_bio1	Produced biomass	X	X	0							09/17/2023
Acetivibrio_cellulolyticus_CD2_bio1	Produced biomass	X	X	0							09/17/2023
Acetivibrio_ethanolgignens_ACET_33324_bio1	Produced biomass	X	X	0							09/17/2023
Acetobacterium_wieringae_DSM_1911_bio1	Produced biomass	X	X	0							09/17/2023
Acetonema_longum_DSM_6540_bio1	Produced biomass	X	X	0							09/17/2023
Achromobacter_insuavis_AXX_A_bio1	Produced biomass	X	X	0							09/17/2023
Achromobacter_xylosoxidans_A8_biomass474	Produced biomass	X	X	0							09/17/2023
Achromobacter_xylosoxidans_ERR2221244_bio1	Produced biomass	X	X	0							09/17/2023
Achromobacter_xylosoxidans_ERR2221245_bio1	Produced biomass	X	X	0							09/17/2023
Achromobacter_xylosoxidans_ERR2221246_bio1	Produced biomass	X	X	0							09/17/2023
Achromobacter_xylosoxidans_ERR2221247_bio1	Produced biomass	X	X	0							09/17/2023
Achromobacter_xylosoxidans_NBRC_15126_biomass489	Produced biomass	X	X	0							09/17/2023
Achromobacter_xylosoxidans_NCTC10807_bio1	Produced biomass	X	X	0							09/17/2023
Acidaminobacter_hydrogenoformans_DSM_2784_bio1	Produced biomass	X	X	0							09/17/2023
Acidaminococcus_fermentans_DSM_20731_biomass400	Produced biomass	X	X	0							09/17/2023
Acidaminococcus_intestini_RyC_MR95_biomass345	Produced biomass	X	X	0							09/17/2023
Acidaminococcus_massiliensis_Marseille_P2828_bio1	Produced biomass	X	X	0							09/17/2023
Acidaminococcus_sp_BV3L6_bio1	Produced biomass	X	X	0							09/17/2023
Acidaminococcus_sp_D21_biomass525	Produced biomass	X	X	0							09/17/2023
Acidaminococcus_sp_HPA0509_bio1	Produced biomass	X	X	0							09/17/2023
Acidobacterium_ailaaui_PMMR2_bio1	Produced biomass	X	X	0							09/17/2023
Acidobacterium_capsulatum_ATCC_51196_bio1	Produced biomass	X	X	0							09/17/2023
Acidovorax_caeni_R_24608_bio1	Produced biomass	X	X	0							09/17/2023
Acinetobacter_baumannii_1656_2_bio1	Produced biomass	X	X	0							09/17/2023
Acinetobacter_baumannii_3990_bio1	Produced biomass	X	X	0							09/17/2023
Acinetobacter_baumannii_48055_bio1	Produced biomass	X	X	0							09/17/2023
Acinetobacter_baumannii_53264_bio1	Produced biomass	X	X	0							09/17/2023
Acinetobacter_baumannii_6013113_bio1	Produced biomass	X	X	0							09/17/2023
Acinetobacter_baumannii_6013150_bio1	Produced biomass	X	X	0							09/17/2023
Acinetobacter_baumannii_6014059_bio1	Produced biomass	X	X	0							09/17/2023
Acinetobacter_baumannii_AA_014_bio1	Produced biomass	X	X	0							09/17/2023
Acinetobacter_baumannii_AB_1536_8_bio1	Produced biomass	X	X	0							09/17/2023
Acinetobacter_baumannii_AB_1582_8_bio1	Produced biomass	X	X	0							09/17/2023
Acinetobacter_baumannii_AB_1594_8_bio1	Produced biomass	X	X	0							09/17/2023
Acinetobacter_baumannii_AB_1595_8_bio1	Produced biomass	X	X	0							09/17/2023
Acinetobacter_baumannii_AB_1649_8_bio1	Produced biomass	X	X	0							09/17/2023
Acinetobacter_baumannii_AB_1650_8_bio1	Produced biomass	X	X	0							09/17/2023
Acinetobacter_baumannii_AB_1766_8_bio1	Produced biomass	X	X	0							09/17/2023
Acinetobacter_baumannii_AB_2007_09_110_01_7_bio1	Produced biomass	X	X	0							09/17/2023
Acinetobacter_baumannii_AB_2007_16_25_01_7_bio1	Produced biomass	X	X	0							09/17/2023
Acinetobacter_baumannii_AB_2007_16_27_01_bio1	Produced biomass	X	X	0							09/17/2023
Acinetobacter_baumannii_AB_2008_15_34_7_bio1	Produced biomass	X	X	0							09/17/2023
Acinetobacter_baumannii_AB_2008_15_45_bio1	Produced biomass	X	X	0							09/17/2023
Acinetobacter_baumannii_AB_2008_15_52_bio1	Produced biomass	X	X	0							09/17/2023
Acinetobacter_baumannii_AB_2008_15_69_bio1	Produced biomass	X	X	0							09/17/2023
Acinetobacter_baumannii_AB_2008_15_70_bio1	Produced biomass	X	X	0							09/17/2023
Acinetobacter_baumannii_AB_2008_15_71_bio1	Produced biomass	X	X	0							09/17/2023
Acinetobacter_baumannii_AB_2008_23_01_01_7_bio1	Produced biomass	X	X	0							09/17/2023
Acinetobacter_baumannii_AB_2008_23_07_01_7_bio1	Produced biomass	X	X	0							09/17/2023
Acinetobacter_baumannii_AB_2009_04_01_7_bio1	Produced biomass	X	X	0							09/17/2023
Acinetobacter_baumannii_AB_2009_04_02_7_bio1	Produced biomass	X	X	0							09/17/2023
Acinetobacter_baumannii_AB_515_8_bio1	Produced biomass	X	X	0							09/17/2023
Acinetobacter_baumannii_AB_908_12_bio1	Produced biomass	X	X	0							09/17/2023
Acinetobacter_baumannii_AB_908_13_bio1	Produced biomass	X	X	0							09/17/2023
Acinetobacter_baumannii_AB_909_01_7_bio1	Produced biomass	X	X	0							09/17/2023
Acinetobacter_baumannii_AB_909_02_7_bio1	Produced biomass	X	X	0							09/17/2023
Acinetobacter_baumannii_AB_909_05_bio1	Produced biomass	X	X	0							09/17/2023
Acinetobacter_baumannii_AB_TG19617_bio1	Produced biomass	X	X	0							09/17/2023
Acinetobacter_baumannii_AB_TG2018_bio1	Produced biomass	X	X	0							09/17/2023
Acinetobacter_baumannii_AB_TG2022_bio1	Produced biomass	X	X	0							09/17/2023
Acinetobacter_baumannii_AB_TG2023_bio1	Produced biomass	X	X	0							09/17/2023
Acinetobacter_baumannii_AB_TG2026_bio1	Produced biomass	X	X	0							09/17/2023
Acinetobacter_baumannii_AB_TG2028_bio1	Produced biomass	X	X	0							09/17/2023
Acinetobacter_baumannii_AB_TG2030_bio1	Produced biomass	X	X	0							09/17/2023
Acinetobacter_baumannii_AB_TG2031_bio1	Produced biomass	X	X	0							09/17/2023
Acinetobacter_baumannii_AB_TG27335_bio1	Produced biomass	X	X	0							09/17/2023
Acinetobacter_baumannii_AB_TG27339_bio1	Produced biomass	X	X	0							09/17/2023
Acinetobacter_baumannii_AB_TG27343_bio1	Produced biomass	X	X	0							09/17/2023
Acinetobacter_baumannii_AB0057_biomass263	Produced biomass	X	X	0							09/17/2023
Acinetobacter_baumannii_Ab11111_bio1	Produced biomass	X	X	0							09/17/2023
Acinetobacter_baumannii_AB1H8_bio1	Produced biomass	X	X	0							09/17/2023
Acinetobacter_baumannii_AB210_bio1	Produced biomass	X	X	0							09/17/2023
Acinetobacter_baumannii_AB307_0294_bio1	Produced biomass	X	X	0							09/17/2023
Acinetobacter_baumannii_AB31_bio1	Produced biomass	X	X	0							09/17/2023
Acinetobacter_baumannii_Ab33333_bio1	Produced biomass	X	X	0							09/17/2023
Acinetobacter_baumannii_AB405E4_bio1	Produced biomass	X	X	0							09/17/2023
Acinetobacter_baumannii_Ab44444_bio1	Produced biomass	X	X	0							09/17/2023
Acinetobacter_baumannii_AB4A3_bio1	Produced biomass	X	X	0							09/17/2023
Acinetobacter_baumannii_AB5256_bio1	Produced biomass	X	X	0							09/17/2023
Acinetobacter_baumannii_AB5711_bio1	Produced biomass	X	X	0							09/17/2023
Acinetobacter_baumannii_AB900_bio1	Produced biomass	X	X	0							09/17/2023
Acinetobacter_baumannii_ABIsac_ColiR_bio1	Produced biomass	X	X	0							09/17/2023
Acinetobacter_baumannii_ABNIH1_bio1	Produced biomass	X	X	0							09/17/2023
Acinetobacter_baumannii_ABNIH11_bio1	Produced biomass	X	X	0							09/17/2023
Acinetobacter_baumannii_ABNIH14_bio1	Produced biomass	X	X	0							09/17/2023
Acinetobacter_baumannii_ABNIH15_bio1	Produced biomass	X	X	0							09/17/2023
Acinetobacter_baumannii_ABNIH16_bio1	Produced biomass	X	X	0							09/17/2023
Acinetobacter_baumannii_ABNIH18_bio1	Produced biomass	X	X	0							09/17/2023
Acinetobacter_baumannii_ABNIH19_bio1	Produced biomass	X	X	0							09/17/2023
Acinetobacter_baumannii_ABNIH22_bio1	Produced biomass	X	X	0							09/17/2023
Acinetobacter_baumannii_ABNIH23_bio1	Produced biomass	X	X	0							09/17/2023
Acinetobacter_baumannii_ABNIH25_bio1	Produced biomass	X	X	0							09/17/2023
Acinetobacter_baumannii_ABNIH26_bio1	Produced biomass	X	X	0							09/17/2023
Acinetobacter_baumannii_ABNIH3_bio1	Produced biomass	X	X	0							09/17/2023
Acinetobacter_baumannii_ABNIH4_bio1	Produced biomass	X	X	0							09/17/2023
Acinetobacter_baumannii_ABNIH5_bio1	Produced biomass	X	X	0							09/17/2023
Acinetobacter_baumannii_ABNIH6_bio1	Produced biomass	X	X	0							09/17/2023
Acinetobacter_baumannii_AC12_bio1	Produced biomass	X	X	0							09/17/2023
Acinetobacter_baumannii_AC30_bio1	Produced biomass	X	X	0							09/17/2023
Acinetobacter_baumannii_ACICU_bio1	Produced biomass	X	X	0							09/17/2023
Acinetobacter_baumannii_ANC_4097_bio1	Produced biomass	X	X	0							09/17/2023
Acinetobacter_baumannii_ATCC_17978_bio1	Produced biomass	X	X	0							09/17/2023
Acinetobacter_baumannii_ATCC_19606_bio1	Produced biomass	X	X	0							09/17/2023
Acinetobacter_baumannii_AYE_bio1	Produced biomass	X	X	0							09/17/2023
Acinetobacter_baumannii_BZICU_2_bio1	Produced biomass	X	X	0							09/17/2023
Acinetobacter_baumannii_Canada_BC_5_bio1	Produced biomass	X	X	0							09/17/2023
Acinetobacter_baumannii_Canada_BC1_bio1	Produced biomass	X	X	0							09/17/2023
Acinetobacter_baumannii_IS_116_bio1	Produced biomass	X	X	0							09/17/2023
Acinetobacter_baumannii_IS_123_bio1	Produced biomass	X	X	0							09/17/2023
Acinetobacter_baumannii_IS_143_bio1	Produced biomass	X	X	0							09/17/2023
Acinetobacter_baumannii_IS_235_bio1	Produced biomass	X	X	0							09/17/2023
Acinetobacter_baumannii_IS_251_bio1	Produced biomass	X	X	0							09/17/2023
Acinetobacter_baumannii_IS_58_bio1	Produced biomass	X	X	0							09/17/2023
Acinetobacter_baumannii_LAC_4_bio1	Produced biomass	X	X	0							09/17/2023
Acinetobacter_baumannii_MDR_TJ_bio1	Produced biomass	X	X	0							09/17/2023
Acinetobacter_baumannii_MDR_ZJ06_bio1	Produced biomass	X	X	0							09/17/2023
Acinetobacter_baumannii_MSP4_16_bio1	Produced biomass	X	X	0							09/17/2023
Acinetobacter_baumannii_Naval_113_bio1	Produced biomass	X	X	0							09/17/2023
Acinetobacter_baumannii_Naval_13_bio1	Produced biomass	X	X	0							09/17/2023
Acinetobacter_baumannii_Naval_17_bio1	Produced biomass	X	X	0							09/17/2023
Acinetobacter_baumannii_Naval_18_bio1	Produced biomass	X	X	0							09/17/2023
Acinetobacter_baumannii_Naval_2_bio1	Produced biomass	X	X	0							09/17/2023
Acinetobacter_baumannii_Naval_21_bio1	Produced biomass	X	X	0							09/17/2023
Acinetobacter_baumannii_Naval_57_bio1	Produced biomass	X	X	0							09/17/2023
Acinetobacter_baumannii_Naval_72_bio1	Produced biomass	X	X	0							09/17/2023
Acinetobacter_baumannii_Naval_78_bio1	Produced biomass	X	X	0							09/17/2023
Acinetobacter_baumannii_Naval_81_bio1	Produced biomass	X	X	0							09/17/2023
Acinetobacter_baumannii_Naval_82_bio1	Produced biomass	X	X	0							09/17/2023
Acinetobacter_baumannii_Naval_83_bio1	Produced biomass	X	X	0							09/17/2023
Acinetobacter_baumannii_NIPH_1362_bio1	Produced biomass	X	X	0							09/17/2023
Acinetobacter_baumannii_NIPH_146_bio1	Produced biomass	X	X	0							09/17/2023
Acinetobacter_baumannii_NIPH_1669_bio1	Produced biomass	X	X	0							09/17/2023
Acinetobacter_baumannii_NIPH_1734_bio1	Produced biomass	X	X	0							09/17/2023
Acinetobacter_baumannii_NIPH_190_bio1	Produced biomass	X	X	0							09/17/2023
Acinetobacter_baumannii_NIPH_201_bio1	Produced biomass	X	X	0							09/17/2023
Acinetobacter_baumannii_NIPH_2061_bio1	Produced biomass	X	X	0							09/17/2023
Acinetobacter_baumannii_NIPH_24_bio1	Produced biomass	X	X	0							09/17/2023
Acinetobacter_baumannii_NIPH_290_bio1	Produced biomass	X	X	0							09/17/2023
Acinetobacter_baumannii_NIPH_329_bio1	Produced biomass	X	X	0							09/17/2023
Acinetobacter_baumannii_NIPH_335_bio1	Produced biomass	X	X	0							09/17/2023
Acinetobacter_baumannii_NIPH_410_bio1	Produced biomass	X	X	0							09/17/2023
Acinetobacter_baumannii_NIPH_527_bio1	Produced biomass	X	X	0							09/17/2023
Acinetobacter_baumannii_NIPH_528_bio1	Produced biomass	X	X	0							09/17/2023
Acinetobacter_baumannii_NIPH_60_bio1	Produced biomass	X	X	0							09/17/2023
Acinetobacter_baumannii_NIPH_601_bio1	Produced biomass	X	X	0							09/17/2023
Acinetobacter_baumannii_NIPH_615_bio1	Produced biomass	X	X	0							09/17/2023
Acinetobacter_baumannii_NIPH_67_bio1	Produced biomass	X	X	0							09/17/2023
Acinetobacter_baumannii_NIPH_70_bio1	Produced biomass	X	X	0							09/17/2023
Acinetobacter_baumannii_NIPH_80_bio1	Produced biomass	X	X	0							09/17/2023
Acinetobacter_baumannii_OIFC0162_bio1	Produced biomass	X	X	0							09/17/2023
Acinetobacter_baumannii_OIFC032_bio1	Produced biomass	X	X	0							09/17/2023
Acinetobacter_baumannii_OIFC035_bio1	Produced biomass	X	X	0							09/17/2023
Acinetobacter_baumannii_OIFC047_bio1	Produced biomass	X	X	0							09/17/2023
Acinetobacter_baumannii_OIFC065_bio1	Produced biomass	X	X	0							09/17/2023
Acinetobacter_baumannii_OIFC074_bio1	Produced biomass	X	X	0							09/17/2023
Acinetobacter_baumannii_OIFC087_bio1	Produced biomass	X	X	0							09/17/2023
Acinetobacter_baumannii_OIFC098_bio1	Produced biomass	X	X	0							09/17/2023
Acinetobacter_baumannii_OIFC099_bio1	Produced biomass	X	X	0							09/17/2023
Acinetobacter_baumannii_OIFC109_bio1	Produced biomass	X	X	0							09/17/2023
Acinetobacter_baumannii_OIFC110_bio1	Produced biomass	X	X	0							09/17/2023
Acinetobacter_baumannii_OIFC111_bio1	Produced biomass	X	X	0							09/17/2023
Acinetobacter_baumannii_OIFC137_bio1	Produced biomass	X	X	0							09/17/2023
Acinetobacter_baumannii_OIFC143_bio1	Produced biomass	X	X	0							09/17/2023
Acinetobacter_baumannii_OIFC180_bio1	Produced biomass	X	X	0							09/17/2023
Acinetobacter_baumannii_OIFC189_bio1	Produced biomass	X	X	0							09/17/2023
Acinetobacter_baumannii_OIFC338_bio1	Produced biomass	X	X	0							09/17/2023
Acinetobacter_baumannii_SDF_bio1	Produced biomass	X	X	0							09/17/2023
Acinetobacter_baumannii_TCDC_AB0715_bio1	Produced biomass	X	X	0							09/17/2023
Acinetobacter_baumannii_TYTH_1_bio1	Produced biomass	X	X	0							09/17/2023
Acinetobacter_baumannii_UMB001_bio1	Produced biomass	X	X	0							09/17/2023
Acinetobacter_baumannii_UMB003_bio1	Produced biomass	X	X	0							09/17/2023
Acinetobacter_baumannii_W7282_bio1	Produced biomass	X	X	0							09/17/2023
Acinetobacter_baumannii_WC_348_bio1	Produced biomass	X	X	0							09/17/2023
Acinetobacter_baumannii_WC_692_bio1	Produced biomass	X	X	0							09/17/2023
Acinetobacter_baumannii_WC_A_694_bio1	Produced biomass	X	X	0							09/17/2023
Acinetobacter_baumannii_WC_A_92_bio1	Produced biomass	X	X	0							09/17/2023
Acinetobacter_baumannii_WM99c_bio1	Produced biomass	X	X	0							09/17/2023
Acinetobacter_baumannii_ZWS1122_bio1	Produced biomass	X	X	0							09/17/2023
Acinetobacter_baumannii_ZWS1219_bio1	Produced biomass	X	X	0							09/17/2023
Acinetobacter_calcoaceticus_ANC_3680_bio1	Produced biomass	X	X	0							09/17/2023
Acinetobacter_calcoaceticus_ANC_3811_bio1	Produced biomass	X	X	0							09/17/2023
Acinetobacter_calcoaceticus_DSM_30006_CIP_81_8_bio1	Produced biomass	X	X	0							09/17/2023
Acinetobacter_calcoaceticus_NIPH_13_bio1	Produced biomass	X	X	0							09/17/2023
Acinetobacter_calcoaceticus_PHEA_2_biomass259	Produced biomass	X	X	0							09/17/2023
Acinetobacter_calcoaceticus_RUH2202_bio1	Produced biomass	X	X	0							09/17/2023
Acinetobacter_calcoaceticus_subsp_anitratus_XM1570_bio1	Produced biomass	X	X	0							09/17/2023
Acinetobacter_calcoaceticus_TG19585_bio1	Produced biomass	X	X	0							09/17/2023
Acinetobacter_calcoaceticus_TG19588_bio1	Produced biomass	X	X	0							09/17/2023
Acinetobacter_calcoaceticus_TG19593_bio1	Produced biomass	X	X	0							09/17/2023
Acinetobacter_guillouiae_CIP_63_46_bio1	Produced biomass	X	X	0							09/17/2023
Acinetobacter_guillouiae_KCTC_23200_bio1	Produced biomass	X	X	0							09/17/2023
Acinetobacter_guillouiae_MSP4_18_bio1	Produced biomass	X	X	0							09/17/2023
Acinetobacter_guillouiae_NIPH_991_bio1	Produced biomass	X	X	0							09/17/2023
Acinetobacter_haemolyticus_ATCC_19194_bio1	Produced biomass	X	X	0							09/17/2023
Acinetobacter_haemolyticus_CIP_64_3_bio1	Produced biomass	X	X	0							09/17/2023
Acinetobacter_haemolyticus_NIPH_261_biomass269	Produced biomass	X	X	0							09/17/2023
Acinetobacter_haemolyticus_TG19599_bio1	Produced biomass	X	X	0							09/17/2023
Acinetobacter_haemolyticus_TG21157_bio1	Produced biomass	X	X	0							09/17/2023
Acinetobacter_johnsonii_ANC_3681_bio1	Produced biomass	X	X	0							09/17/2023
Acinetobacter_johnsonii_CIP_64_6_bio1	Produced biomass	X	X	0							09/17/2023
Acinetobacter_johnsonii_SH046_biomass267	Produced biomass	X	X	0							09/17/2023
Acinetobacter_junii_CIP_107470_bio1	Produced biomass	X	X	0							09/17/2023
Acinetobacter_junii_CIP_64_5_bio1	Produced biomass	X	X	0							09/17/2023
Acinetobacter_junii_NIPH_182_bio1	Produced biomass	X	X	0							09/17/2023
Acinetobacter_junii_SH205_biomass525	Produced biomass	X	X	0							09/17/2023
Acinetobacter_lwoffii_CIP_70_31_bio1	Produced biomass	X	X	0							09/17/2023
Acinetobacter_lwoffii_ERR2221242_bio1	Produced biomass	X	X	0							09/17/2023
Acinetobacter_lwoffii_NCTC_5866_bio1	Produced biomass	X	X	0							09/17/2023
Acinetobacter_lwoffii_NIPH_478_bio1	Produced biomass	X	X	0							09/17/2023
Acinetobacter_lwoffii_NIPH_715_bio1	Produced biomass	X	X	0							09/17/2023
Acinetobacter_lwoffii_SH145_bio1	Produced biomass	X	X	0							09/17/2023
Acinetobacter_lwoffii_TG19636_bio1	Produced biomass	X	X	0							09/17/2023
Acinetobacter_lwoffii_WJ10621_biomass281	Produced biomass	X	X	0							09/17/2023
Acinetobacter_nosocomialis_NIPH_2119_bio1	Produced biomass	X	X	0							09/17/2023
Acinetobacter_nosocomialis_WC_487_bio1	Produced biomass	X	X	0							09/17/2023
Acinetobacter_pittii_ANC_3678_bio1	Produced biomass	X	X	0							09/17/2023
Acinetobacter_pittii_ANC_4050_bio1	Produced biomass	X	X	0							09/17/2023
Acinetobacter_pittii_ANC_4052_biomass260	Produced biomass	X	X	0							09/17/2023
Acinetobacter_pittii_AP_882_bio1	Produced biomass	X	X	0							09/17/2023
Acinetobacter_pittii_CIP_70_29_bio1	Produced biomass	X	X	0							09/17/2023
Acinetobacter_pittii_D499_bio1	Produced biomass	X	X	0							09/17/2023
Acinetobacter_pittii_IEC338SC_bio1	Produced biomass	X	X	0							09/17/2023
Acinetobacter_pittii_TG6411_bio1	Produced biomass	X	X	0							09/17/2023
Acinetobacter_pittii_WC_136_bio1	Produced biomass	X	X	0							09/17/2023
Acinetobacter_radioresistens_DSM_6976_bio1	Produced biomass	X	X	0							09/17/2023
Acinetobacter_radioresistens_NIPH_2130_biomass283	Produced biomass	X	X	0							09/17/2023
Acinetobacter_radioresistens_SH164_bio1	Produced biomass	X	X	0							09/17/2023
Acinetobacter_radioresistens_SK82_bio1	Produced biomass	X	X	0							09/17/2023
Acinetobacter_radioresistens_TG02010_bio1	Produced biomass	X	X	0							09/17/2023
Acinetobacter_radioresistens_WC_A_157_bio1	Produced biomass	X	X	0							09/17/2023
Acinetobacter_sp_ATCC_27244_bio1	Produced biomass	X	X	0							09/17/2023
Acinetobacter_sp_OIFC021_bio1	Produced biomass	X	X	0							09/17/2023
Acinetobacter_sp_RUH2624_bio1	Produced biomass	X	X	0							09/17/2023
Acinetobacter_sp_SH024_bio1	Produced biomass	X	X	0							09/17/2023
Acinetobacter_sp_WC_141_bio1	Produced biomass	X	X	0							09/17/2023
Acinetobacter_sp_WC_323_bio1	Produced biomass	X	X	0							09/17/2023
Actinobacillus_pleuropneumoniae_L20_biomass278	Produced biomass	X	X	0							09/17/2023
Actinobacillus_pleuropneumoniae_S8_bio1	Produced biomass	X	X	0							09/17/2023
Actinobacillus_pleuropneumoniae_serovar_1_str_4074_bio1	Produced biomass	X	X	0							09/17/2023
Actinobacillus_pleuropneumoniae_serovar_10_str_D13039_bio1	Produced biomass	X	X	0							09/17/2023
Actinobacillus_pleuropneumoniae_serovar_11_str_56153_bio1	Produced biomass	X	X	0							09/17/2023
Actinobacillus_pleuropneumoniae_serovar_12_str_1096_bio1	Produced biomass	X	X	0							09/17/2023
Actinobacillus_pleuropneumoniae_serovar_13_str_N273_bio1	Produced biomass	X	X	0							09/17/2023
Actinobacillus_pleuropneumoniae_serovar_2_str_4226_bio1	Produced biomass	X	X	0							09/17/2023
Actinobacillus_pleuropneumoniae_serovar_2_str_S1536_bio1	Produced biomass	X	X	0							09/17/2023
Actinobacillus_pleuropneumoniae_serovar_3_str_JL03_bio1	Produced biomass	X	X	0							09/17/2023
Actinobacillus_pleuropneumoniae_serovar_4_str_M62_bio1	Produced biomass	X	X	0							09/17/2023
Actinobacillus_pleuropneumoniae_serovar_6_str_Femo_bio1	Produced biomass	X	X	0							09/17/2023
Actinobacillus_pleuropneumoniae_serovar_7_str_AP76_bio1	Produced biomass	X	X	0							09/17/2023
Actinobacillus_pleuropneumoniae_serovar_9_str_CVJ13261_bio1	Produced biomass	X	X	0							09/17/2023
Actinomyces_bowdenii_OH5050_bio1	Produced biomass	X	X	0							09/17/2023
Actinomyces_cardiffensis_F0333_biomass230	Produced biomass	X	X	0							09/17/2023
Actinomyces_europaeus_ACS_120_V_Col10b_bio1	Produced biomass	X	X	0							09/17/2023
Actinomyces_europaeus_UMB0652_ERR1203664_17957_1_76_1_bio1	Produced biomass	X	X	0							09/17/2023
Actinomyces_georgiae_DSM_6843_biomass233	Produced biomass	X	X	0							09/17/2023
Actinomyces_gerencseriae_DSM_6844_bio1	Produced biomass	X	X	0							09/17/2023
Actinomyces_graevenitzii_C83_biomass418	Produced biomass	X	X	0							09/17/2023
Actinomyces_hongkongensis_HKU8_bio1	Produced biomass	X	X	0							09/17/2023
Actinomyces_ihuae_DSM_100538_bio1	Produced biomass	X	X	0							09/17/2023
Actinomyces_israelii_DSM_43320_bio1	Produced biomass	X	X	0							09/17/2023
Actinomyces_johnsonii_F0510_bio1	Produced biomass	X	X	0							09/17/2023
Actinomyces_johnsonii_F0542_bio1	Produced biomass	X	X	0							09/17/2023
Actinomyces_massiliensis_4401292_bio1	Produced biomass	X	X	0							09/17/2023
Actinomyces_massiliensis_F0489_bio1	Produced biomass	X	X	0							09/17/2023
Actinomyces_meyeri_DSM_20733_bio1	Produced biomass	X	X	0							09/17/2023
Actinomyces_naeslundii_ERR2221356_bio1	Produced biomass	X	X	0							09/17/2023
Actinomyces_naeslundii_str_Howell_279_biomass492	Produced biomass	X	X	0							09/17/2023
Actinomyces_odontolyticus_ATCC_17982_biomass525	Produced biomass	X	X	0							09/17/2023
Actinomyces_odontolyticus_F0309_bio1	Produced biomass	X	X	0							09/17/2023
Actinomyces_oris_K20_biomass490	Produced biomass	X	X	0							09/17/2023
Actinomyces_oris_T14V_bio1	Produced biomass	X	X	0							09/17/2023
Actinomyces_polynesiensis_DSM_27066_bio1	Produced biomass	X	X	0							09/17/2023
Actinomyces_sp_HPA0247_bio1	Produced biomass	X	X	0							09/17/2023
Actinomyces_sp_ICM39_bio1	Produced biomass	X	X	0							09/17/2023
Actinomyces_sp_ICM47_bio1	Produced biomass	X	X	0							09/17/2023
Actinomyces_sp_ph3_bio1	Produced biomass	X	X	0							09/17/2023
Actinomyces_timonensis_DSM_23838_bio1	Produced biomass	X	X	0							09/17/2023
Actinomyces_turicensis_ACS_279_V_Col4_biomass225	Produced biomass	X	X	0							09/17/2023
Actinomyces_urogenitalis_DSM_15434_biomass231	Produced biomass	X	X	0							09/17/2023
Actinomyces_urogenitalis_S6_C4_bio1	Produced biomass	X	X	0							09/17/2023
Actinomyces_viscosus_C505_biomass497	Produced biomass	X	X	0							09/17/2023
Acutalibacter_muris_KB18_bio1	Produced biomass	X	X	0							09/17/2023
Adlercreutzia_equolifaciens_DSM_19450_biomass456	Produced biomass	X	X	0							09/17/2023
Adlercreutzia_equolifaciens_ERR2221192_bio1	Produced biomass	X	X	0							09/17/2023
Adlercreutzia_muris_DSM_29508_bio1	Produced biomass	X	X	0							09/17/2023
Advenella_mimigardefordensis_DPN7_bio1	Produced biomass	X	X	0							09/17/2023
Aerococcus_christensenii_CCUG28831_bio1	Produced biomass	X	X	0							09/17/2023
Aerococcus_viridans_ATCC_11563_biomass124	Produced biomass	X	X	0							09/17/2023
Aerococcus_viridans_LL1_bio1	Produced biomass	X	X	0							09/17/2023
Aeromicrobium_massiliense_JC14_bio1	Produced biomass	X	X	0							09/17/2023
Aeromonas_caviae_Ae398_biomass441	Produced biomass	X	X	0							09/17/2023
Aeromonas_caviae_FDAARGOS_72_bio1	Produced biomass	X	X	0							09/17/2023
Aeromonas_caviae_FDAARGOS_75_bio1	Produced biomass	X	X	0							09/17/2023
Aeromonas_dhakensis_173_bio1	Produced biomass	X	X	0							09/17/2023
Aeromonas_dhakensis_277_bio1	Produced biomass	X	X	0							09/17/2023
Aeromonas_dhakensis_SSU_bio1	Produced biomass	X	X	0							09/17/2023
Aeromonas_hydrophila_116_bio1	Produced biomass	X	X	0							09/17/2023
Aeromonas_hydrophila_14_bio1	Produced biomass	X	X	0							09/17/2023
Aeromonas_hydrophila_187_bio1	Produced biomass	X	X	0							09/17/2023
Aeromonas_hydrophila_259_bio1	Produced biomass	X	X	0							09/17/2023
Aeromonas_hydrophila_AH10_bio1	Produced biomass	X	X	0							09/17/2023
Aeromonas_hydrophila_ML09_119_bio1	Produced biomass	X	X	0							09/17/2023
Aeromonas_hydrophila_RB_AH_bio1	Produced biomass	X	X	0							09/17/2023
Aeromonas_hydrophila_SNUFPC_A8_bio1	Produced biomass	X	X	0							09/17/2023
Aeromonas_hydrophila_subsp_hydrophila_ATCC_7966_biomass444	Produced biomass	X	X	0							09/17/2023
Aeromonas_jandaei_Riv2_biomass423	Produced biomass	X	X	0							09/17/2023
Aeromonas_media_ARB13_bio1	Produced biomass	X	X	0							09/17/2023
Aeromonas_media_WS_biomass440	Produced biomass	X	X	0							09/17/2023
Aeromonas_veronii_AER39_bio1	Produced biomass	X	X	0							09/17/2023
Aeromonas_veronii_AER397_bio1	Produced biomass	X	X	0							09/17/2023
Aeromonas_veronii_AMC34_bio1	Produced biomass	X	X	0							09/17/2023
Aeromonas_veronii_AMC35_bio1	Produced biomass	X	X	0							09/17/2023
Aeromonas_veronii_AVNIH1_bio1	Produced biomass	X	X	0							09/17/2023
Aeromonas_veronii_B565_biomass422	Produced biomass	X	X	0							09/17/2023
Aeromonas_veronii_TH0426_bio1	Produced biomass	X	X	0							09/17/2023
Afipia_birgiae_34632_biomass439	Produced biomass	X	X	0							09/17/2023
Aggregatibacter_aphrophilus_ATCC_33389_bio1	Produced biomass	X	X	0							09/17/2023
Aggregatibacter_aphrophilus_F0387_bio1	Produced biomass	X	X	0							09/17/2023
Aggregatibacter_aphrophilus_NJ8700_biomass288	Produced biomass	X	X	0							09/17/2023
Aggregatibacter_aphrophilus_W10433_bio1	Produced biomass	X	X	0							09/17/2023
Aggregatibacter_segnis_933_AAPH_107_59761_2565235_bio1	Produced biomass	X	X	0							09/17/2023
Aggregatibacter_segnis_ATCC_33393_bio1	Produced biomass	X	X	0							09/17/2023
Agrobacterium_fabrum_str_C58_bio1	Produced biomass	X	X	0							09/17/2023
Agrobacterium_tumefaciens_CCNWGS0286_bio1	Produced biomass	X	X	0							09/17/2023
Agrobacterium_tumefaciens_F2_biomass427	Produced biomass	X	X	0							09/17/2023
Agrobacterium_tumefaciens_str_Cherry_2E_2_2_bio1	Produced biomass	X	X	0							09/17/2023
Akkermansia_muciniphila_ATCC_BAA_835_biomass345	Produced biomass	X	X	0							09/17/2023
Akkermansia_muciniphila_YL44_bio1	Produced biomass	X	X	0							09/17/2023
Akkermansia_sp_KLE1797_bio1	Produced biomass	X	X	0							09/17/2023
Akkermansia_sp_KLE1798_bio1	Produced biomass	X	X	0							09/17/2023
Alcaligenes_faecalis_NBIB_017_bio1	Produced biomass	X	X	0							09/17/2023
Alcaligenes_faecalis_subsp_faecalis_NBRC_13111_biomass407	Produced biomass	X	X	0							09/17/2023
Alcaligenes_faecalis_subsp_faecalis_NCIB_8687_biomass411	Produced biomass	X	X	0							09/17/2023
Alcaligenes_faecalis_ZD02_bio1	Produced biomass	X	X	0							09/17/2023
Aliivibrio_fischeri_ES114_bio1	Produced biomass	X	X	0							09/17/2023
Aliivibrio_fischeri_MJ11_bio1	Produced biomass	X	X	0							09/17/2023
Aliivibrio_salmonicida_LFI1238_bio1	Produced biomass	X	X	0							09/17/2023
Alistipes_finegoldii_DSM_17242_biomass406	Produced biomass	X	X	0							09/17/2023
Alistipes_ihumii_AP11_bio1	Produced biomass	X	X	0							09/17/2023
Alistipes_indistinctus_ERR2221377_bio1	Produced biomass	X	X	0							09/17/2023
Alistipes_indistinctus_YIT_12060_biomass387	Produced biomass	X	X	0							09/17/2023
Alistipes_nov_ERR2221210_bio1	Produced biomass	X	X	0							09/17/2023
Alistipes_nov_ERR2221392_bio1	Produced biomass	X	X	0							09/17/2023
Alistipes_obesi_isolate_ph8_bio1	Produced biomass	X	X	0							09/17/2023
Alistipes_onderdonkii_DSM_19147_biomass419	Produced biomass	X	X	0							09/17/2023
Alistipes_onderdonkii_ERR1022348_bio1	Produced biomass	X	X	0							09/17/2023
Alistipes_onderdonkii_ERR1022461_bio1	Produced biomass	X	X	0							09/17/2023
Alistipes_onderdonkii_ERR1203947_bio1	Produced biomass	X	X	0							09/17/2023
Alistipes_onderdonkii_ERR1204041_bio1	Produced biomass	X	X	0							09/17/2023
Alistipes_onderdonkii_ERR2221102_bio1	Produced biomass	X	X	0							09/17/2023
Alistipes_onderdonkii_ERR2230089_bio1	Produced biomass	X	X	0							09/17/2023
Alistipes_onderdonkii_ERR2230093_bio1	Produced biomass	X	X	0							09/17/2023
Alistipes_provencensis_DSM_102308_bio1	Produced biomass	X	X	0							09/17/2023
Alistipes_putredinis_DSM_17216_biomass374	Produced biomass	X	X	0							09/17/2023
Alistipes_senegalensis_JC50_bio1	Produced biomass	X	X	0							09/17/2023
Alistipes_shahii_ERR2221103_bio1	Produced biomass	X	X	0							09/17/2023
Alistipes_shahii_ERR2221307_bio1	Produced biomass	X	X	0							09/17/2023
Alistipes_shahii_ERR2221376_bio1	Produced biomass	X	X	0							09/17/2023
Alistipes_shahii_WAL_8301_biomass399	Produced biomass	X	X	0							09/17/2023
Alistipes_sp_AL_1_bio1	Produced biomass	X	X	0							09/17/2023
Alistipes_sp_cv1_ERR1022444_bio1	Produced biomass	X	X	0							09/17/2023
Alistipes_sp_HGB5_bio1	Produced biomass	X	X	0							09/17/2023
Alistipes_timonensis_ERR2221390_bio1	Produced biomass	X	X	0							09/17/2023
Alistipes_timonensis_JC136_bio1	Produced biomass	X	X	0							09/17/2023
Alkalibaculum_bacchi_DSM_22112_Ga0244545_101_bio1	Produced biomass	X	X	0							09/17/2023
Alkaliphilus_transvaalensis_ATCC_700919_bio1	Produced biomass	X	X	0							09/17/2023
Allobaculum_stercoricanis_DSM_13633_bio1	Produced biomass	X	X	0							09/17/2023
Alloiococcus_otitis_ATCC_51267_bio1	Produced biomass	X	X	0							09/17/2023
Alloprevotella_rava_F0323_bio1	Produced biomass	X	X	0							09/17/2023
Alloprevotella_tannerae_ATCC_51259_biomass313	Produced biomass	X	X	0							09/17/2023
Alloscardovia_omnicolens_1036_GVAG_103_587_17548_30_31_bio1	Produced biomass	X	X	0							09/17/2023
Alloscardovia_omnicolens_DSM_21503_bio1	Produced biomass	X	X	0							09/17/2023
Alloscardovia_omnicolens_F0580_bio1	Produced biomass	X	X	0							09/17/2023
Amazonia_massiliensis_MS4_bio1	Produced biomass	X	X	0							09/17/2023
Aminivibrio_pyruvatiphilus_DSM_25964_bio1	Produced biomass	X	X	0							09/17/2023
Anaerobacillus_macyae_DSM_16346_bio1	Produced biomass	X	X	0							09/17/2023
Anaerobaculum_hydrogeniformans_OS1_ATCC_BAA_1850_biomass525	Produced biomass	X	X	0							09/17/2023
Anaerobiospirillum_succiniciproducens_DSM_640001_biomass299	Produced biomass	X	X	0							09/17/2023
Anaerococcus_hydrogenalis_ACS_025_V_Sch4_bio1	Produced biomass	X	X	0							09/17/2023
Anaerococcus_hydrogenalis_DSM_7454_biomass525	Produced biomass	X	X	0							09/17/2023
Anaerococcus_jeddahensis_DSM_100537_bio1	Produced biomass	X	X	0							09/17/2023
Anaerococcus_lactolyticus_ATCC_51172_bio1	Produced biomass	X	X	0							09/17/2023
Anaerococcus_lactolyticus_S7_1_13_bio1	Produced biomass	X	X	0							09/17/2023
Anaerococcus_obesiensis_ph10_bio1	Produced biomass	X	X	0							09/17/2023
Anaerococcus_prevotii_ACS_065_V_Col13_bio1	Produced biomass	X	X	0							09/17/2023
Anaerococcus_prevotii_DSM_20548_biomass070	Produced biomass	X	X	0							09/17/2023
Anaerococcus_rubeinfantis_DSM_101186_bio1	Produced biomass	X	X	0							09/17/2023
Anaerococcus_senegalensis_JC48_bio1	Produced biomass	X	X	0							09/17/2023
Anaerococcus_tetradius_ATCC_35098_bio1	Produced biomass	X	X	0							09/17/2023
Anaerococcus_tetradius_MJR8151_bio1	Produced biomass	X	X	0							09/17/2023
Anaerococcus_vaginalis_ATCC_51170_biomass014	Produced biomass	X	X	0							09/17/2023
Anaerofustis_stercorihominis_DSM_17244_biomass205	Produced biomass	X	X	0							09/17/2023
Anaeroglobus_geminatus_F0357_bio1	Produced biomass	X	X	0							09/17/2023
Anaeroplasma_bactoclasticum_ATCC_27112_bio1	Produced biomass	X	X	0							09/17/2023
Anaerosalibacter_bizertensis_Med78_601_WT_4W_RMD_3_bio1	Produced biomass	X	X	0							09/17/2023
Anaerosalibacter_massiliensis_ND1_bio1	Produced biomass	X	X	0							09/17/2023
Anaerosporobacter_mobilis_DSM_15930_bio1	Produced biomass	X	X	0							09/17/2023
Anaerostipes_caccae_DSM_14662_biomass525	Produced biomass	X	X	0							09/17/2023
Anaerostipes_caccae_ERR1203925_bio1	Produced biomass	X	X	0							09/17/2023
Anaerostipes_caccae_ERR171259_bio1	Produced biomass	X	X	0							09/17/2023
Anaerostipes_caccae_ERR2221104_bio1	Produced biomass	X	X	0							09/17/2023
Anaerostipes_caccae_ERR2221232_bio1	Produced biomass	X	X	0							09/17/2023
Anaerostipes_hadrus_DSM_3319_biomass089	Produced biomass	X	X	0							09/17/2023
Anaerostipes_hadrus_ERR1022288_bio1	Produced biomass	X	X	0							09/17/2023
Anaerostipes_hadrus_ERR1022326_bio1	Produced biomass	X	X	0							09/17/2023
Anaerostipes_hadrus_ERR1022376_bio1	Produced biomass	X	X	0							09/17/2023
Anaerostipes_hadrus_ERR1022422_bio1	Produced biomass	X	X	0							09/17/2023
Anaerostipes_hadrus_ERR1022423_bio1	Produced biomass	X	X	0							09/17/2023
Anaerostipes_hadrus_ERR1022473_bio1	Produced biomass	X	X	0							09/17/2023
Anaerostipes_hadrus_ERR2221197_bio1	Produced biomass	X	X	0							09/17/2023
Anaerostipes_hadrus_ERR2221199_bio1	Produced biomass	X	X	0							09/17/2023
Anaerostipes_nov_ERR2221209_bio1	Produced biomass	X	X	0							09/17/2023
Anaerostipes_sp_3_2_56FAA_biomass525	Produced biomass	X	X	0							09/17/2023
Anaerotignum_lactatifermentans_DSM_14214_bio1	Produced biomass	X	X	0							09/17/2023
Anaerotignum_propionicum_DSM_1682_bio1	Produced biomass	X	X	0							09/17/2023
Anaerotruncus_colihominis_DSM_17241_biomass536	Produced biomass	X	X	0							09/17/2023
Anaerotruncus_colihominis_ERR1022453_bio1	Produced biomass	X	X	0							09/17/2023
Anaerotruncus_colihominis_ERR171260_bio1	Produced biomass	X	X	0							09/17/2023
Anaerotruncus_colihominis_ERR2221105_bio1	Produced biomass	X	X	0							09/17/2023
Anaerotruncus_nov_ERR2221396_bio1	Produced biomass	X	X	0							09/17/2023
Anaerotruncus_sp_G3_2012_bio1	Produced biomass	X	X	0							09/17/2023
Anaerovorax_odorimutans_DSM_5092_bio1	Produced biomass	X	X	0							09/17/2023
Aneurinibacillus_aneurinilyticus_ATCC_12856_biomass162	Produced biomass	X	X	0							09/17/2023
Arcanobacterium_haemolyticum_DSM_20595_biomass373	Produced biomass	X	X	0							09/17/2023
Arcobacter_butzleri_7h1h_bio1	Produced biomass	X	X	0							09/17/2023
Arcobacter_butzleri_ED_1_bio1	Produced biomass	X	X	0							09/17/2023
Arcobacter_butzleri_JV22_bio1	Produced biomass	X	X	0							09/17/2023
Arcobacter_butzleri_RM4018_biomass236	Produced biomass	X	X	0							09/17/2023
Ardenticatena_maritima_110S_bio1	Produced biomass	X	X	0							09/17/2023
Arthrobacter_castelli_DSM_16402_biomass458	Produced biomass	X	X	0							09/17/2023
Atopobium_minutum_10063974_biomass199	Produced biomass	X	X	0							09/17/2023
Atopobium_parvulum_DSM_20469_biomass181	Produced biomass	X	X	0							09/17/2023
Atopobium_rimae_ATCC_49626_biomass339	Produced biomass	X	X	0							09/17/2023
Atopobium_vaginae_CMW7778A_bio1	Produced biomass	X	X	0							09/17/2023
Atopobium_vaginae_DSM_15829_bio1	Produced biomass	X	X	0							09/17/2023
Atopobium_vaginae_PB189_T1_4_bio1	Produced biomass	X	X	0							09/17/2023
Auritidibacter_ignavus_IMMIB_L_1656_bio1	Produced biomass	X	X	0							09/17/2023
Bacillus_altitudinis_41KF2b_biomass142	Produced biomass	X	X	0							09/17/2023
Bacillus_altitudinis_S_1_bio1	Produced biomass	X	X	0							09/17/2023
Bacillus_amyloliquefaciens_DSM7_biomass187	Produced biomass	X	X	0							09/17/2023
Bacillus_amyloliquefaciens_FZB42_bio1	Produced biomass	X	X	0							09/17/2023
Bacillus_amyloliquefaciens_LL3_bio1	Produced biomass	X	X	0							09/17/2023
Bacillus_amyloliquefaciens_subsp_amyloliquefaciens_DC_12_biomass186	Produced biomass	X	X	0							09/17/2023
Bacillus_amyloliquefaciens_TA208_bio1	Produced biomass	X	X	0							09/17/2023
Bacillus_amyloliquefaciens_XH7_bio1	Produced biomass	X	X	0							09/17/2023
Bacillus_amyloliquefaciens_Y2_bio1	Produced biomass	X	X	0							09/17/2023
Bacillus_andreraoultii_KW_12_bio1	Produced biomass	X	X	0							09/17/2023
Bacillus_atrophaeus_1013_1_bio1	Produced biomass	X	X	0							09/17/2023
Bacillus_atrophaeus_1013_2_bio1	Produced biomass	X	X	0							09/17/2023
Bacillus_atrophaeus_1942_bio1	Produced biomass	X	X	0							09/17/2023
Bacillus_atrophaeus_ATCC_49822_1_biomass160	Produced biomass	X	X	0							09/17/2023
Bacillus_atrophaeus_ATCC_49822_2_bio1	Produced biomass	X	X	0							09/17/2023
Bacillus_atrophaeus_ATCC_9372_1_bio1	Produced biomass	X	X	0							09/17/2023
Bacillus_atrophaeus_ATCC_9372_2_bio1	Produced biomass	X	X	0							09/17/2023
Bacillus_atrophaeus_BACI051_E_bio1	Produced biomass	X	X	0							09/17/2023
Bacillus_atrophaeus_BACI051_N_bio1	Produced biomass	X	X	0							09/17/2023
Bacillus_atrophaeus_C89_bio1	Produced biomass	X	X	0							09/17/2023
Bacillus_atrophaeus_Detrick_1_bio1	Produced biomass	X	X	0							09/17/2023
Bacillus_atrophaeus_Detrick_2_bio1	Produced biomass	X	X	0							09/17/2023
Bacillus_atrophaeus_Detrick_3_bio1	Produced biomass	X	X	0							09/17/2023
Bacillus_atrophaeus_DJHJ8_bio1	Produced biomass	X	X	0							09/17/2023
Bacillus_atrophaeus_str_Dugway_bio1	Produced biomass	X	X	0							09/17/2023
Bacillus_atrophaeus_UCMB_5137_bio1	Produced biomass	X	X	0							09/17/2023
Bacillus_cereus_03BB102_bio1	Produced biomass	X	X	0							09/17/2023
Bacillus_cereus_03BB108_bio1	Produced biomass	X	X	0							09/17/2023
Bacillus_cereus_172560W_bio1	Produced biomass	X	X	0							09/17/2023
Bacillus_cereus_95_bio1	Produced biomass	X	X	0							09/17/2023
Bacillus_cereus_AH1134_bio1	Produced biomass	X	X	0							09/17/2023
Bacillus_cereus_AH1271_bio1	Produced biomass	X	X	0							09/17/2023
Bacillus_cereus_AH1272_bio1	Produced biomass	X	X	0							09/17/2023
Bacillus_cereus_AH1273_bio1	Produced biomass	X	X	0							09/17/2023
Bacillus_cereus_AH187_F4810_72_biomass205	Produced biomass	X	X	0							09/17/2023
Bacillus_cereus_AH676_bio1	Produced biomass	X	X	0							09/17/2023
Bacillus_cereus_AH820_bio1	Produced biomass	X	X	0							09/17/2023
Bacillus_cereus_AND1407_bio1	Produced biomass	X	X	0							09/17/2023
Bacillus_cereus_ATCC_10876_bio1	Produced biomass	X	X	0							09/17/2023
Bacillus_cereus_ATCC_10987_bio1	Produced biomass	X	X	0							09/17/2023
Bacillus_cereus_ATCC_14579_bio1	Produced biomass	X	X	0							09/17/2023
Bacillus_cereus_ATCC_4342_bio1	Produced biomass	X	X	0							09/17/2023
Bacillus_cereus_B4264_bio1	Produced biomass	X	X	0							09/17/2023
Bacillus_cereus_B5_2_bio1	Produced biomass	X	X	0							09/17/2023
Bacillus_cereus_BAG1O_1_bio1	Produced biomass	X	X	0							09/17/2023
Bacillus_cereus_BAG1O_3_bio1	Produced biomass	X	X	0							09/17/2023
Bacillus_cereus_BAG1X1_1_bio1	Produced biomass	X	X	0							09/17/2023
Bacillus_cereus_BAG1X1_2_bio1	Produced biomass	X	X	0							09/17/2023
Bacillus_cereus_BAG1X1_3_bio1	Produced biomass	X	X	0							09/17/2023
Bacillus_cereus_BAG1X2_1_bio1	Produced biomass	X	X	0							09/17/2023
Bacillus_cereus_BAG1X2_2_bio1	Produced biomass	X	X	0							09/17/2023
Bacillus_cereus_BAG1X2_3_bio1	Produced biomass	X	X	0							09/17/2023
Bacillus_cereus_BAG2O_1_bio1	Produced biomass	X	X	0							09/17/2023
Bacillus_cereus_BAG2O_2_bio1	Produced biomass	X	X	0							09/17/2023
Bacillus_cereus_BAG2O_3_bio1	Produced biomass	X	X	0							09/17/2023
Bacillus_cereus_BAG2X1_1_bio1	Produced biomass	X	X	0							09/17/2023
Bacillus_cereus_BAG2X1_3_bio1	Produced biomass	X	X	0							09/17/2023
Bacillus_cereus_BAG3O_1_bio1	Produced biomass	X	X	0							09/17/2023
Bacillus_cereus_BAG3O_2_bio1	Produced biomass	X	X	0							09/17/2023
Bacillus_cereus_BAG3X2_1_bio1	Produced biomass	X	X	0							09/17/2023
Bacillus_cereus_BAG3X2_2_bio1	Produced biomass	X	X	0							09/17/2023
Bacillus_cereus_BAG4O_1_bio1	Produced biomass	X	X	0							09/17/2023
Bacillus_cereus_BAG4X12_1_bio1	Produced biomass	X	X	0							09/17/2023
Bacillus_cereus_BAG4X2_1_bio1	Produced biomass	X	X	0							09/17/2023
Bacillus_cereus_BAG5O_1_bio1	Produced biomass	X	X	0							09/17/2023
Bacillus_cereus_BAG5X1_1_bio1	Produced biomass	X	X	0							09/17/2023
Bacillus_cereus_BAG5X12_1_bio1	Produced biomass	X	X	0							09/17/2023
Bacillus_cereus_BAG6O_1_bio1	Produced biomass	X	X	0							09/17/2023
Bacillus_cereus_BAG6O_2_bio1	Produced biomass	X	X	0							09/17/2023
Bacillus_cereus_BAG6X1_2_bio1	Produced biomass	X	X	0							09/17/2023
Bacillus_cereus_BDRD_Cer4_bio1	Produced biomass	X	X	0							09/17/2023
Bacillus_cereus_BDRD_ST196_bio1	Produced biomass	X	X	0							09/17/2023
Bacillus_cereus_BDRD_ST24_bio1	Produced biomass	X	X	0							09/17/2023
Bacillus_cereus_BDRD_ST26_bio1	Produced biomass	X	X	0							09/17/2023
Bacillus_cereus_BGSC_6E1_bio1	Produced biomass	X	X	0							09/17/2023
Bacillus_cereus_biovar_anthracis_str_CI_bio1	Produced biomass	X	X	0							09/17/2023
Bacillus_cereus_BMG1_7_bio1	Produced biomass	X	X	0							09/17/2023
Bacillus_cereus_E33L_bio1	Produced biomass	X	X	0							09/17/2023
Bacillus_cereus_F_bio1	Produced biomass	X	X	0							09/17/2023
Bacillus_cereus_F65185_bio1	Produced biomass	X	X	0							09/17/2023
Bacillus_cereus_F837_bio1	Produced biomass	X	X	0							09/17/2023
Bacillus_cereus_FORC_005_bio1	Produced biomass	X	X	0							09/17/2023
Bacillus_cereus_FRI_35_bio1	Produced biomass	X	X	0							09/17/2023
Bacillus_cereus_G9241_bio1	Produced biomass	X	X	0							09/17/2023
Bacillus_cereus_G9842_biomass205	Produced biomass	X	X	0							09/17/2023
Bacillus_cereus_H3081_97_bio1	Produced biomass	X	X	0							09/17/2023
Bacillus_cereus_HD73_bio1	Produced biomass	X	X	0							09/17/2023
Bacillus_cereus_HuA2_1_bio1	Produced biomass	X	X	0							09/17/2023
Bacillus_cereus_HuA2_3_bio1	Produced biomass	X	X	0							09/17/2023
Bacillus_cereus_HuA2_4_bio1	Produced biomass	X	X	0							09/17/2023
Bacillus_cereus_HuA2_9_bio1	Produced biomass	X	X	0							09/17/2023
Bacillus_cereus_HuA3_9_bio1	Produced biomass	X	X	0							09/17/2023
Bacillus_cereus_HuA4_10_bio1	Produced biomass	X	X	0							09/17/2023
Bacillus_cereus_HuB1_1_bio1	Produced biomass	X	X	0							09/17/2023
Bacillus_cereus_HuB13_1_bio1	Produced biomass	X	X	0							09/17/2023
Bacillus_cereus_HuB2_9_bio1	Produced biomass	X	X	0							09/17/2023
Bacillus_cereus_HuB4_4_bio1	Produced biomass	X	X	0							09/17/2023
Bacillus_cereus_HuB5_5_bio1	Produced biomass	X	X	0							09/17/2023
Bacillus_cereus_IS075_bio1	Produced biomass	X	X	0							09/17/2023
Bacillus_cereus_IS195_bio1	Produced biomass	X	X	0							09/17/2023
Bacillus_cereus_IS845_00_bio1	Produced biomass	X	X	0							09/17/2023
Bacillus_cereus_ISP2954_bio1	Produced biomass	X	X	0							09/17/2023
Bacillus_cereus_ISP3191_bio1	Produced biomass	X	X	0							09/17/2023
Bacillus_cereus_K_5975c_bio1	Produced biomass	X	X	0							09/17/2023
Bacillus_cereus_LCT_BC244_bio1	Produced biomass	X	X	0							09/17/2023
Bacillus_cereus_m1293_bio1	Produced biomass	X	X	0							09/17/2023
Bacillus_cereus_m1550_bio1	Produced biomass	X	X	0							09/17/2023
Bacillus_cereus_MC118_bio1	Produced biomass	X	X	0							09/17/2023
Bacillus_cereus_MC67_bio1	Produced biomass	X	X	0							09/17/2023
Bacillus_cereus_MSX_A1_bio1	Produced biomass	X	X	0							09/17/2023
Bacillus_cereus_MSX_A12_bio1	Produced biomass	X	X	0							09/17/2023
Bacillus_cereus_MSX_D12_bio1	Produced biomass	X	X	0							09/17/2023
Bacillus_cereus_NC7401_bio1	Produced biomass	X	X	0							09/17/2023
Bacillus_cereus_NVH0597_99_bio1	Produced biomass	X	X	0							09/17/2023
Bacillus_cereus_Q1_bio1	Produced biomass	X	X	0							09/17/2023
Bacillus_cereus_R309803_bio1	Produced biomass	X	X	0							09/17/2023
Bacillus_cereus_Rock1_15_bio1	Produced biomass	X	X	0							09/17/2023
Bacillus_cereus_Rock1_3_bio1	Produced biomass	X	X	0							09/17/2023
Bacillus_cereus_Rock3_28_bio1	Produced biomass	X	X	0							09/17/2023
Bacillus_cereus_Rock3_29_bio1	Produced biomass	X	X	0							09/17/2023
Bacillus_cereus_Rock3_42_bio1	Produced biomass	X	X	0							09/17/2023
Bacillus_cereus_Rock3_44_bio1	Produced biomass	X	X	0							09/17/2023
Bacillus_cereus_Rock4_18_bio1	Produced biomass	X	X	0							09/17/2023
Bacillus_cereus_Rock4_2_bio1	Produced biomass	X	X	0							09/17/2023
Bacillus_cereus_SJ1_bio1	Produced biomass	X	X	0							09/17/2023
Bacillus_cereus_str_Schrouff_bio1	Produced biomass	X	X	0							09/17/2023
Bacillus_cereus_subsp_cytotoxis_NVH_391_98_bio1	Produced biomass	X	X	0							09/17/2023
Bacillus_cereus_TIAC219_bio1	Produced biomass	X	X	0							09/17/2023
Bacillus_cereus_VD014_bio1	Produced biomass	X	X	0							09/17/2023
Bacillus_cereus_VD021_bio1	Produced biomass	X	X	0							09/17/2023
Bacillus_cereus_VD022_bio1	Produced biomass	X	X	0							09/17/2023
Bacillus_cereus_VD045_bio1	Produced biomass	X	X	0							09/17/2023
Bacillus_cereus_VD048_bio1	Produced biomass	X	X	0							09/17/2023
Bacillus_cereus_VD102_bio1	Produced biomass	X	X	0							09/17/2023
Bacillus_cereus_VD107_bio1	Produced biomass	X	X	0							09/17/2023
Bacillus_cereus_VD115_bio1	Produced biomass	X	X	0							09/17/2023
Bacillus_cereus_VD118_bio1	Produced biomass	X	X	0							09/17/2023
Bacillus_cereus_VD131_bio1	Produced biomass	X	X	0							09/17/2023
Bacillus_cereus_VD133_bio1	Produced biomass	X	X	0							09/17/2023
Bacillus_cereus_VD136_bio1	Produced biomass	X	X	0							09/17/2023
Bacillus_cereus_VD140_bio1	Produced biomass	X	X	0							09/17/2023
Bacillus_cereus_VD142_bio1	Produced biomass	X	X	0							09/17/2023
Bacillus_cereus_VD146_bio1	Produced biomass	X	X	0							09/17/2023
Bacillus_cereus_VD148_bio1	Produced biomass	X	X	0							09/17/2023
Bacillus_cereus_VD154_bio1	Produced biomass	X	X	0							09/17/2023
Bacillus_cereus_VD156_bio1	Produced biomass	X	X	0							09/17/2023
Bacillus_cereus_VD166_bio1	Produced biomass	X	X	0							09/17/2023
Bacillus_cereus_VD169_bio1	Produced biomass	X	X	0							09/17/2023
Bacillus_cereus_VD184_bio1	Produced biomass	X	X	0							09/17/2023
Bacillus_cereus_VD196_bio1	Produced biomass	X	X	0							09/17/2023
Bacillus_cereus_VD200_bio1	Produced biomass	X	X	0							09/17/2023
Bacillus_cereus_VD214_bio1	Produced biomass	X	X	0							09/17/2023
Bacillus_cereus_VDM006_bio1	Produced biomass	X	X	0							09/17/2023
Bacillus_cereus_VDM021_bio1	Produced biomass	X	X	0							09/17/2023
Bacillus_cereus_VDM034_bio1	Produced biomass	X	X	0							09/17/2023
Bacillus_cereus_VDM053_bio1	Produced biomass	X	X	0							09/17/2023
Bacillus_cereus_VDM062_bio1	Produced biomass	X	X	0							09/17/2023
Bacillus_cereus_W_bio1	Produced biomass	X	X	0							09/17/2023
Bacillus_clausii_KSM_K16_biomass175	Produced biomass	X	X	0							09/17/2023
Bacillus_endophyticus_2102_biomass077	Produced biomass	X	X	0							09/17/2023
Bacillus_firmus_DS1_biomass147	Produced biomass	X	X	0							09/17/2023
Bacillus_flexus_27Col1_1E_biomass100	Produced biomass	X	X	0							09/17/2023
Bacillus_fordii_DSM_16014_biomass141	Produced biomass	X	X	0							09/17/2023
Bacillus_halodurans_C_125_biomass169	Produced biomass	X	X	0							09/17/2023
Bacillus_halotolerans_RRC_101_bio1	Produced biomass	X	X	0							09/17/2023
Bacillus_infantis_NRRL_B_14911_biomass185	Produced biomass	X	X	0							09/17/2023
Bacillus_kwashiorkori_SIT6_bio1	Produced biomass	X	X	0							09/17/2023
Bacillus_licheniformis_5NAP23_bio1	Produced biomass	X	X	0							09/17/2023
Bacillus_licheniformis_ATCC_14580_biomass188	Produced biomass	X	X	0							09/17/2023
Bacillus_licheniformis_ERR2221106_bio1	Produced biomass	X	X	0							09/17/2023
Bacillus_licheniformis_ERR2230107_bio1	Produced biomass	X	X	0							09/17/2023
Bacillus_licheniformis_ERR2230161_bio1	Produced biomass	X	X	0							09/17/2023
Bacillus_licheniformis_HRBL_15TDI7_bio1	Produced biomass	X	X	0							09/17/2023
Bacillus_massilioanorexius_AP8_bio1	Produced biomass	X	X	0							09/17/2023
Bacillus_massiliosenegalensis_JC6_bio1	Produced biomass	X	X	0							09/17/2023
Bacillus_megaterium_DSM319_biomass106	Produced biomass	X	X	0							09/17/2023
Bacillus_megaterium_NBRC_15308_ATCC_14581_bio1	Produced biomass	X	X	0							09/17/2023
Bacillus_megaterium_NCT_2_bio1	Produced biomass	X	X	0							09/17/2023
Bacillus_megaterium_QM_B1551_bio1	Produced biomass	X	X	0							09/17/2023
Bacillus_megaterium_SF185_bio1	Produced biomass	X	X	0							09/17/2023
Bacillus_megaterium_WSH_002_bio1	Produced biomass	X	X	0							09/17/2023
Bacillus_mojavensis_RO_H_1_biomass168	Produced biomass	X	X	0							09/17/2023
Bacillus_mycoides_AH603_bio1	Produced biomass	X	X	0							09/17/2023
Bacillus_mycoides_AH621_bio1	Produced biomass	X	X	0							09/17/2023
Bacillus_mycoides_BHP_bio1	Produced biomass	X	X	0							09/17/2023
Bacillus_mycoides_BtB2_4_bio1	Produced biomass	X	X	0							09/17/2023
Bacillus_mycoides_CER057_bio1	Produced biomass	X	X	0							09/17/2023
Bacillus_mycoides_CER074_bio1	Produced biomass	X	X	0							09/17/2023
Bacillus_mycoides_DSM_2048_biomass061	Produced biomass	X	X	0							09/17/2023
Bacillus_mycoides_VD078_bio1	Produced biomass	X	X	0							09/17/2023
Bacillus_mycoides_VDM019_bio1	Produced biomass	X	X	0							09/17/2023
Bacillus_mycoides_VDM022_bio1	Produced biomass	X	X	0							09/17/2023
Bacillus_nealsonii_AAU1_biomass062	Produced biomass	X	X	0							09/17/2023
Bacillus_nov_ERR2221302_bio1	Produced biomass	X	X	0							09/17/2023
Bacillus_paralicheniformis_ATCC_9945a_bio1	Produced biomass	X	X	0							09/17/2023
Bacillus_pseudofirmus_OF4_biomass128	Produced biomass	X	X	0							09/17/2023
Bacillus_pseudomycoides_219298_bio1	Produced biomass	X	X	0							09/17/2023
Bacillus_pseudomycoides_Rock1_4_bio1	Produced biomass	X	X	0							09/17/2023
Bacillus_pseudomycoides_Rock3_17_bio1	Produced biomass	X	X	0							09/17/2023
Bacillus_pumilus_ATCC_7061_biomass150	Produced biomass	X	X	0							09/17/2023
Bacillus_pumilus_SAFR_032_bio1	Produced biomass	X	X	0							09/17/2023
Bacillus_pumilus_TUAT1_bio1	Produced biomass	X	X	0							09/17/2023
Bacillus_rubiinfantis_mt2_bio1	Produced biomass	X	X	0							09/17/2023
Bacillus_simplex_ERR2221243_bio1	Produced biomass	X	X	0							09/17/2023
Bacillus_smithii_7_3_47FAA_bio1	Produced biomass	X	X	0							09/17/2023
Bacillus_sonorensis_L12_biomass180	Produced biomass	X	X	0							09/17/2023
Bacillus_sp_7_6_55CFAA_CT2_bio1	Produced biomass	X	X	0							09/17/2023
Bacillus_sp_B_jedd_bio1	Produced biomass	X	X	0							09/17/2023
Bacillus_subtilis_B_1_bio1	Produced biomass	X	X	0							09/17/2023
Bacillus_subtilis_BSn5_bio1	Produced biomass	X	X	0							09/17/2023
Bacillus_subtilis_ERR2221132_bio1	Produced biomass	X	X	0							09/17/2023
Bacillus_subtilis_QB928_bio1	Produced biomass	X	X	0							09/17/2023
Bacillus_subtilis_str_168_biomass166	Produced biomass	X	X	0							09/17/2023
Bacillus_subtilis_subsp_natto_BEST195_bio1	Produced biomass	X	X	0							09/17/2023
Bacillus_subtilis_subsp_spizizenii_ATCC_6633_bio1	Produced biomass	X	X	0							09/17/2023
Bacillus_subtilis_subsp_spizizenii_DV1_B_1_bio1	Produced biomass	X	X	0							09/17/2023
Bacillus_subtilis_subsp_spizizenii_str_W23_bio1	Produced biomass	X	X	0							09/17/2023
Bacillus_subtilis_subsp_spizizenii_TU_B_10_bio1	Produced biomass	X	X	0							09/17/2023
Bacillus_subtilis_subsp_subtilis_516_BAMY_102_633920_16710904_bio1	Produced biomass	X	X	0							09/17/2023
Bacillus_subtilis_subsp_subtilis_6051_HGW_bio1	Produced biomass	X	X	0							09/17/2023
Bacillus_subtilis_subsp_subtilis_str_BAB_1_bio1	Produced biomass	X	X	0							09/17/2023
Bacillus_subtilis_subsp_subtilis_str_BSP1_bio1	Produced biomass	X	X	0							09/17/2023
Bacillus_subtilis_subsp_subtilis_str_JH642_bio1	Produced biomass	X	X	0							09/17/2023
Bacillus_subtilis_subsp_subtilis_str_NCIB_3610_bio1	Produced biomass	X	X	0							09/17/2023
Bacillus_subtilis_subsp_subtilis_str_RO_NN_1_bio1	Produced biomass	X	X	0							09/17/2023
Bacillus_subtilis_subsp_subtilis_str_SMY_bio1	Produced biomass	X	X	0							09/17/2023
Bacillus_testis_DSM_101190_bio1	Produced biomass	X	X	0							09/17/2023
Bacillus_thermoamylovorans_1A1_biomass092	Produced biomass	X	X	0							09/17/2023
Bacillus_thuringiensis_BMB171_bio1	Produced biomass	X	X	0							09/17/2023
Bacillus_thuringiensis_Bt407_bio1	Produced biomass	X	X	0							09/17/2023
Bacillus_thuringiensis_ERR2230164_bio1	Produced biomass	X	X	0							09/17/2023
Bacillus_thuringiensis_HD_771_bio1	Produced biomass	X	X	0							09/17/2023
Bacillus_thuringiensis_HD_789_bio1	Produced biomass	X	X	0							09/17/2023
Bacillus_thuringiensis_HD571_bio1	Produced biomass	X	X	0							09/17/2023
Bacillus_thuringiensis_IBL_200_bio1	Produced biomass	X	X	0							09/17/2023
Bacillus_thuringiensis_IBL_4222_bio1	Produced biomass	X	X	0							09/17/2023
Bacillus_thuringiensis_MC28_bio1	Produced biomass	X	X	0							09/17/2023
Bacillus_thuringiensis_serovar_andalousiensis_BGSC_4AW1_bio1	Produced biomass	X	X	0							09/17/2023
Bacillus_thuringiensis_serovar_berliner_ATCC_10792_bio1	Produced biomass	X	X	0							09/17/2023
Bacillus_thuringiensis_serovar_chinensis_CT_43_bio1	Produced biomass	X	X	0							09/17/2023
Bacillus_thuringiensis_serovar_finitimus_YBT_020_bio1	Produced biomass	X	X	0							09/17/2023
Bacillus_thuringiensis_serovar_huazhongensis_BGSC_4BD1_bio1	Produced biomass	X	X	0							09/17/2023
Bacillus_thuringiensis_serovar_konkukian_str_97_27_bio1	Produced biomass	X	X	0							09/17/2023
Bacillus_thuringiensis_serovar_kurstaki_str_HD73_bio1	Produced biomass	X	X	0							09/17/2023
Bacillus_thuringiensis_serovar_kurstaki_str_T03a001_bio1	Produced biomass	X	X	0							09/17/2023
Bacillus_thuringiensis_serovar_monterrey_BGSC_4AJ1_bio1	Produced biomass	X	X	0							09/17/2023
Bacillus_thuringiensis_serovar_pakistani_str_T13001_bio1	Produced biomass	X	X	0							09/17/2023
Bacillus_thuringiensis_serovar_pondicheriensis_BGSC_4BA1_bio1	Produced biomass	X	X	0							09/17/2023
Bacillus_thuringiensis_serovar_pulsiensis_BGSC_4CC1_bio1	Produced biomass	X	X	0							09/17/2023
Bacillus_thuringiensis_serovar_thuringiensis_str_IS5056_bio1	Produced biomass	X	X	0							09/17/2023
Bacillus_thuringiensis_serovar_thuringiensis_str_T01001_biomass058	Produced biomass	X	X	0							09/17/2023
Bacillus_thuringiensis_serovar_tochigiensis_BGSC_4Y1_bio1	Produced biomass	X	X	0							09/17/2023
Bacillus_thuringiensis_str_Al_Hakam_bio1	Produced biomass	X	X	0							09/17/2023
Bacillus_timonensis_10403023_biomass092	Produced biomass	X	X	0							09/17/2023
Bacillus_toyonensis_BAG1O_2_bio1	Produced biomass	X	X	0							09/17/2023
Bacillus_toyonensis_HuB4_10_bio1	Produced biomass	X	X	0							09/17/2023
Bacillus_vallismortis_DV1_F_3_biomass170	Produced biomass	X	X	0							09/17/2023
Bacillus_velezensis_AS433_bio1	Produced biomass	X	X	0							09/17/2023
Bacillus_velezensis_L_H15_bio1	Produced biomass	X	X	0							09/17/2023
Bacillus_velezensis_UCMB5036_bio1	Produced biomass	X	X	0							09/17/2023
Bacillus_wiedmannii_BAG2X1_2_bio1	Produced biomass	X	X	0							09/17/2023
Bacillus_wiedmannii_BAG5X2_1_bio1	Produced biomass	X	X	0							09/17/2023
Bacillus_wiedmannii_BAG6X1_1_bio1	Produced biomass	X	X	0							09/17/2023
Bacillus_wiedmannii_MM3_bio1	Produced biomass	X	X	0							09/17/2023
Bacteroidales_nov_ERR2221200_bio1	Produced biomass	X	X	0							09/17/2023
Bacteroides_acidifaciens_1e8A_bio1	Produced biomass	X	X	0							09/17/2023
Bacteroides_acidifaciens_ERR2221207_bio1	Produced biomass	X	X	0							09/17/2023
Bacteroides_acidifaciens_ERR2221208_bio1	Produced biomass	X	X	0							09/17/2023
Bacteroides_acidifaciens_ERR2221211_bio1	Produced biomass	X	X	0							09/17/2023
Bacteroides_acidifaciens_JCM_10556_bio1	Produced biomass	X	X	0							09/17/2023
Bacteroides_barnesiae_DSM_18169_JCM_13652_bio1	Produced biomass	X	X	0							09/17/2023
Bacteroides_caccae_ATCC_43185_biomass536	Produced biomass	X	X	0							09/17/2023
Bacteroides_caccae_CL03T12C61_bio1	Produced biomass	X	X	0							09/17/2023
Bacteroides_caccae_ERR1022396_bio1	Produced biomass	X	X	0							09/17/2023
Bacteroides_caccae_ERR1022460_bio1	Produced biomass	X	X	0							09/17/2023
Bacteroides_caccae_ERR2221107_bio1	Produced biomass	X	X	0							09/17/2023
Bacteroides_caccae_ERR2221357_bio1	Produced biomass	X	X	0							09/17/2023
Bacteroides_caecimuris_I48_bio1	Produced biomass	X	X	0							09/17/2023
Bacteroides_cellulosilyticus_CL02T12C19_bio1	Produced biomass	X	X	0							09/17/2023
Bacteroides_cellulosilyticus_DSM_14838_biomass536	Produced biomass	X	X	0							09/17/2023
Bacteroides_cellulosilyticus_ERR1022414_bio1	Produced biomass	X	X	0							09/17/2023
Bacteroides_cellulosilyticus_ERR2221108_bio1	Produced biomass	X	X	0							09/17/2023
Bacteroides_cellulosilyticus_ERR2221262_bio1	Produced biomass	X	X	0							09/17/2023
Bacteroides_cellulosilyticus_ERR2221326_bio1	Produced biomass	X	X	0							09/17/2023
Bacteroides_cellulosilyticus_ERR2230100_bio1	Produced biomass	X	X	0							09/17/2023
Bacteroides_cellulosilyticus_WH2_bio1	Produced biomass	X	X	0							09/17/2023
Bacteroides_clarus_ERR2221196_bio1	Produced biomass	X	X	0							09/17/2023
Bacteroides_clarus_ERR2221286_bio1	Produced biomass	X	X	0							09/17/2023
Bacteroides_clarus_ERR2230074_bio1	Produced biomass	X	X	0							09/17/2023
Bacteroides_clarus_YIT_12056_biomass309	Produced biomass	X	X	0							09/17/2023
Bacteroides_coprocola_M16_DSM_17136_biomass536	Produced biomass	X	X	0							09/17/2023
Bacteroides_coprophilus_DSM_18228_biomass536	Produced biomass	X	X	0							09/17/2023
Bacteroides_coprosuis_DSM_18011_bio1	Produced biomass	X	X	0							09/17/2023
Bacteroides_dorei_CL02T00C15_bio1	Produced biomass	X	X	0							09/17/2023
Bacteroides_dorei_CL02T12C06_bio1	Produced biomass	X	X	0							09/17/2023
Bacteroides_dorei_CL03T12C01_bio1	Produced biomass	X	X	0							09/17/2023
Bacteroides_dorei_DSM_17855_biomass536	Produced biomass	X	X	0							09/17/2023
Bacteroides_dorei_ERR2221252_bio1	Produced biomass	X	X	0							09/17/2023
Bacteroides_dorei_ERR2230082_bio1	Produced biomass	X	X	0							09/17/2023
Bacteroides_eggerthii_1_2_48FAA_biomass536	Produced biomass	X	X	0							09/17/2023
Bacteroides_eggerthii_DSM_20697_biomass525	Produced biomass	X	X	0							09/17/2023
Bacteroides_faecis_ERR1022362_bio1	Produced biomass	X	X	0							09/17/2023
Bacteroides_faecis_ERR1203949_bio1	Produced biomass	X	X	0							09/17/2023
Bacteroides_faecis_ERR1204043_bio1	Produced biomass	X	X	0							09/17/2023
Bacteroides_faecis_ERR2221133_bio1	Produced biomass	X	X	0							09/17/2023
Bacteroides_faecis_MAJ27_biomass290	Produced biomass	X	X	0							09/17/2023
Bacteroides_finegoldii_DSM_17565_biomass536	Produced biomass	X	X	0							09/17/2023
Bacteroides_finegoldii_ERR1022298_bio1	Produced biomass	X	X	0							09/17/2023
Bacteroides_finegoldii_ERR1022319_bio1	Produced biomass	X	X	0							09/17/2023
Bacteroides_fluxus_YIT_12057_biomass311	Produced biomass	X	X	0							09/17/2023
Bacteroides_fragilis_3_1_12_biomass536	Produced biomass	X	X	0							09/17/2023
Bacteroides_fragilis_638R_biomass345	Produced biomass	X	X	0							09/17/2023
Bacteroides_fragilis_BOB25_bio1	Produced biomass	X	X	0							09/17/2023
Bacteroides_fragilis_CL03T00C08_bio1	Produced biomass	X	X	0							09/17/2023
Bacteroides_fragilis_CL03T12C07_bio1	Produced biomass	X	X	0							09/17/2023
Bacteroides_fragilis_CL05T00C42_bio1	Produced biomass	X	X	0							09/17/2023
Bacteroides_fragilis_CL05T12C13_bio1	Produced biomass	X	X	0							09/17/2023
Bacteroides_fragilis_CL07T00C01_bio1	Produced biomass	X	X	0							09/17/2023
Bacteroides_fragilis_CL07T12C05_bio1	Produced biomass	X	X	0							09/17/2023
Bacteroides_fragilis_ERR1022457_bio1	Produced biomass	X	X	0							09/17/2023
Bacteroides_fragilis_ERR1203962_bio1	Produced biomass	X	X	0							09/17/2023
Bacteroides_fragilis_ERR1204056_bio1	Produced biomass	X	X	0							09/17/2023
Bacteroides_fragilis_ERR2221134_bio1	Produced biomass	X	X	0							09/17/2023
Bacteroides_fragilis_ERR2221268_bio1	Produced biomass	X	X	0							09/17/2023
Bacteroides_fragilis_ERR2221298_bio1	Produced biomass	X	X	0							09/17/2023
Bacteroides_fragilis_ERR2230126_bio1	Produced biomass	X	X	0							09/17/2023
Bacteroides_fragilis_ERR2230137_bio1	Produced biomass	X	X	0							09/17/2023
Bacteroides_fragilis_HMW_610_bio1	Produced biomass	X	X	0							09/17/2023
Bacteroides_fragilis_HMW_615_bio1	Produced biomass	X	X	0							09/17/2023
Bacteroides_fragilis_HMW_616_bio1	Produced biomass	X	X	0							09/17/2023
Bacteroides_fragilis_NCTC_9343_biomass345	Produced biomass	X	X	0							09/17/2023
Bacteroides_fragilis_str_3397_T10_bio1	Produced biomass	X	X	0							09/17/2023
Bacteroides_fragilis_str_3986_T_B_9_bio1	Produced biomass	X	X	0							09/17/2023
Bacteroides_fragilis_str_DS_208_bio1	Produced biomass	X	X	0							09/17/2023
Bacteroides_fragilis_YCH46_biomass345	Produced biomass	X	X	0							09/17/2023
Bacteroides_gallinarum_DSM_18171_JCM_13658_bio1	Produced biomass	X	X	0							09/17/2023
Bacteroides_graminisolvens_DSM_19988_biomass280	Produced biomass	X	X	0							09/17/2023
Bacteroides_helcogenes_P_36_108_bio1	Produced biomass	X	X	0							09/17/2023
Bacteroides_intestinalis_341_DSM_17393_biomass536	Produced biomass	X	X	0							09/17/2023
Bacteroides_intestinalis_KLE1704_bio1	Produced biomass	X	X	0							09/17/2023
Bacteroides_luti_DSM_26991_bio1	Produced biomass	X	X	0							09/17/2023
Bacteroides_massiliensis_B84634_biomass293	Produced biomass	X	X	0							09/17/2023
Bacteroides_neonati_MS4_bio1	Produced biomass	X	X	0							09/17/2023
Bacteroides_nordii_CL02T12C05_biomass274	Produced biomass	X	X	0							09/17/2023
Bacteroides_nordii_ERR2221135_bio1	Produced biomass	X	X	0							09/17/2023
Bacteroides_nov_ERR1022359_bio1	Produced biomass	X	X	0							09/17/2023
Bacteroides_nov_ERR1022361_bio1	Produced biomass	X	X	0							09/17/2023
Bacteroides_nov_ERR1022456_bio1	Produced biomass	X	X	0							09/17/2023
Bacteroides_nov_ERR2221137_bio1	Produced biomass	X	X	0							09/17/2023
Bacteroides_nov_ERR2221300_bio1	Produced biomass	X	X	0							09/17/2023
Bacteroides_nov_ERR2221375_bio1	Produced biomass	X	X	0							09/17/2023
Bacteroides_nov_ERR2221405_bio1	Produced biomass	X	X	0							09/17/2023
Bacteroides_oleiciplenus_YIT_12058_biomass297	Produced biomass	X	X	0							09/17/2023
Bacteroides_ovatus_3_8_47FAA_bio1	Produced biomass	X	X	0							09/17/2023
Bacteroides_ovatus_ATCC_8483_biomass536	Produced biomass	X	X	0							09/17/2023
Bacteroides_ovatus_CL02T12C04_bio1	Produced biomass	X	X	0							09/17/2023
Bacteroides_ovatus_CL03T12C18_bio1	Produced biomass	X	X	0							09/17/2023
Bacteroides_ovatus_ERR1203959_bio1	Produced biomass	X	X	0							09/17/2023
Bacteroides_ovatus_ERR1204053_bio1	Produced biomass	X	X	0							09/17/2023
Bacteroides_ovatus_ERR2221136_bio1	Produced biomass	X	X	0							09/17/2023
Bacteroides_ovatus_ERR2230063_bio1	Produced biomass	X	X	0							09/17/2023
Bacteroides_ovatus_SD_CC_2a_biomass525	Produced biomass	X	X	0							09/17/2023
Bacteroides_ovatus_SD_CMC_3f_biomass525	Produced biomass	X	X	0							09/17/2023
Bacteroides_pectinophilus_ATCC_43243_biomass536	Produced biomass	X	X	0							09/17/2023
Bacteroides_plebeius_M12_DSM_17135_biomass536	Produced biomass	X	X	0							09/17/2023
Bacteroides_propionicifaciens_DSM_19291_JCM_14649_bio1	Produced biomass	X	X	0							09/17/2023
Bacteroides_pyogenes_DSM20611_biomass312	Produced biomass	X	X	0							09/17/2023
Bacteroides_pyogenes_F0041_bio1	Produced biomass	X	X	0							09/17/2023
Bacteroides_pyogenes_JCM_10003_bio1	Produced biomass	X	X	0							09/17/2023
Bacteroides_pyogenes_JCM_6292_bio1	Produced biomass	X	X	0							09/17/2023
Bacteroides_rodentium_JCM_16496_bio1	Produced biomass	X	X	0							09/17/2023
Bacteroides_salanitronis_DSM_18170_bio1	Produced biomass	X	X	0							09/17/2023
Bacteroides_salyersiae_CL02T12C01_bio1	Produced biomass	X	X	0							09/17/2023
Bacteroides_salyersiae_ERR1022329_bio1	Produced biomass	X	X	0							09/17/2023
Bacteroides_salyersiae_WAL_10018_biomass286	Produced biomass	X	X	0							09/17/2023
Bacteroides_sartorii_dnLKV3_bio1	Produced biomass	X	X	0							09/17/2023
Bacteroides_sartorii_JCM_17136_bio1	Produced biomass	X	X	0							09/17/2023
Bacteroides_sp_1_1_14_biomass525	Produced biomass	X	X	0							09/17/2023
Bacteroides_sp_1_1_30_biomass530	Produced biomass	X	X	0							09/17/2023
Bacteroides_sp_1_1_6_biomass525	Produced biomass	X	X	0							09/17/2023
Bacteroides_sp_14_A_bio1	Produced biomass	X	X	0							09/17/2023
Bacteroides_sp_2_1_22_biomass525	Produced biomass	X	X	0							09/17/2023
Bacteroides_sp_2_1_33B_biomass525	Produced biomass	X	X	0							09/17/2023
Bacteroides_sp_2_1_7_biomass536	Produced biomass	X	X	0							09/17/2023
Bacteroides_sp_2_2_4_biomass536	Produced biomass	X	X	0							09/17/2023
Bacteroides_sp_20_3_biomass525	Produced biomass	X	X	0							09/17/2023
Bacteroides_sp_3_1_19_biomass525	Produced biomass	X	X	0							09/17/2023
Bacteroides_sp_3_1_23_biomass525	Produced biomass	X	X	0							09/17/2023
Bacteroides_sp_3_1_33FAA_biomass525	Produced biomass	X	X	0							09/17/2023
Bacteroides_sp_3_1_40A_biomass525	Produced biomass	X	X	0							09/17/2023
Bacteroides_sp_3_2_5_biomass525	Produced biomass	X	X	0							09/17/2023
Bacteroides_sp_4_1_36_biomass525	Produced biomass	X	X	0							09/17/2023
Bacteroides_sp_4_3_47FAA_biomass536	Produced biomass	X	X	0							09/17/2023
Bacteroides_sp_9_1_42FAA_biomass536	Produced biomass	X	X	0							09/17/2023
Bacteroides_sp_D1_biomass525	Produced biomass	X	X	0							09/17/2023
Bacteroides_sp_D2_biomass525	Produced biomass	X	X	0							09/17/2023
Bacteroides_sp_D20_biomass525	Produced biomass	X	X	0							09/17/2023
Bacteroides_sp_D22_biomass525	Produced biomass	X	X	0							09/17/2023
Bacteroides_sp_HPS0048_bio1	Produced biomass	X	X	0							09/17/2023
Bacteroides_stercoris_ATCC_43183_biomass536	Produced biomass	X	X	0							09/17/2023
Bacteroides_stercoris_CC31F_bio1	Produced biomass	X	X	0							09/17/2023
Bacteroides_stercoris_ERR1203945_bio1	Produced biomass	X	X	0							09/17/2023
Bacteroides_stercoris_ERR1204039_bio1	Produced biomass	X	X	0							09/17/2023
Bacteroides_stercoris_ERR2230062_bio1	Produced biomass	X	X	0							09/17/2023
Bacteroides_stercoris_ERR2230094_bio1	Produced biomass	X	X	0							09/17/2023
Bacteroides_stercoris_ERR2230103_bio1	Produced biomass	X	X	0							09/17/2023
Bacteroides_stercoris_ERR2230124_bio1	Produced biomass	X	X	0							09/17/2023
Bacteroides_stercoris_ERR2230142_bio1	Produced biomass	X	X	0							09/17/2023
Bacteroides_stercoris_ERR2230162_bio1	Produced biomass	X	X	0							09/17/2023
Bacteroides_thetaiotaomicron_3731_bio1	Produced biomass	X	X	0							09/17/2023
Bacteroides_thetaiotaomicron_7330_bio1	Produced biomass	X	X	0							09/17/2023
Bacteroides_thetaiotaomicron_CL09T03C10_bio1	Produced biomass	X	X	0							09/17/2023
Bacteroides_thetaiotaomicron_dnLKV9_bio1	Produced biomass	X	X	0							09/17/2023
Bacteroides_thetaiotaomicron_ERR1022331_bio1	Produced biomass	X	X	0							09/17/2023
Bacteroides_thetaiotaomicron_ERR1022413_bio1	Produced biomass	X	X	0							09/17/2023
Bacteroides_thetaiotaomicron_ERR1022459_bio1	Produced biomass	X	X	0							09/17/2023
Bacteroides_thetaiotaomicron_ERR2221264_bio1	Produced biomass	X	X	0							09/17/2023
Bacteroides_thetaiotaomicron_ERR2221274_bio1	Produced biomass	X	X	0							09/17/2023
Bacteroides_thetaiotaomicron_ERR2221312_bio1	Produced biomass	X	X	0							09/17/2023
Bacteroides_thetaiotaomicron_ERR2230081_bio1	Produced biomass	X	X	0							09/17/2023
Bacteroides_thetaiotaomicron_VPI_5482_biomass345	Produced biomass	X	X	0							09/17/2023
Bacteroides_timonensis_AP1_biomass295	Produced biomass	X	X	0							09/17/2023
Bacteroides_uniformis_ATCC_8492_biomass536	Produced biomass	X	X	0							09/17/2023
Bacteroides_uniformis_CL03T00C23_bio1	Produced biomass	X	X	0							09/17/2023
Bacteroides_uniformis_CL03T12C37_bio1	Produced biomass	X	X	0							09/17/2023
Bacteroides_uniformis_dnLKV2_bio1	Produced biomass	X	X	0							09/17/2023
Bacteroides_uniformis_ERR1022271_bio1	Produced biomass	X	X	0							09/17/2023
Bacteroides_uniformis_ERR1022322_bio1	Produced biomass	X	X	0							09/17/2023
Bacteroides_uniformis_ERR1022360_bio1	Produced biomass	X	X	0							09/17/2023
Bacteroides_uniformis_ERR1022363_bio1	Produced biomass	X	X	0							09/17/2023
Bacteroides_uniformis_ERR1022412_bio1	Produced biomass	X	X	0							09/17/2023
Bacteroides_uniformis_ERR1203944_bio1	Produced biomass	X	X	0							09/17/2023
Bacteroides_uniformis_ERR1204038_bio1	Produced biomass	X	X	0							09/17/2023
Bacteroides_uniformis_ERR2221138_bio1	Produced biomass	X	X	0							09/17/2023
Bacteroides_uniformis_ERR2221253_bio1	Produced biomass	X	X	0							09/17/2023
Bacteroides_uniformis_ERR2221261_bio1	Produced biomass	X	X	0							09/17/2023
Bacteroides_uniformis_ERR2221281_bio1	Produced biomass	X	X	0							09/17/2023
Bacteroides_uniformis_ERR2230106_bio1	Produced biomass	X	X	0							09/17/2023
Bacteroides_uniformis_ERR2230119_bio1	Produced biomass	X	X	0							09/17/2023
Bacteroides_uniformis_ERR2230138_bio1	Produced biomass	X	X	0							09/17/2023
Bacteroides_uniformis_ERR2230139_bio1	Produced biomass	X	X	0							09/17/2023
Bacteroides_uniformis_ERR2230141_bio1	Produced biomass	X	X	0							09/17/2023
Bacteroides_uniformis_ERR2230143_bio1	Produced biomass	X	X	0							09/17/2023
Bacteroides_uniformis_ERR2230159_bio1	Produced biomass	X	X	0							09/17/2023
Bacteroides_uniformis_ERR2230160_bio1	Produced biomass	X	X	0							09/17/2023
Bacteroides_uniformis_str_3978_T3_i_bio1	Produced biomass	X	X	0							09/17/2023
Bacteroides_ureolyticus_DSM_20703_biomass242	Produced biomass	X	X	0							09/17/2023
Bacteroides_vulgatus_ATCC_8482_biomass345	Produced biomass	X	X	0							09/17/2023
Bacteroides_vulgatus_CL09T03C04_bio1	Produced biomass	X	X	0							09/17/2023
Bacteroides_vulgatus_dnLKV7_bio1	Produced biomass	X	X	0							09/17/2023
Bacteroides_vulgatus_ERR1022358_bio1	Produced biomass	X	X	0							09/17/2023
Bacteroides_vulgatus_ERR1022411_bio1	Produced biomass	X	X	0							09/17/2023
Bacteroides_vulgatus_ERR1022458_bio1	Produced biomass	X	X	0							09/17/2023
Bacteroides_vulgatus_ERR1203951_bio1	Produced biomass	X	X	0							09/17/2023
Bacteroides_vulgatus_ERR1204045_bio1	Produced biomass	X	X	0							09/17/2023
Bacteroides_vulgatus_ERR2221206_bio1	Produced biomass	X	X	0							09/17/2023
Bacteroides_vulgatus_ERR2221254_bio1	Produced biomass	X	X	0							09/17/2023
Bacteroides_vulgatus_ERR2221256_bio1	Produced biomass	X	X	0							09/17/2023
Bacteroides_vulgatus_ERR2221259_bio1	Produced biomass	X	X	0							09/17/2023
Bacteroides_vulgatus_ERR2221267_bio1	Produced biomass	X	X	0							09/17/2023
Bacteroides_vulgatus_ERR2221272_bio1	Produced biomass	X	X	0							09/17/2023
Bacteroides_vulgatus_ERR2221273_bio1	Produced biomass	X	X	0							09/17/2023
Bacteroides_vulgatus_ERR2221276_bio1	Produced biomass	X	X	0							09/17/2023
Bacteroides_vulgatus_ERR2230079_bio1	Produced biomass	X	X	0							09/17/2023
Bacteroides_vulgatus_ERR2230086_bio1	Produced biomass	X	X	0							09/17/2023
Bacteroides_vulgatus_ERR2230091_bio1	Produced biomass	X	X	0							09/17/2023
Bacteroides_vulgatus_ERR2230095_bio1	Produced biomass	X	X	0							09/17/2023
Bacteroides_vulgatus_ERR2230128_bio1	Produced biomass	X	X	0							09/17/2023
Bacteroides_vulgatus_ERR2230134_bio1	Produced biomass	X	X	0							09/17/2023
Bacteroides_vulgatus_ERR2230150_bio1	Produced biomass	X	X	0							09/17/2023
Bacteroides_vulgatus_mpk_bio1	Produced biomass	X	X	0							09/17/2023
Bacteroides_vulgatus_PC510_bio1	Produced biomass	X	X	0							09/17/2023
Bacteroides_xylanisolvens_CL03T12C04_bio1	Produced biomass	X	X	0							09/17/2023
Bacteroides_xylanisolvens_ERR1022297_bio1	Produced biomass	X	X	0							09/17/2023
Bacteroides_xylanisolvens_ERR2221139_bio1	Produced biomass	X	X	0							09/17/2023
Bacteroides_xylanisolvens_ERR2221366_bio1	Produced biomass	X	X	0							09/17/2023
Bacteroides_xylanisolvens_ERR2230096_bio1	Produced biomass	X	X	0							09/17/2023
Bacteroides_xylanisolvens_ERR2230097_bio1	Produced biomass	X	X	0							09/17/2023
Bacteroides_xylanisolvens_SD_CC_1b_biomass525	Produced biomass	X	X	0							09/17/2023
Bacteroides_xylanisolvens_XB1A_biomass525	Produced biomass	X	X	0							09/17/2023
Bacteroides_xylanolyticus_DSM_3808_bio1	Produced biomass	X	X	0							09/17/2023
Bacteroidetes_bacterium_oral_taxon_272_str_F0290_bio1	Produced biomass	X	X	0							09/17/2023
Bacteroidetes_oral_taxon_274_str_F0058_bio1	Produced biomass	X	X	0							09/17/2023
Barnesiella_intestinihominis_ERR1203957_bio1	Produced biomass	X	X	0							09/17/2023
Barnesiella_intestinihominis_ERR1204051_bio1	Produced biomass	X	X	0							09/17/2023
Barnesiella_intestinihominis_ERR2221140_bio1	Produced biomass	X	X	0							09/17/2023
Barnesiella_intestinihominis_ERR2230085_bio1	Produced biomass	X	X	0							09/17/2023
Barnesiella_intestinihominis_YIT_11860_biomass300	Produced biomass	X	X	0							09/17/2023
Barnesiella_viscericola_DSM_18177_bio1	Produced biomass	X	X	0							09/17/2023
Bartonella_quintana_RM_11_bio1	Produced biomass	X	X	0							09/17/2023
Bartonella_quintana_Toulouse_biomass345	Produced biomass	X	X	0							09/17/2023
Bdellovibrio_bacteriovorus_HD100_bio1	Produced biomass	X	X	0							09/17/2023
Bdellovibrio_bacteriovorus_SSB218315_bio1	Produced biomass	X	X	0							09/17/2023
Bdellovibrio_bacteriovorus_str_Tiberius_bio1	Produced biomass	X	X	0							09/17/2023
Bdellovibrio_bacteriovorus_W_bio1	Produced biomass	X	X	0							09/17/2023
Beduini_massiliensis_DSM_100188_bio1	Produced biomass	X	X	0							09/17/2023
Bifidobacterium_adolescentis_ATCC_15703_biomass345	Produced biomass	X	X	0							09/17/2023
Bifidobacterium_adolescentis_BBMN23_bio1	Produced biomass	X	X	0							09/17/2023
Bifidobacterium_adolescentis_DSM_20087_bio1	Produced biomass	X	X	0							09/17/2023
Bifidobacterium_adolescentis_ERR1022283_bio1	Produced biomass	X	X	0							09/17/2023
Bifidobacterium_adolescentis_ERR1022320_bio1	Produced biomass	X	X	0							09/17/2023
Bifidobacterium_adolescentis_ERR1022366_bio1	Produced biomass	X	X	0							09/17/2023
Bifidobacterium_adolescentis_ERR1203960_bio1	Produced biomass	X	X	0							09/17/2023
Bifidobacterium_adolescentis_ERR2221193_bio1	Produced biomass	X	X	0							09/17/2023
Bifidobacterium_adolescentis_ERR2221322_bio1	Produced biomass	X	X	0							09/17/2023
Bifidobacterium_adolescentis_ERR2230053_bio1	Produced biomass	X	X	0							09/17/2023
Bifidobacterium_adolescentis_ERR2230077_bio1	Produced biomass	X	X	0							09/17/2023
Bifidobacterium_adolescentis_ERR2230153_bio1	Produced biomass	X	X	0							09/17/2023
Bifidobacterium_adolescentis_L2_32_bio1	Produced biomass	X	X	0							09/17/2023
Bifidobacterium_angulatum_DSM_20098_biomass525	Produced biomass	X	X	0							09/17/2023
Bifidobacterium_angulatum_GT102_bio1	Produced biomass	X	X	0							09/17/2023
Bifidobacterium_animalis_ERR2221337_bio1	Produced biomass	X	X	0							09/17/2023
Bifidobacterium_animalis_ERR2221385_bio1	Produced biomass	X	X	0							09/17/2023
Bifidobacterium_animalis_lactis_AD011_biomass525	Produced biomass	X	X	0							09/17/2023
Bifidobacterium_animalis_lactis_BB_12_biomass345	Produced biomass	X	X	0							09/17/2023
Bifidobacterium_animalis_lactis_Bi_07_biomass345	Produced biomass	X	X	0							09/17/2023
Bifidobacterium_animalis_lactis_Bl_04_ATCC_SD5219_biomass345	Produced biomass	X	X	0							09/17/2023
Bifidobacterium_animalis_lactis_CNCM_I_2494_biomass345	Produced biomass	X	X	0							09/17/2023
Bifidobacterium_animalis_lactis_DSM_10140_biomass345	Produced biomass	X	X	0							09/17/2023
Bifidobacterium_animalis_lactis_V9_biomass345	Produced biomass	X	X	0							09/17/2023
Bifidobacterium_animalis_RH_bio1	Produced biomass	X	X	0							09/17/2023
Bifidobacterium_animalis_subsp_animalis_ATCC_25527_bio1	Produced biomass	X	X	0							09/17/2023
Bifidobacterium_animalis_subsp_animalis_ATCC_27672_bio1	Produced biomass	X	X	0							09/17/2023
Bifidobacterium_animalis_subsp_animalis_YL2_bio1	Produced biomass	X	X	0							09/17/2023
Bifidobacterium_animalis_subsp_lactis_B420_bio1	Produced biomass	X	X	0							09/17/2023
Bifidobacterium_animalis_subsp_lactis_BLC1_bio1	Produced biomass	X	X	0							09/17/2023
Bifidobacterium_animalis_subsp_lactis_BS_01_bio1	Produced biomass	X	X	0							09/17/2023
Bifidobacterium_animalis_subsp_lactis_HN019_bio1	Produced biomass	X	X	0							09/17/2023
Bifidobacterium_asteroides_DSM_20089_bio1	Produced biomass	X	X	0							09/17/2023
Bifidobacterium_asteroides_Hma3_bio1	Produced biomass	X	X	0							09/17/2023
Bifidobacterium_asteroides_PRL2011_bio1	Produced biomass	X	X	0							09/17/2023
Bifidobacterium_bifidum_156B_bio1	Produced biomass	X	X	0							09/17/2023
Bifidobacterium_bifidum_ATCC_29521_bio1	Produced biomass	X	X	0							09/17/2023
Bifidobacterium_bifidum_BGN4_biomass345	Produced biomass	X	X	0							09/17/2023
Bifidobacterium_bifidum_ERR1022335_bio1	Produced biomass	X	X	0							09/17/2023
Bifidobacterium_bifidum_LMG_13195_bio1	Produced biomass	X	X	0							09/17/2023
Bifidobacterium_bifidum_NCIMB_41171_biomass525	Produced biomass	X	X	0							09/17/2023
Bifidobacterium_bifidum_PRL2010_biomass345	Produced biomass	X	X	0							09/17/2023
Bifidobacterium_bifidum_S17_biomass345	Produced biomass	X	X	0							09/17/2023
Bifidobacterium_boum_DSM_20432_biomass425	Produced biomass	X	X	0							09/17/2023
Bifidobacterium_breve_12L_bio1	Produced biomass	X	X	0							09/17/2023
Bifidobacterium_breve_2L_bio1	Produced biomass	X	X	0							09/17/2023
Bifidobacterium_breve_689b_bio1	Produced biomass	X	X	0							09/17/2023
Bifidobacterium_breve_ACS_071_V_Sch8b_bio1	Produced biomass	X	X	0							09/17/2023
Bifidobacterium_breve_CECT_7263_bio1	Produced biomass	X	X	0							09/17/2023
Bifidobacterium_breve_DPC_6330_bio1	Produced biomass	X	X	0							09/17/2023
Bifidobacterium_breve_DSM_20213_bio1	Produced biomass	X	X	0							09/17/2023
Bifidobacterium_breve_ERR2230051_bio1	Produced biomass	X	X	0							09/17/2023
Bifidobacterium_breve_HPH0326_biomass345	Produced biomass	X	X	0							09/17/2023
Bifidobacterium_breve_JCM_7017_bio1	Produced biomass	X	X	0							09/17/2023
Bifidobacterium_breve_JCM_7019_bio1	Produced biomass	X	X	0							09/17/2023
Bifidobacterium_breve_MCC_0121_bio1	Produced biomass	X	X	0							09/17/2023
Bifidobacterium_breve_MCC_0305_bio1	Produced biomass	X	X	0							09/17/2023
Bifidobacterium_breve_MCC_0476_bio1	Produced biomass	X	X	0							09/17/2023
Bifidobacterium_breve_MCC_1094_bio1	Produced biomass	X	X	0							09/17/2023
Bifidobacterium_breve_MCC_1114_bio1	Produced biomass	X	X	0							09/17/2023
Bifidobacterium_breve_MCC_1128_bio1	Produced biomass	X	X	0							09/17/2023
Bifidobacterium_breve_MCC_1340_bio1	Produced biomass	X	X	0							09/17/2023
Bifidobacterium_breve_MCC_1454_bio1	Produced biomass	X	X	0							09/17/2023
Bifidobacterium_breve_MCC_1604_bio1	Produced biomass	X	X	0							09/17/2023
Bifidobacterium_breve_MCC_1605_bio1	Produced biomass	X	X	0							09/17/2023
Bifidobacterium_breve_NCFB_2258_bio1	Produced biomass	X	X	0							09/17/2023
Bifidobacterium_breve_UCC2003_NCIMB8807_biomass345	Produced biomass	X	X	0							09/17/2023
Bifidobacterium_catenulatum_DSM_16992_biomass524	Produced biomass	X	X	0							09/17/2023
Bifidobacterium_choerinum_DSM_20434_bio1	Produced biomass	X	X	0							09/17/2023
Bifidobacterium_coryneforme_Bma6_bio1	Produced biomass	X	X	0							09/17/2023
Bifidobacterium_coryneforme_DSM_20216_biomass436	Produced biomass	X	X	0							09/17/2023
Bifidobacterium_dentium_ATCC_27678_biomass345	Produced biomass	X	X	0							09/17/2023
Bifidobacterium_dentium_ATCC_27679_bio1	Produced biomass	X	X	0							09/17/2023
Bifidobacterium_dentium_Bd1_bio1	Produced biomass	X	X	0							09/17/2023
Bifidobacterium_dentium_JCM_1195_DSM_20436_bio1	Produced biomass	X	X	0							09/17/2023
Bifidobacterium_dentium_JCVIHMP022_bio1	Produced biomass	X	X	0							09/17/2023
Bifidobacterium_gallicum_DSM_20093_biomass525	Produced biomass	X	X	0							09/17/2023
Bifidobacterium_indicum_LMG_11587_DSM_20214_bio1	Produced biomass	X	X	0							09/17/2023
Bifidobacterium_kashiwanohense_DSM_21854_biomass404	Produced biomass	X	X	0							09/17/2023
Bifidobacterium_longum_BG7_bio1	Produced biomass	X	X	0							09/17/2023
Bifidobacterium_longum_BXY01_bio1	Produced biomass	X	X	0							09/17/2023
Bifidobacterium_longum_DJO10A_biomass345	Produced biomass	X	X	0							09/17/2023
Bifidobacterium_longum_E18_biomass345	Produced biomass	X	X	0							09/17/2023
Bifidobacterium_longum_ERR2221141_bio1	Produced biomass	X	X	0							09/17/2023
Bifidobacterium_longum_ERR2221351_bio1	Produced biomass	X	X	0							09/17/2023
Bifidobacterium_longum_ERR2221409_bio1	Produced biomass	X	X	0							09/17/2023
Bifidobacterium_longum_ERR2230052_bio1	Produced biomass	X	X	0							09/17/2023
Bifidobacterium_longum_ERR2230120_bio1	Produced biomass	X	X	0							09/17/2023
Bifidobacterium_longum_ERR2230133_bio1	Produced biomass	X	X	0							09/17/2023
Bifidobacterium_longum_ERR2230158_bio1	Produced biomass	X	X	0							09/17/2023
Bifidobacterium_longum_infantis_157F_NC_biomass535	Produced biomass	X	X	0							09/17/2023
Bifidobacterium_longum_infantis_ATCC_15697_biomass525	Produced biomass	X	X	0							09/17/2023
Bifidobacterium_longum_longum_ATCC_55813_biomass525	Produced biomass	X	X	0							09/17/2023
Bifidobacterium_longum_longum_BBMN68_biomass345	Produced biomass	X	X	0							09/17/2023
Bifidobacterium_longum_longum_CCUG_52486_biomass524	Produced biomass	X	X	0							09/17/2023
Bifidobacterium_longum_longum_JCM_1217_biomass345	Produced biomass	X	X	0							09/17/2023
Bifidobacterium_longum_longum_JDM301_biomass345	Produced biomass	X	X	0							09/17/2023
Bifidobacterium_longum_NCC2705_biomass525	Produced biomass	X	X	0							09/17/2023
Bifidobacterium_longum_subsp_infantis_BT1_bio1	Produced biomass	X	X	0							09/17/2023
Bifidobacterium_longum_subsp_longum_1_6B_bio1	Produced biomass	X	X	0							09/17/2023
Bifidobacterium_longum_subsp_longum_2_2B_bio1	Produced biomass	X	X	0							09/17/2023
Bifidobacterium_longum_subsp_longum_35B_bio1	Produced biomass	X	X	0							09/17/2023
Bifidobacterium_longum_subsp_longum_44B_bio1	Produced biomass	X	X	0							09/17/2023
Bifidobacterium_longum_subsp_longum_CMCC_P0001_bio1	Produced biomass	X	X	0							09/17/2023
Bifidobacterium_longum_subsp_longum_F8_bio1	Produced biomass	X	X	0							09/17/2023
Bifidobacterium_longum_subsp_longum_KACC_91563_bio1	Produced biomass	X	X	0							09/17/2023
Bifidobacterium_longum_subsp_longum_NCIMB8809_bio1	Produced biomass	X	X	0							09/17/2023
Bifidobacterium_mongoliense_DSM_21395_biomass453	Produced biomass	X	X	0							09/17/2023
Bifidobacterium_pseudocatenulatum_DSM_20438_biomass524	Produced biomass	X	X	0							09/17/2023
Bifidobacterium_pseudocatenulatum_ERR1022356_bio1	Produced biomass	X	X	0							09/17/2023
Bifidobacterium_pseudocatenulatum_ERR1203976_bio1	Produced biomass	X	X	0							09/17/2023
Bifidobacterium_pseudocatenulatum_ERR1204070_bio1	Produced biomass	X	X	0							09/17/2023
Bifidobacterium_pseudocatenulatum_ERR2221142_bio1	Produced biomass	X	X	0							09/17/2023
Bifidobacterium_pseudocatenulatum_IPLA36007_bio1	Produced biomass	X	X	0							09/17/2023
Bifidobacterium_pseudolongum_subsp_Pseudolongum_DSM_20099_biomass455	Produced biomass	X	X	0							09/17/2023
Bifidobacterium_pullorum_DSM_20433_bio1	Produced biomass	X	X	0							09/17/2023
Bifidobacterium_pullorum_LMG_21816_bio1	Produced biomass	X	X	0							09/17/2023
Bifidobacterium_ruminantium_DSM_6489_biomass424	Produced biomass	X	X	0							09/17/2023
Bifidobacterium_scardovii_JCM_12489_biomass469	Produced biomass	X	X	0							09/17/2023
Bifidobacterium_sp_MSTE12_bio1	Produced biomass	X	X	0							09/17/2023
Bifidobacterium_stercoris_DSM_24849_biomass426	Produced biomass	X	X	0							09/17/2023
Bifidobacterium_stercoris_ERR1204054_bio1	Produced biomass	X	X	0							09/17/2023
Bifidobacterium_thermacidophilum_subsp_thermacidophilum_DSM_15837_biomass434	Produced biomass	X	X	0							09/17/2023
Bifidobacterium_thermophilum_RBL67_biomass433	Produced biomass	X	X	0							09/17/2023
Bilophila_sp_4_1_30_bio1	Produced biomass	X	X	0							09/17/2023
Bilophila_wadsworthia_3_1_6_biomass525	Produced biomass	X	X	0							09/17/2023
Bilophila_wadsworthia_ATCC_49260_bio1	Produced biomass	X	X	0							09/17/2023
Bittarella_massiliensis_GD6_bio1	Produced biomass	X	X	0							09/17/2023
Blastococcus_massiliensis_AP3_biomass519	Produced biomass	X	X	0							09/17/2023
Blautia_coccoides_YL58_bio1	Produced biomass	X	X	0							09/17/2023
Blautia_faecis_ERR2221099_bio1	Produced biomass	X	X	0							09/17/2023
Blautia_gnavus_ERR1022310_bio1	Produced biomass	X	X	0							09/17/2023
Blautia_gnavus_ERR1203926_bio1	Produced biomass	X	X	0							09/17/2023
Blautia_gnavus_ERR171257_bio1	Produced biomass	X	X	0							09/17/2023
Blautia_gnavus_ERR2221233_bio1	Produced biomass	X	X	0							09/17/2023
Blautia_hansenii_VPI_C7_24_DSM_20583_biomass524	Produced biomass	X	X	0							09/17/2023
Blautia_hydrogenotrophica_DSM_10507_biomass525	Produced biomass	X	X	0							09/17/2023
Blautia_hydrogenotrophica_ERR1022315_bio1	Produced biomass	X	X	0							09/17/2023
Blautia_luti_DSM_14534_bio1	Produced biomass	X	X	0							09/17/2023
Blautia_luti_ERR1022337_bio1	Produced biomass	X	X	0							09/17/2023
Blautia_luti_ERR1022379_bio1	Produced biomass	X	X	0							09/17/2023
Blautia_luti_ERR1022471_bio1	Produced biomass	X	X	0							09/17/2023
Blautia_luti_ERR1203942_bio1	Produced biomass	X	X	0							09/17/2023
Blautia_luti_ERR2221098_bio1	Produced biomass	X	X	0							09/17/2023
Blautia_massiliensis_GD9_bio1	Produced biomass	X	X	0							09/17/2023
Blautia_nov_ERR1022275_bio1	Produced biomass	X	X	0							09/17/2023
Blautia_nov_ERR1022294_bio1	Produced biomass	X	X	0							09/17/2023
Blautia_nov_ERR1022295_bio1	Produced biomass	X	X	0							09/17/2023
Blautia_nov_ERR1022302_bio1	Produced biomass	X	X	0							09/17/2023
Blautia_nov_ERR1022306_bio1	Produced biomass	X	X	0							09/17/2023
Blautia_nov_ERR1022338_bio1	Produced biomass	X	X	0							09/17/2023
Blautia_nov_ERR1022339_bio1	Produced biomass	X	X	0							09/17/2023
Blautia_nov_ERR1022340_bio1	Produced biomass	X	X	0							09/17/2023
Blautia_nov_ERR1022378_bio1	Produced biomass	X	X	0							09/17/2023
Blautia_nov_ERR1022424_bio1	Produced biomass	X	X	0							09/17/2023
Blautia_nov_ERR1022426_bio1	Produced biomass	X	X	0							09/17/2023
Blautia_nov_ERR1022435_bio1	Produced biomass	X	X	0							09/17/2023
Blautia_nov_ERR1203955_bio1	Produced biomass	X	X	0							09/17/2023
Blautia_nov_ERR1204049_bio1	Produced biomass	X	X	0							09/17/2023
Blautia_nov_ERR1204065_bio1	Produced biomass	X	X	0							09/17/2023
Blautia_nov_ERR2221143_bio1	Produced biomass	X	X	0							09/17/2023
Blautia_nov_ERR2221170_bio1	Produced biomass	X	X	0							09/17/2023
Blautia_nov_ERR2221260_bio1	Produced biomass	X	X	0							09/17/2023
Blautia_nov_ERR2221265_bio1	Produced biomass	X	X	0							09/17/2023
Blautia_nov_ERR2221269_bio1	Produced biomass	X	X	0							09/17/2023
Blautia_nov_ERR2221270_bio1	Produced biomass	X	X	0							09/17/2023
Blautia_nov_ERR2221279_bio1	Produced biomass	X	X	0							09/17/2023
Blautia_nov_ERR2221370_bio1	Produced biomass	X	X	0							09/17/2023
Blautia_nov_ERR2221404_bio1	Produced biomass	X	X	0							09/17/2023
Blautia_nov_ERR2221410_bio1	Produced biomass	X	X	0							09/17/2023
Blautia_nov_ERR2230061_bio1	Produced biomass	X	X	0							09/17/2023
Blautia_nov_ERR2230064_bio1	Produced biomass	X	X	0							09/17/2023
Blautia_nov_ERR2230066_bio1	Produced biomass	X	X	0							09/17/2023
Blautia_nov_ERR2230067_bio1	Produced biomass	X	X	0							09/17/2023
Blautia_nov_ERR2230071_bio1	Produced biomass	X	X	0							09/17/2023
Blautia_nov_ERR2230072_bio1	Produced biomass	X	X	0							09/17/2023
Blautia_nov_ERR2230073_bio1	Produced biomass	X	X	0							09/17/2023
Blautia_nov_ERR2230075_bio1	Produced biomass	X	X	0							09/17/2023
Blautia_nov_ERR2230099_bio1	Produced biomass	X	X	0							09/17/2023
Blautia_nov_ERR2230110_bio1	Produced biomass	X	X	0							09/17/2023
Blautia_nov_ERR2230116_bio1	Produced biomass	X	X	0							09/17/2023
Blautia_nov_ERR2230130_bio1	Produced biomass	X	X	0							09/17/2023
Blautia_nov_ERR2230136_bio1	Produced biomass	X	X	0							09/17/2023
Blautia_nov_ERR2230152_bio1	Produced biomass	X	X	0							09/17/2023
Blautia_obeum_ATCC_29174_biomass149	Produced biomass	X	X	0							09/17/2023
Blautia_producta_DSM_2950_biomass182	Produced biomass	X	X	0							09/17/2023
Blautia_producta_ERR171261_bio1	Produced biomass	X	X	0							09/17/2023
Blautia_producta_ERR2221380_bio1	Produced biomass	X	X	0							09/17/2023
Blautia_sp_YL58_bio1	Produced biomass	X	X	0							09/17/2023
Blautia_torques_ERR1022291_bio1	Produced biomass	X	X	0							09/17/2023
Blautia_torques_ERR1022304_bio1	Produced biomass	X	X	0							09/17/2023
Blautia_torques_ERR1022325_bio1	Produced biomass	X	X	0							09/17/2023
Blautia_torques_ERR1022357_bio1	Produced biomass	X	X	0							09/17/2023
Blautia_torques_ERR1022404_bio1	Produced biomass	X	X	0							09/17/2023
Blautia_torques_ERR1022479_bio1	Produced biomass	X	X	0							09/17/2023
Blautia_torques_ERR1203943_bio1	Produced biomass	X	X	0							09/17/2023
Blautia_torques_ERR1203966_bio1	Produced biomass	X	X	0							09/17/2023
Blautia_torques_ERR1204037_bio1	Produced biomass	X	X	0							09/17/2023
Blautia_torques_ERR1204060_bio1	Produced biomass	X	X	0							09/17/2023
Blautia_torques_ERR2221100_bio1	Produced biomass	X	X	0							09/17/2023
Blautia_torques_ERR2221189_bio1	Produced biomass	X	X	0							09/17/2023
Blautia_torques_ERR2230088_bio1	Produced biomass	X	X	0							09/17/2023
Blautia_torques_ERR2230104_bio1	Produced biomass	X	X	0							09/17/2023
Blautia_wexlerae_AGR2146_bio1	Produced biomass	X	X	0							09/17/2023
Blautia_wexlerae_DSM_19850_biomass146	Produced biomass	X	X	0							09/17/2023
Blautia_wexlerae_ERR1022296_bio1	Produced biomass	X	X	0							09/17/2023
Blautia_wexlerae_ERR1022377_bio1	Produced biomass	X	X	0							09/17/2023
Blautia_wexlerae_ERR1022425_bio1	Produced biomass	X	X	0							09/17/2023
Blautia_wexlerae_ERR1204036_bio1	Produced biomass	X	X	0							09/17/2023
Blautia_wexlerae_ERR2230049_bio1	Produced biomass	X	X	0							09/17/2023
Bordetella_hinzii_F582_bio1	Produced biomass	X	X	0							09/17/2023
Bordetella_hinzii_OH87_BAL007II_biomass484	Produced biomass	X	X	0							09/17/2023
Borkfalkia_ceftriaxoniphila_HDS1380_bio1	Produced biomass	X	X	0							09/17/2023
Bosea_thiooxidans_DSM_9653_bio1	Produced biomass	X	X	0							09/17/2023
Brachybacterium_paraconglomeratum_LC44_biomass516	Produced biomass	X	X	0							09/17/2023
Brachyspira_aalborgi_513A_bio1	Produced biomass	X	X	0							09/17/2023
Brachyspira_aalborgi_PC2022III_bio1	Produced biomass	X	X	0							09/17/2023
Brachyspira_aalborgi_PC2777IV_bio1	Produced biomass	X	X	0							09/17/2023
Brachyspira_aalborgi_PC3053II_bio1	Produced biomass	X	X	0							09/17/2023
Brachyspira_aalborgi_PC3517II_bio1	Produced biomass	X	X	0							09/17/2023
Brachyspira_aalborgi_PC3714II_bio1	Produced biomass	X	X	0							09/17/2023
Brachyspira_aalborgi_PC390II_bio1	Produced biomass	X	X	0							09/17/2023
Brachyspira_aalborgi_PC3939II_bio1	Produced biomass	X	X	0							09/17/2023
Brachyspira_aalborgi_PC3997IV_bio1	Produced biomass	X	X	0							09/17/2023
Brachyspira_aalborgi_PC4226IV_bio1	Produced biomass	X	X	0							09/17/2023
Brachyspira_aalborgi_PC4580III_bio1	Produced biomass	X	X	0							09/17/2023
Brachyspira_aalborgi_PC4597II_bio1	Produced biomass	X	X	0							09/17/2023
Brachyspira_aalborgi_PC5099IV_bio1	Produced biomass	X	X	0							09/17/2023
Brachyspira_aalborgi_PC5538III_lc_bio1	Produced biomass	X	X	0							09/17/2023
Brachyspira_aalborgi_PC5587_p_bio1	Produced biomass	X	X	0							09/17/2023
Brachyspira_aalborgi_PC5587_u_bio1	Produced biomass	X	X	0							09/17/2023
Brachyspira_aalborgi_W1_bio1	Produced biomass	X	X	0							09/17/2023
Brachyspira_pilosicoli_95_1000_bio1	Produced biomass	X	X	0							09/17/2023
Brachyspira_pilosicoli_B2904_biomass239	Produced biomass	X	X	0							09/17/2023
Brachyspira_pilosicoli_P43_6_78_bio1	Produced biomass	X	X	0							09/17/2023
Brachyspira_pilosicoli_WesB_bio1	Produced biomass	X	X	0							09/17/2023
Bradyrhizobium_elkanii_USDA_76_biomass460	Produced biomass	X	X	0							09/17/2023
Bradyrhizobium_japonicum_E109_bio1	Produced biomass	X	X	0							09/17/2023
Bradyrhizobium_japonicum_USDA_110_bio1	Produced biomass	X	X	0							09/17/2023
Bradyrhizobium_japonicum_USDA_124_bio1	Produced biomass	X	X	0							09/17/2023
Bradyrhizobium_japonicum_USDA_6_biomass459	Produced biomass	X	X	0							09/17/2023
Bradyrhizobium_japonicum_WSM2793_bio1	Produced biomass	X	X	0							09/17/2023
Bradyrhizobium_yuanmingense_BR3267_bio1	Produced biomass	X	X	0							09/17/2023
Bradyrhizobium_yuanmingense_CCBAU_05623_bio1	Produced biomass	X	X	0							09/17/2023
Bradyrhizobium_yuanmingense_CCBAU_25021_bio1	Produced biomass	X	X	0							09/17/2023
Bradyrhizobium_yuanmingense_CCBAU_35157_bio1	Produced biomass	X	X	0							09/17/2023
Brevibacillus_agri_5_2_biomass221	Produced biomass	X	X	0							09/17/2023
Brevibacillus_agri_BAB_2500_biomass217	Produced biomass	X	X	0							09/17/2023
Brevibacillus_borstelensis_AK1_biomass211	Produced biomass	X	X	0							09/17/2023
Brevibacillus_brevis_FJAT_0809_GLX_bio1	Produced biomass	X	X	0							09/17/2023
Brevibacillus_brevis_NBRC_100599_biomass191	Produced biomass	X	X	0							09/17/2023
Brevibacterium_casei_S18_biomass494	Produced biomass	X	X	0							09/17/2023
Brevibacterium_linens_BL2_biomass452	Produced biomass	X	X	0							09/17/2023
Brevibacterium_massiliense_5401308_biomass449	Produced biomass	X	X	0							09/17/2023
Brevibacterium_senegalense_JC43_bio1	Produced biomass	X	X	0							09/17/2023
Brevundimonas_bacteroides_DSM_4726_biomass496	Produced biomass	X	X	0							09/17/2023
Brevundimonas_diminuta_470_4_biomass481	Produced biomass	X	X	0							09/17/2023
Brevundimonas_subvibrioides_ATCC_15264_bio1	Produced biomass	X	X	0							09/17/2023
Brochothrix_thermosphacta_DSM_20171_biomass076	Produced biomass	X	X	0							09/17/2023
Bulleidia_extructa_W1219_biomass075	Produced biomass	X	X	0							09/17/2023
Burkholderia_cenocepacia_AU_1054_bio1	Produced biomass	X	X	0							09/17/2023
Burkholderia_cenocepacia_H111_bio1	Produced biomass	X	X	0							09/17/2023
Burkholderia_cenocepacia_HI2424_bio1	Produced biomass	X	X	0							09/17/2023
Burkholderia_cenocepacia_J2315_bio1	Produced biomass	X	X	0							09/17/2023
Burkholderia_cenocepacia_MC0_3_bio1	Produced biomass	X	X	0							09/17/2023
Burkholderia_cenocepacia_PC184_bio1	Produced biomass	X	X	0							09/17/2023
Burkholderia_cepacia_GG4_biomass479	Produced biomass	X	X	0							09/17/2023
Burkholderia_cepacia_LO6_bio1	Produced biomass	X	X	0							09/17/2023
Burkholderiales_bacterium_1_1_47_biomass525	Produced biomass	X	X	0							09/17/2023
Burkholderiales_bacterium_YL45_bio1	Produced biomass	X	X	0							09/17/2023
Butyricicoccus_nov_ERR2221182_bio1	Produced biomass	X	X	0							09/17/2023
Butyricicoccus_pullicaecorum_1_2_biomass219	Produced biomass	X	X	0							09/17/2023
Butyricimonas_sp_Marseille_P2440_bio1	Produced biomass	X	X	0							09/17/2023
Butyricimonas_synergistica_DSM_23225_biomass305	Produced biomass	X	X	0							09/17/2023
Butyricimonas_virosa_DSM_23226_biomass289	Produced biomass	X	X	0							09/17/2023
Butyricimonas_virosa_ERR2221144_bio1	Produced biomass	X	X	0							09/17/2023
Butyrivibrio_crossotus_DSM_2876_biomass524	Produced biomass	X	X	0							09/17/2023
Butyrivibrio_fibrisolvens_16_4_biomass525	Produced biomass	X	X	0							09/17/2023
Butyrivibrio_proteoclasticus_B316_bio1	Produced biomass	X	X	0							09/17/2023
Caecibacter_massiliensis_DSM_100188_bio1	Produced biomass	X	X	0							09/17/2023
Campylobacter_coli_1098_bio1	Produced biomass	X	X	0							09/17/2023
Campylobacter_coli_111_3_bio1	Produced biomass	X	X	0							09/17/2023
Campylobacter_coli_1148_bio1	Produced biomass	X	X	0							09/17/2023
Campylobacter_coli_132_6_bio1	Produced biomass	X	X	0							09/17/2023
Campylobacter_coli_1417_bio1	Produced biomass	X	X	0							09/17/2023
Campylobacter_coli_14983A_bio1	Produced biomass	X	X	0							09/17/2023
Campylobacter_coli_151_9_bio1	Produced biomass	X	X	0							09/17/2023
Campylobacter_coli_1891_bio1	Produced biomass	X	X	0							09/17/2023
Campylobacter_coli_1909_bio1	Produced biomass	X	X	0							09/17/2023
Campylobacter_coli_1948_bio1	Produced biomass	X	X	0							09/17/2023
Campylobacter_coli_1957_bio1	Produced biomass	X	X	0							09/17/2023
Campylobacter_coli_1961_bio1	Produced biomass	X	X	0							09/17/2023
Campylobacter_coli_202_04_bio1	Produced biomass	X	X	0							09/17/2023
Campylobacter_coli_2548_bio1	Produced biomass	X	X	0							09/17/2023
Campylobacter_coli_2553_bio1	Produced biomass	X	X	0							09/17/2023
Campylobacter_coli_2680_bio1	Produced biomass	X	X	0							09/17/2023
Campylobacter_coli_2685_bio1	Produced biomass	X	X	0							09/17/2023
Campylobacter_coli_2698_bio1	Produced biomass	X	X	0							09/17/2023
Campylobacter_coli_317_04_bio1	Produced biomass	X	X	0							09/17/2023
Campylobacter_coli_37_05_bio1	Produced biomass	X	X	0							09/17/2023
Campylobacter_coli_59_2_bio1	Produced biomass	X	X	0							09/17/2023
Campylobacter_coli_67_8_bio1	Produced biomass	X	X	0							09/17/2023
Campylobacter_coli_7_1_bio1	Produced biomass	X	X	0							09/17/2023
Campylobacter_coli_80352_bio1	Produced biomass	X	X	0							09/17/2023
Campylobacter_coli_84_2_bio1	Produced biomass	X	X	0							09/17/2023
Campylobacter_coli_86119_bio1	Produced biomass	X	X	0							09/17/2023
Campylobacter_coli_90_3_bio1	Produced biomass	X	X	0							09/17/2023
Campylobacter_coli_BFR_CA_9557_bio1	Produced biomass	X	X	0							09/17/2023
Campylobacter_coli_BIGS0003_bio1	Produced biomass	X	X	0							09/17/2023
Campylobacter_coli_H56_bio1	Produced biomass	X	X	0							09/17/2023
Campylobacter_coli_H6_bio1	Produced biomass	X	X	0							09/17/2023
Campylobacter_coli_H8_bio1	Produced biomass	X	X	0							09/17/2023
Campylobacter_coli_H9_bio1	Produced biomass	X	X	0							09/17/2023
Campylobacter_coli_JV20_biomass525	Produced biomass	X	X	0							09/17/2023
Campylobacter_coli_LMG_23336_bio1	Produced biomass	X	X	0							09/17/2023
Campylobacter_coli_LMG_23341_bio1	Produced biomass	X	X	0							09/17/2023
Campylobacter_coli_LMG_23342_bio1	Produced biomass	X	X	0							09/17/2023
Campylobacter_coli_LMG_9853_bio1	Produced biomass	X	X	0							09/17/2023
Campylobacter_coli_LMG_9854_bio1	Produced biomass	X	X	0							09/17/2023
Campylobacter_coli_LMG_9860_bio1	Produced biomass	X	X	0							09/17/2023
Campylobacter_coli_RM2228_bio1	Produced biomass	X	X	0							09/17/2023
Campylobacter_coli_YH501_bio1	Produced biomass	X	X	0							09/17/2023
Campylobacter_coli_Z156_bio1	Produced biomass	X	X	0							09/17/2023
Campylobacter_coli_Z163_bio1	Produced biomass	X	X	0							09/17/2023
Campylobacter_concisus_13826_biomass345	Produced biomass	X	X	0							09/17/2023
Campylobacter_concisus_UNSWCD_bio1	Produced biomass	X	X	0							09/17/2023
Campylobacter_curvus_525_92_biomass345	Produced biomass	X	X	0							09/17/2023
Campylobacter_curvus_DSM_6644_bio1	Produced biomass	X	X	0							09/17/2023
Campylobacter_fetus_subsp_fetus_006A_0073_bio1	Produced biomass	X	X	0							09/17/2023
Campylobacter_fetus_subsp_fetus_82_40_biomass247	Produced biomass	X	X	0							09/17/2023
Campylobacter_fetus_subsp_venerealis_NCTC_10354_bio1	Produced biomass	X	X	0							09/17/2023
Campylobacter_gracilis_RM3268_biomass316	Produced biomass	X	X	0							09/17/2023
Campylobacter_hominis_ATCC_BAA_381_biomass345	Produced biomass	X	X	0							09/17/2023
Campylobacter_hyointestinalis_subsp_hyointestinalis_LMG_9260_biomass248	Produced biomass	X	X	0							09/17/2023
Campylobacter_jejuni_CJM1cam_bio1	Produced biomass	X	X	0							09/17/2023
Campylobacter_jejuni_jejuni_81_176_biomass345	Produced biomass	X	X	0							09/17/2023
Campylobacter_jejuni_jejuni_ICDCCJ07004_biomass345	Produced biomass	X	X	0							09/17/2023
Campylobacter_jejuni_jejuni_M1_biomass345	Produced biomass	X	X	0							09/17/2023
Campylobacter_jejuni_jejuni_NCTC_11168_biomass345	Produced biomass	X	X	0							09/17/2023
Campylobacter_jejuni_NCTC11351_bio1	Produced biomass	X	X	0							09/17/2023
Campylobacter_jejuni_RM1221_bio1	Produced biomass	X	X	0							09/17/2023
Campylobacter_jejuni_str_NCCP_No_15742_bio1	Produced biomass	X	X	0							09/17/2023
Campylobacter_jejuni_subsp_doylei_269_97_bio1	Produced biomass	X	X	0							09/17/2023
Campylobacter_jejuni_subsp_jejuni_04197_bio1	Produced biomass	X	X	0							09/17/2023
Campylobacter_jejuni_subsp_jejuni_04199_bio1	Produced biomass	X	X	0							09/17/2023
Campylobacter_jejuni_subsp_jejuni_110_21_bio1	Produced biomass	X	X	0							09/17/2023
Campylobacter_jejuni_subsp_jejuni_1213_bio1	Produced biomass	X	X	0							09/17/2023
Campylobacter_jejuni_subsp_jejuni_129_258_bio1	Produced biomass	X	X	0							09/17/2023
Campylobacter_jejuni_subsp_jejuni_1336_bio1	Produced biomass	X	X	0							09/17/2023
Campylobacter_jejuni_subsp_jejuni_140_16_bio1	Produced biomass	X	X	0							09/17/2023
Campylobacter_jejuni_subsp_jejuni_1798_bio1	Produced biomass	X	X	0							09/17/2023
Campylobacter_jejuni_subsp_jejuni_1854_bio1	Produced biomass	X	X	0							09/17/2023
Campylobacter_jejuni_subsp_jejuni_1893_bio1	Produced biomass	X	X	0							09/17/2023
Campylobacter_jejuni_subsp_jejuni_1997_1_bio1	Produced biomass	X	X	0							09/17/2023
Campylobacter_jejuni_subsp_jejuni_1997_11_bio1	Produced biomass	X	X	0							09/17/2023
Campylobacter_jejuni_subsp_jejuni_1997_7_bio1	Produced biomass	X	X	0							09/17/2023
Campylobacter_jejuni_subsp_jejuni_2008_1025_bio1	Produced biomass	X	X	0							09/17/2023
Campylobacter_jejuni_subsp_jejuni_2008_831_bio1	Produced biomass	X	X	0							09/17/2023
Campylobacter_jejuni_subsp_jejuni_2008_894_bio1	Produced biomass	X	X	0							09/17/2023
Campylobacter_jejuni_subsp_jejuni_2008_988_bio1	Produced biomass	X	X	0							09/17/2023
Campylobacter_jejuni_subsp_jejuni_260_94_bio1	Produced biomass	X	X	0							09/17/2023
Campylobacter_jejuni_subsp_jejuni_414_bio1	Produced biomass	X	X	0							09/17/2023
Campylobacter_jejuni_subsp_jejuni_51037_bio1	Produced biomass	X	X	0							09/17/2023
Campylobacter_jejuni_subsp_jejuni_53161_bio1	Produced biomass	X	X	0							09/17/2023
Campylobacter_jejuni_subsp_jejuni_55037_bio1	Produced biomass	X	X	0							09/17/2023
Campylobacter_jejuni_subsp_jejuni_60004_bio1	Produced biomass	X	X	0							09/17/2023
Campylobacter_jejuni_subsp_jejuni_6399_bio1	Produced biomass	X	X	0							09/17/2023
Campylobacter_jejuni_subsp_jejuni_81116_bio1	Produced biomass	X	X	0							09/17/2023
Campylobacter_jejuni_subsp_jejuni_84_25_bio1	Produced biomass	X	X	0							09/17/2023
Campylobacter_jejuni_subsp_jejuni_86605_bio1	Produced biomass	X	X	0							09/17/2023
Campylobacter_jejuni_subsp_jejuni_87330_bio1	Produced biomass	X	X	0							09/17/2023
Campylobacter_jejuni_subsp_jejuni_CF93_6_bio1	Produced biomass	X	X	0							09/17/2023
Campylobacter_jejuni_subsp_jejuni_CG8421_bio1	Produced biomass	X	X	0							09/17/2023
Campylobacter_jejuni_subsp_jejuni_CG8486_bio1	Produced biomass	X	X	0							09/17/2023
Campylobacter_jejuni_subsp_jejuni_D2600_bio1	Produced biomass	X	X	0							09/17/2023
Campylobacter_jejuni_subsp_jejuni_DFVF1099_bio1	Produced biomass	X	X	0							09/17/2023
Campylobacter_jejuni_subsp_jejuni_H22082_bio1	Produced biomass	X	X	0							09/17/2023
Campylobacter_jejuni_subsp_jejuni_HB93_13_bio1	Produced biomass	X	X	0							09/17/2023
Campylobacter_jejuni_subsp_jejuni_IA3902_bio1	Produced biomass	X	X	0							09/17/2023
Campylobacter_jejuni_subsp_jejuni_ICDCCJ07001_bio1	Produced biomass	X	X	0							09/17/2023
Campylobacter_jejuni_subsp_jejuni_ICDCCJ07002_bio1	Produced biomass	X	X	0							09/17/2023
Campylobacter_jejuni_subsp_jejuni_LMG_23210_bio1	Produced biomass	X	X	0							09/17/2023
Campylobacter_jejuni_subsp_jejuni_LMG_23211_bio1	Produced biomass	X	X	0							09/17/2023
Campylobacter_jejuni_subsp_jejuni_LMG_23216_bio1	Produced biomass	X	X	0							09/17/2023
Campylobacter_jejuni_subsp_jejuni_LMG_23218_bio1	Produced biomass	X	X	0							09/17/2023
Campylobacter_jejuni_subsp_jejuni_LMG_23223_bio1	Produced biomass	X	X	0							09/17/2023
Campylobacter_jejuni_subsp_jejuni_LMG_23264_bio1	Produced biomass	X	X	0							09/17/2023
Campylobacter_jejuni_subsp_jejuni_LMG_23269_bio1	Produced biomass	X	X	0							09/17/2023
Campylobacter_jejuni_subsp_jejuni_LMG_23357_bio1	Produced biomass	X	X	0							09/17/2023
Campylobacter_jejuni_subsp_jejuni_LMG_9081_bio1	Produced biomass	X	X	0							09/17/2023
Campylobacter_jejuni_subsp_jejuni_LMG_9217_bio1	Produced biomass	X	X	0							09/17/2023
Campylobacter_jejuni_subsp_jejuni_LMG_9872_bio1	Produced biomass	X	X	0							09/17/2023
Campylobacter_jejuni_subsp_jejuni_LMG_9879_bio1	Produced biomass	X	X	0							09/17/2023
Campylobacter_jejuni_subsp_jejuni_NCTC_11168_BN148_bio1	Produced biomass	X	X	0							09/17/2023
Campylobacter_jejuni_subsp_jejuni_NW_bio1	Produced biomass	X	X	0							09/17/2023
Campylobacter_jejuni_subsp_jejuni_P110B_bio1	Produced biomass	X	X	0							09/17/2023
Campylobacter_jejuni_subsp_jejuni_P854_bio1	Produced biomass	X	X	0							09/17/2023
Campylobacter_jejuni_subsp_jejuni_PT14_bio1	Produced biomass	X	X	0							09/17/2023
Campylobacter_jejuni_subsp_jejuni_RB922_bio1	Produced biomass	X	X	0							09/17/2023
Campylobacter_jejuni_subsp_jejuni_S3_bio1	Produced biomass	X	X	0							09/17/2023
Campylobacter_jejuni_subsp_jejuni_xy259_bio1	Produced biomass	X	X	0							09/17/2023
Campylobacter_lari_RM2100_biomass243	Produced biomass	X	X	0							09/17/2023
Campylobacter_rectus_RM3267_biomass306	Produced biomass	X	X	0							09/17/2023
Campylobacter_showae_CSUNSWCD_biomass307	Produced biomass	X	X	0							09/17/2023
Campylobacter_showae_RM3277_bio1	Produced biomass	X	X	0							09/17/2023
Campylobacter_sp_10_1_50_bio1	Produced biomass	X	X	0							09/17/2023
Campylobacter_sputorum_bv_faecalis_CCUG_20703_bio1	Produced biomass	X	X	0							09/17/2023
Campylobacter_subantarcticus_LMG_24374_bio1	Produced biomass	X	X	0							09/17/2023
Campylobacter_subantarcticus_LMG_24377_bio1	Produced biomass	X	X	0							09/17/2023
Campylobacter_troglodytis_MIT_05_9149A_bio1	Produced biomass	X	X	0							09/17/2023
Campylobacter_upsaliensis_JV21_biomass525	Produced biomass	X	X	0							09/17/2023
Campylobacter_upsaliensis_RM3195_bio1	Produced biomass	X	X	0							09/17/2023
Campylobacter_ureolyticus_ACS_301_V_Sch3b_bio1	Produced biomass	X	X	0							09/17/2023
Campylobacter_ureolyticus_CIT007_bio1	Produced biomass	X	X	0							09/17/2023
Campylobacter_ureolyticus_RIGS_9880_bio1	Produced biomass	X	X	0							09/17/2023
Campylobacter_ureolyticus_UMB0112_bio1	Produced biomass	X	X	0							09/17/2023
Candidatus_Dorea_massiliensis_AP6_bio1	Produced biomass	X	X	0							09/17/2023
Candidatus_Nitrososphaera_gargensis_Ga9_2_biomass333	Produced biomass	X	X	0							09/17/2023
Candidatus_Pelagibacter_sp_IMCC9063_bio1	Produced biomass	X	X	0							09/17/2023
Candidatus_Saccharimonas_aalborgensis_bio1	Produced biomass	X	X	0							09/17/2023
Candidatus_Soleaferrea_massiliensis_AP7_bio1	Produced biomass	X	X	0							09/17/2023
Capnocytophaga_granulosa_ATCC_51502_biomass279	Produced biomass	X	X	0							09/17/2023
Capnocytophaga_leadbetteri_DSM_22902_bio1	Produced biomass	X	X	0							09/17/2023
Capnocytophaga_ochracea_DSM_7271_biomass266	Produced biomass	X	X	0							09/17/2023
Capnocytophaga_ochracea_F0287_bio1	Produced biomass	X	X	0							09/17/2023
Capnocytophaga_ochracea_str_Holt_25_bio1	Produced biomass	X	X	0							09/17/2023
Capnocytophaga_sp_CM59_bio1	Produced biomass	X	X	0							09/17/2023
Capnocytophaga_sp_oral_taxon_326_str_F0382_bio1	Produced biomass	X	X	0							09/17/2023
Capnocytophaga_sp_oral_taxon_329_str_F0087_bio1	Produced biomass	X	X	0							09/17/2023
Capnocytophaga_sp_oral_taxon_332_str_F0381_bio1	Produced biomass	X	X	0							09/17/2023
Capnocytophaga_sp_oral_taxon_335_str_F0486_bio1	Produced biomass	X	X	0							09/17/2023
Capnocytophaga_sp_oral_taxon_336_str_F0502_bio1	Produced biomass	X	X	0							09/17/2023
Capnocytophaga_sp_oral_taxon_338_str_F0234_bio1	Produced biomass	X	X	0							09/17/2023
Capnocytophaga_sp_oral_taxon_412_str_F0487_bio1	Produced biomass	X	X	0							09/17/2023
Capnocytophaga_sputigena_ATCC_33612_biomass255	Produced biomass	X	X	0							09/17/2023
Cardiobacterium_hominis_612_ETAR_1001_5485_127101_bio1	Produced biomass	X	X	0							09/17/2023
Cardiobacterium_valvarum_F0432_bio1	Produced biomass	X	X	0							09/17/2023
Carnobacterium_maltaromaticum_ATCC_35586_bio1	Produced biomass	X	X	0							09/17/2023
Carnobacterium_maltaromaticum_DSM_20342_bio1	Produced biomass	X	X	0							09/17/2023
Carnobacterium_maltaromaticum_DSM_20722_bio1	Produced biomass	X	X	0							09/17/2023
Carnobacterium_maltaromaticum_LMA28_bio1	Produced biomass	X	X	0							09/17/2023
Catabacter_hongkongensis_HKU16_bio1	Produced biomass	X	X	0							09/17/2023
Catenibacterium_mitsuokai_DSM_15897_biomass524	Produced biomass	X	X	0							09/17/2023
Catenibacterium_mitsuokai_ERR1022284_bio1	Produced biomass	X	X	0							09/17/2023
Catenibacterium_mitsuokai_ERR2221198_bio1	Produced biomass	X	X	0							09/17/2023
Catonella_morbi_ATCC_51271_bio1	Produced biomass	X	X	0							09/17/2023
Cedecea_davisae_DSM_4568_biomass384	Produced biomass	X	X	0							09/17/2023
Cellulomonas_massiliensis_JC225_bio1	Produced biomass	X	X	0							09/17/2023
Cellulomonas_massiliensis_MGYG_HGUT_01416_bio1	Produced biomass	X	X	0							09/17/2023
Cellulomonas_timonensis_DSM_100699_bio1	Produced biomass	X	X	0							09/17/2023
Cellulosilyticum_lentocellum_DSM_5427_biomass056	Produced biomass	X	X	0							09/17/2023
Cellulosimicrobium_cellulans_J36_biomass520	Produced biomass	X	X	0							09/17/2023
Centipeda_periodontii_DSM_2778_bio1	Produced biomass	X	X	0							09/17/2023
Cetobacterium_somerae_ATCC_BAA_47401_biomass240	Produced biomass	X	X	0							09/17/2023
Chlorobium_phaeobacteroides_BS1_bio1	Produced biomass	X	X	0							09/17/2023
Chlorobium_phaeobacteroides_DSM_266_bio1	Produced biomass	X	X	0							09/17/2023
Christensenella_massiliensis_Marseille_P2438_bio1	Produced biomass	X	X	0							09/17/2023
Christensenella_minuta_DSM_22607_bio1	Produced biomass	X	X	0							09/17/2023
Christensenella_timonensis_DSM_102800_bio1	Produced biomass	X	X	0							09/17/2023
Christensenellaceae_nov_ERR1022455_bio1	Produced biomass	X	X	0							09/17/2023
Citrobacter_amalonaticus_FDAARGOS_122_bio1	Produced biomass	X	X	0							09/17/2023
Citrobacter_amalonaticus_FDAARGOS_166_bio1	Produced biomass	X	X	0							09/17/2023
Citrobacter_amalonaticus_Y19_biomass372	Produced biomass	X	X	0							09/17/2023
Citrobacter_amalonaticus_YG6_bio1	Produced biomass	X	X	0							09/17/2023
Citrobacter_amalonaticus_YG8_bio1	Produced biomass	X	X	0							09/17/2023
Citrobacter_freundii_4_7_47CFAA_bio1	Produced biomass	X	X	0							09/17/2023
Citrobacter_freundii_ATCC_8090_biomass365	Produced biomass	X	X	0							09/17/2023
Citrobacter_freundii_ERR2221339_bio1	Produced biomass	X	X	0							09/17/2023
Citrobacter_freundii_FDAARGOS_61_bio1	Produced biomass	X	X	0							09/17/2023
Citrobacter_freundii_FDAARGOS_73_bio1	Produced biomass	X	X	0							09/17/2023
Citrobacter_freundii_GTC_09479_bio1	Produced biomass	X	X	0							09/17/2023
Citrobacter_freundii_GTC_09629_bio1	Produced biomass	X	X	0							09/17/2023
Citrobacter_freundii_str_ballerup_7851_39_bio1	Produced biomass	X	X	0							09/17/2023
Citrobacter_freundii_UCI_31_biomass366	Produced biomass	X	X	0							09/17/2023
Citrobacter_koseri_ATCC_BAA_895_biomass345	Produced biomass	X	X	0							09/17/2023
Citrobacter_koseri_FDAARGOS_164_bio1	Produced biomass	X	X	0							09/17/2023
Citrobacter_nov_ERR2221352_bio1	Produced biomass	X	X	0							09/17/2023
Citrobacter_portucalensis_P10159_bio1	Produced biomass	X	X	0							09/17/2023
Citrobacter_rodentium_ICC168_bio1	Produced biomass	X	X	0							09/17/2023
Citrobacter_sp_30_2_biomass525	Produced biomass	X	X	0							09/17/2023
Citrobacter_sp_A1_bio1	Produced biomass	X	X	0							09/17/2023
Citrobacter_sp_KTE151_bio1	Produced biomass	X	X	0							09/17/2023
Citrobacter_sp_KTE30_bio1	Produced biomass	X	X	0							09/17/2023
Citrobacter_sp_KTE32_bio1	Produced biomass	X	X	0							09/17/2023
Citrobacter_sp_L17_bio1	Produced biomass	X	X	0							09/17/2023
Citrobacter_youngae_ATCC_29220_biomass525	Produced biomass	X	X	0							09/17/2023
Cloacibacillus_evryensis_DSM_19522_biomass401	Produced biomass	X	X	0							09/17/2023
Cloacibacterium_normanense_DSM_15886_bio1	Produced biomass	X	X	0							09/17/2023
Clostridiaceae_nov_ERR1022373_bio1	Produced biomass	X	X	0							09/17/2023
Clostridiaceae_nov_ERR2221146_bio1	Produced biomass	X	X	0							09/17/2023
Clostridiaceae_nov_ERR2221328_bio1	Produced biomass	X	X	0							09/17/2023
Clostridiaceae_nov_ERR2221330_bio1	Produced biomass	X	X	0							09/17/2023
Clostridiaceae_nov_ERR2221331_bio1	Produced biomass	X	X	0							09/17/2023
Clostridiaceae_nov_ERR2221345_bio1	Produced biomass	X	X	0							09/17/2023
Clostridiaceae_nov_ERR2221361_bio1	Produced biomass	X	X	0							09/17/2023
Clostridiaceae_nov_ERR2221383_bio1	Produced biomass	X	X	0							09/17/2023
Clostridiaceae_nov_ERR2230154_bio1	Produced biomass	X	X	0							09/17/2023
Clostridiales_bacterium_mt11_bio1	Produced biomass	X	X	0							09/17/2023
Clostridiales_incertae_sedis_nov_ERR1022334_bio1	Produced biomass	X	X	0							09/17/2023
Clostridiales_incertae_sedis_nov_ERR1022419_bio1	Produced biomass	X	X	0							09/17/2023
Clostridiales_incertae_sedis_nov_ERR2221176_bio1	Produced biomass	X	X	0							09/17/2023
Clostridiales_incertae_sedis_nov_ERR2221277_bio1	Produced biomass	X	X	0							09/17/2023
Clostridiales_incertae_sedis_nov_ERR2221283_bio1	Produced biomass	X	X	0							09/17/2023
Clostridiales_incertae_sedis_nov_ERR2221367_bio1	Produced biomass	X	X	0							09/17/2023
Clostridiales_incertae_sedis_nov_ERR2221388_bio1	Produced biomass	X	X	0							09/17/2023
Clostridiales_sp_1_7_47FAA_biomass525	Produced biomass	X	X	0							09/17/2023
Clostridioides_difficile_002_P50_2011_bio1	Produced biomass	X	X	0							09/17/2023
Clostridioides_difficile_050_P50_2011_bio1	Produced biomass	X	X	0							09/17/2023
Clostridioides_difficile_2007855_bio1	Produced biomass	X	X	0							09/17/2023
Clostridioides_difficile_630_bio1	Produced biomass	X	X	0							09/17/2023
Clostridioides_difficile_6503_bio1	Produced biomass	X	X	0							09/17/2023
Clostridioides_difficile_70_100_2010_bio1	Produced biomass	X	X	0							09/17/2023
Clostridioides_difficile_ATCC_43255_bio1	Produced biomass	X	X	0							09/17/2023
Clostridioides_difficile_ATCC_9689_bio1	Produced biomass	X	X	0							09/17/2023
Clostridioides_difficile_BI1_bio1	Produced biomass	X	X	0							09/17/2023
Clostridioides_difficile_CD37_bio1	Produced biomass	X	X	0							09/17/2023
Clostridioides_difficile_CIP_107932_bio1	Produced biomass	X	X	0							09/17/2023
Clostridioides_difficile_ERR1204032_bio1	Produced biomass	X	X	0							09/17/2023
Clostridioides_difficile_ERR2221119_bio1	Produced biomass	X	X	0							09/17/2023
Clostridioides_difficile_ERR2221219_bio1	Produced biomass	X	X	0							09/17/2023
Clostridioides_difficile_ERR2221225_bio1	Produced biomass	X	X	0							09/17/2023
Clostridioides_difficile_M120_bio1	Produced biomass	X	X	0							09/17/2023
Clostridioides_difficile_M68_bio1	Produced biomass	X	X	0							09/17/2023
Clostridioides_difficile_QCD_23m63_bio1	Produced biomass	X	X	0							09/17/2023
Clostridioides_difficile_QCD_37x79_bio1	Produced biomass	X	X	0							09/17/2023
Clostridioides_difficile_QCD_63q42_bio1	Produced biomass	X	X	0							09/17/2023
Clostridioides_difficile_QCD_66c26_bio1	Produced biomass	X	X	0							09/17/2023
Clostridioides_difficile_QCD_76w55_bio1	Produced biomass	X	X	0							09/17/2023
Clostridioides_difficile_QCD_97b34_bio1	Produced biomass	X	X	0							09/17/2023
Clostridioides_mangenotii_LM2_bio1	Produced biomass	X	X	0							09/17/2023
Clostridioides_mangenotii_TR_bio1	Produced biomass	X	X	0							09/17/2023
Clostridium_acetobutylicum_ATCC_824_biomass028	Produced biomass	X	X	0							09/17/2023
Clostridium_acetobutylicum_DSM_1731_bio1	Produced biomass	X	X	0							09/17/2023
Clostridium_acetobutylicum_EA_2018_bio1	Produced biomass	X	X	0							09/17/2023
Clostridium_aerotolerans_DSM_5434_bio1	Produced biomass	X	X	0							09/17/2023
Clostridium_amazonitimonense_MGYG_HGUT_01477_bio1	Produced biomass	X	X	0							09/17/2023
Clostridium_asparagiforme_DSM_15981_biomass536	Produced biomass	X	X	0							09/17/2023
Clostridium_baratii_796_15_bio1	Produced biomass	X	X	0							09/17/2023
Clostridium_baratii_ERR1022470_bio1	Produced biomass	X	X	0							09/17/2023
Clostridium_baratii_str_Sullivan_bio1	Produced biomass	X	X	0							09/17/2023
Clostridium_bartlettii_DSM_16795_biomass524	Produced biomass	X	X	0							09/17/2023
Clostridium_beijerinckii_G117_bio1	Produced biomass	X	X	0							09/17/2023
Clostridium_beijerinckii_NCIMB_8052_biomass020	Produced biomass	X	X	0							09/17/2023
Clostridium_bifermentans_ATCC_19299_biomass005	Produced biomass	X	X	0							09/17/2023
Clostridium_boliviensis_ERR171272_bio1	Produced biomass	X	X	0							09/17/2023
Clostridium_bolteae_90A5_bio1	Produced biomass	X	X	0							09/17/2023
Clostridium_bolteae_90A9_bio1	Produced biomass	X	X	0							09/17/2023
Clostridium_bolteae_90B3_bio1	Produced biomass	X	X	0							09/17/2023
Clostridium_bolteae_90B7_bio1	Produced biomass	X	X	0							09/17/2023
Clostridium_bolteae_90B8_bio1	Produced biomass	X	X	0							09/17/2023
Clostridium_bolteae_ATCC_BAA_613_biomass524	Produced biomass	X	X	0							09/17/2023
Clostridium_bolteae_WAL_14578_bio1	Produced biomass	X	X	0							09/17/2023
Clostridium_botulinum_A_str_ATCC_19397_biomass007	Produced biomass	X	X	0							09/17/2023
Clostridium_botulinum_A_str_ATCC_3502_biomass009	Produced biomass	X	X	0							09/17/2023
Clostridium_botulinum_A_str_Hall_biomass006	Produced biomass	X	X	0							09/17/2023
Clostridium_botulinum_A2_str_Kyoto_bio1	Produced biomass	X	X	0							09/17/2023
Clostridium_botulinum_A3_str_Loch_Maree_bio1	Produced biomass	X	X	0							09/17/2023
Clostridium_botulinum_B_str_Eklund_17B_bio1	Produced biomass	X	X	0							09/17/2023
Clostridium_botulinum_B1_str_Okra_bio1	Produced biomass	X	X	0							09/17/2023
Clostridium_botulinum_Ba4_str_657_bio1	Produced biomass	X	X	0							09/17/2023
Clostridium_botulinum_Bf_biomass008	Produced biomass	X	X	0							09/17/2023
Clostridium_botulinum_BKT015925_bio1	Produced biomass	X	X	0							09/17/2023
Clostridium_botulinum_C_str_Eklund_bio1	Produced biomass	X	X	0							09/17/2023
Clostridium_botulinum_CB11_1_1_bio1	Produced biomass	X	X	0							09/17/2023
Clostridium_botulinum_CDC66177_bio1	Produced biomass	X	X	0							09/17/2023
Clostridium_botulinum_D_str_1873_bio1	Produced biomass	X	X	0							09/17/2023
Clostridium_botulinum_E1_str_BoNT_E_Beluga_biomass002	Produced biomass	X	X	0							09/17/2023
Clostridium_botulinum_E3_str_Alaska_E43_bio1	Produced biomass	X	X	0							09/17/2023
Clostridium_botulinum_F_str_230613_biomass010	Produced biomass	X	X	0							09/17/2023
Clostridium_botulinum_F_str_Langeland_bio1	Produced biomass	X	X	0							09/17/2023
Clostridium_botulinum_H04402_065_bio1	Produced biomass	X	X	0							09/17/2023
Clostridium_botulinum_NCTC_2916_bio1	Produced biomass	X	X	0							09/17/2023
Clostridium_butyricum_5521_bio1	Produced biomass	X	X	0							09/17/2023
Clostridium_butyricum_60E_3_bio1	Produced biomass	X	X	0							09/17/2023
Clostridium_butyricum_DKU_01_bio1	Produced biomass	X	X	0							09/17/2023
Clostridium_butyricum_DSM_10702_biomass013	Produced biomass	X	X	0							09/17/2023
Clostridium_butyricum_E4_str_BoNT_E_BL5262_biomass015	Produced biomass	X	X	0							09/17/2023
Clostridium_cadaveris_AGR2141_biomass029	Produced biomass	X	X	0							09/17/2023
Clostridium_celatum_DSM_1785_biomass003	Produced biomass	X	X	0							09/17/2023
Clostridium_cellobioparum_DSM_1351_biomass144	Produced biomass	X	X	0							09/17/2023
Clostridium_chauvoei_JF4335_bio1	Produced biomass	X	X	0							09/17/2023
Clostridium_citroniae_WAL_17108_biomass198	Produced biomass	X	X	0							09/17/2023
Clostridium_clariflavum_DSM_19732_biomass071	Produced biomass	X	X	0							09/17/2023
Clostridium_clostridioforme_2_1_49FAA_bio1	Produced biomass	X	X	0							09/17/2023
Clostridium_clostridioforme_90A1_bio1	Produced biomass	X	X	0							09/17/2023
Clostridium_clostridioforme_90A3_bio1	Produced biomass	X	X	0							09/17/2023
Clostridium_clostridioforme_90A4_bio1	Produced biomass	X	X	0							09/17/2023
Clostridium_clostridioforme_90A6_bio1	Produced biomass	X	X	0							09/17/2023
Clostridium_clostridioforme_90A7_bio1	Produced biomass	X	X	0							09/17/2023
Clostridium_clostridioforme_90A8_bio1	Produced biomass	X	X	0							09/17/2023
Clostridium_clostridioforme_90B1_bio1	Produced biomass	X	X	0							09/17/2023
Clostridium_clostridioforme_CM201_biomass201	Produced biomass	X	X	0							09/17/2023
Clostridium_clostridioforme_YL32_bio1	Produced biomass	X	X	0							09/17/2023
Clostridium_cochlearium_NCTC13027_bio1	Produced biomass	X	X	0							09/17/2023
Clostridium_cocleatum_ATCC_29902_bio1	Produced biomass	X	X	0							09/17/2023
Clostridium_colicanis_209318_bio1	Produced biomass	X	X	0							09/17/2023
Clostridium_colicanis_DSM_13634_bio1	Produced biomass	X	X	0							09/17/2023
Clostridium_culturomicsense_CL_6_bio1	Produced biomass	X	X	0							09/17/2023
Clostridium_dakarense_FF1_bio1	Produced biomass	X	X	0							09/17/2023
Clostridium_difficile_CD196_biomass205	Produced biomass	X	X	0							09/17/2023
Clostridium_difficile_NAP07_biomass525	Produced biomass	X	X	0							09/17/2023
Clostridium_difficile_NAP08_biomass525	Produced biomass	X	X	0							09/17/2023
Clostridium_difficile_R20291_biomass205	Produced biomass	X	X	0							09/17/2023
Clostridium_disporicum_2789STDY5608827_bio1	Produced biomass	X	X	0							09/17/2023
Clostridium_fimetarium_DSM_9179_bio1	Produced biomass	X	X	0							09/17/2023
Clostridium_glycolicum_ATCC_14880_biomass011	Produced biomass	X	X	0							09/17/2023
Clostridium_hathewayi_12489931_biomass202	Produced biomass	X	X	0							09/17/2023
Clostridium_hathewayi_DSM_13479_biomass172	Produced biomass	X	X	0							09/17/2023
Clostridium_hathewayi_WAL_18680_bio1	Produced biomass	X	X	0							09/17/2023
Clostridium_hiranonis_TO_931_DSM_13275_biomass525	Produced biomass	X	X	0							09/17/2023
Clostridium_hylemonae_DSM_15053_biomass525	Produced biomass	X	X	0							09/17/2023
Clostridium_ihumii_AP5_bio1	Produced biomass	X	X	0							09/17/2023
Clostridium_indolis_DSM_755_biomass177	Produced biomass	X	X	0							09/17/2023
Clostridium_innocuum_2959_biomass163	Produced biomass	X	X	0							09/17/2023
Clostridium_innocuum_I46_bio1	Produced biomass	X	X	0							09/17/2023
Clostridium_isatidis_DSM_15098_bio1	Produced biomass	X	X	0							09/17/2023
Clostridium_jeddahense_JCD_bio1	Produced biomass	X	X	0							09/17/2023
Clostridium_jeddahtimonense_CL_2_bio1	Produced biomass	X	X	0							09/17/2023
Clostridium_lavalense_NLAE_zl_G277_bio1	Produced biomass	X	X	0							09/17/2023
Clostridium_leptum_DSM_753_biomass525	Produced biomass	X	X	0							09/17/2023
Clostridium_massilioamazoniensis_ND2_bio1	Produced biomass	X	X	0							09/17/2023
Clostridium_mediterraneense_Marseille_P2434_bio1	Produced biomass	X	X	0							09/17/2023
Clostridium_methoxybenzovorans_SR3_biomass173	Produced biomass	X	X	0							09/17/2023
Clostridium_methylpentosum_R2_DSM_5476_biomass525	Produced biomass	X	X	0							09/17/2023
Clostridium_nexile_DSM_1787_biomass524	Produced biomass	X	X	0							09/17/2023
Clostridium_niameyense_DSM_100441_bio1	Produced biomass	X	X	0							09/17/2023
Clostridium_papyrosolvens_C7_bio1	Produced biomass	X	X	0							09/17/2023
Clostridium_papyrosolvens_DSM_2782_bio1	Produced biomass	X	X	0							09/17/2023
Clostridium_paraputrificum_AGR2156_biomass018	Produced biomass	X	X	0							09/17/2023
Clostridium_paraputrificum_ERR1022469_bio1	Produced biomass	X	X	0							09/17/2023
Clostridium_pasteurianum_BC1_bio1	Produced biomass	X	X	0							09/17/2023
Clostridium_pasteurianum_DSM_525_ATCC_6013_bio1	Produced biomass	X	X	0							09/17/2023
Clostridium_perfringens_ATCC_13124_biomass012	Produced biomass	X	X	0							09/17/2023
Clostridium_perfringens_B_str_ATCC_3626_bio1	Produced biomass	X	X	0							09/17/2023
Clostridium_perfringens_C_str_JGS1495_bio1	Produced biomass	X	X	0							09/17/2023
Clostridium_perfringens_CPE_str_F4969_bio1	Produced biomass	X	X	0							09/17/2023
Clostridium_perfringens_D_str_JGS1721_bio1	Produced biomass	X	X	0							09/17/2023
Clostridium_perfringens_E_str_JGS1987_bio1	Produced biomass	X	X	0							09/17/2023
Clostridium_perfringens_F262_bio1	Produced biomass	X	X	0							09/17/2023
Clostridium_perfringens_NCTC_8239_bio1	Produced biomass	X	X	0							09/17/2023
Clostridium_perfringens_SM101_bio1	Produced biomass	X	X	0							09/17/2023
Clostridium_perfringens_str_13_bio1	Produced biomass	X	X	0							09/17/2023
Clostridium_perfringens_WAL_14572_bio1	Produced biomass	X	X	0							09/17/2023
Clostridium_phoceensis_DSM_100334_bio1	Produced biomass	X	X	0							09/17/2023
Clostridium_polynesiense_MS1_bio1	Produced biomass	X	X	0							09/17/2023
Clostridium_polysaccharolyticum_DSM_1801_bio1	Produced biomass	X	X	0							09/17/2023
Clostridium_ramosum_VPI_0427_DSM_1402_biomass525	Produced biomass	X	X	0							09/17/2023
Clostridium_saccharogumia_DSM_17460_biomass021	Produced biomass	X	X	0							09/17/2023
Clostridium_saccharolyticum_WM1_bio1	Produced biomass	X	X	0							09/17/2023
Clostridium_saccharoperbutylacetonicum_N1_4_HMT_biomass016	Produced biomass	X	X	0							09/17/2023
Clostridium_sartagoforme_AAU1_biomass004	Produced biomass	X	X	0							09/17/2023
Clostridium_saudiense_JCC_bio1	Produced biomass	X	X	0							09/17/2023
Clostridium_scindens_ATCC_35704_biomass524	Produced biomass	X	X	0							09/17/2023
Clostridium_senegalense_JC122_bio1	Produced biomass	X	X	0							09/17/2023
Clostridium_sordellii_ATCC_9714_biomass001	Produced biomass	X	X	0							09/17/2023
Clostridium_sp_7_2_43FAA_biomass525	Produced biomass	X	X	0							09/17/2023
Clostridium_sp_7_3_54FAA_bio1	Produced biomass	X	X	0							09/17/2023
Clostridium_sp_ASF356_bio1	Produced biomass	X	X	0							09/17/2023
Clostridium_sp_AT4_bio1	Produced biomass	X	X	0							09/17/2023
Clostridium_sp_ATCC_29733_bio1	Produced biomass	X	X	0							09/17/2023
Clostridium_sp_ATCC_BAA_442_bio1	Produced biomass	X	X	0							09/17/2023
Clostridium_sp_BNL1100_bio1	Produced biomass	X	X	0							09/17/2023
Clostridium_sp_D5_bio1	Produced biomass	X	X	0							09/17/2023
Clostridium_sp_DL_VIII_bio1	Produced biomass	X	X	0							09/17/2023
Clostridium_sp_HGF2_bio1	Produced biomass	X	X	0							09/17/2023
Clostridium_sp_KLE_1755_bio1	Produced biomass	X	X	0							09/17/2023
Clostridium_sp_L2_50_biomass525	Produced biomass	X	X	0							09/17/2023
Clostridium_sp_M62_1_biomass524	Produced biomass	X	X	0							09/17/2023
Clostridium_sp_Marseille_P2538_bio1	Produced biomass	X	X	0							09/17/2023
Clostridium_sp_Marseille_P299_bio1	Produced biomass	X	X	0							09/17/2023
Clostridium_sp_MSTE9_bio1	Produced biomass	X	X	0							09/17/2023
Clostridium_sp_SS2_1_biomass525	Produced biomass	X	X	0							09/17/2023
Clostridium_sp_SY8519_biomass205	Produced biomass	X	X	0							09/17/2023
Clostridium_sphenoides_JCM_1415_bio1	Produced biomass	X	X	0							09/17/2023
Clostridium_spiroforme_DSM_1552_biomass525	Produced biomass	X	X	0							09/17/2023
Clostridium_sporogenes_ATCC_15579_biomass205	Produced biomass	X	X	0							09/17/2023
Clostridium_sporogenes_PA_3679_bio1	Produced biomass	X	X	0							09/17/2023
Clostridium_sporosphaeroides_DSM_1294_biomass218	Produced biomass	X	X	0							09/17/2023
Clostridium_stercorarium_subsp_leptospartum_DSM_9219_bio1	Produced biomass	X	X	0							09/17/2023
Clostridium_stercorarium_subsp_stercorarium_DSM_8532_bio1	Produced biomass	X	X	0							09/17/2023
Clostridium_stercorarium_subsp_thermolacticum_DSM_2910_bio1	Produced biomass	X	X	0							09/17/2023
Clostridium_sticklandii_DSM_519_biomass052	Produced biomass	X	X	0							09/17/2023
Clostridium_sulfidigenes_113A_c1_bio1	Produced biomass	X	X	0							09/17/2023
Clostridium_symbiosum_ATCC_14940_biomass194	Produced biomass	X	X	0							09/17/2023
Clostridium_symbiosum_WAL_14163_biomass531	Produced biomass	X	X	0							09/17/2023
Clostridium_symbiosum_WAL_14673_biomass532	Produced biomass	X	X	0							09/17/2023
Clostridium_tertium_Gcol_A43_Gcol_A43_1_bio1	Produced biomass	X	X	0							09/17/2023
Clostridium_tyrobutyricum_DSM_2637_biomass026	Produced biomass	X	X	0							09/17/2023
Clostridium_tyrobutyricum_UC7086_bio1	Produced biomass	X	X	0							09/17/2023
Clostridium_viride_DSM_6836_biomass203	Produced biomass	X	X	0							09/17/2023
Cohnella_laeviribosi_DSM_21336_bio1	Produced biomass	X	X	0							09/17/2023
Colibacter_massiliensis_DSM_103304_bio1	Produced biomass	X	X	0							09/17/2023
Collinsella_aerofaciens_ATCC_25986_biomass524	Produced biomass	X	X	0							09/17/2023
Collinsella_aerofaciens_ERR1022282_bio1	Produced biomass	X	X	0							09/17/2023
Collinsella_aerofaciens_ERR1022300_bio1	Produced biomass	X	X	0							09/17/2023
Collinsella_aerofaciens_ERR1022416_bio1	Produced biomass	X	X	0							09/17/2023
Collinsella_aerofaciens_ERR1203940_bio1	Produced biomass	X	X	0							09/17/2023
Collinsella_aerofaciens_ERR1204034_bio1	Produced biomass	X	X	0							09/17/2023
Collinsella_aerofaciens_ERR2221153_bio1	Produced biomass	X	X	0							09/17/2023
Collinsella_aerofaciens_ERR2230078_bio1	Produced biomass	X	X	0							09/17/2023
Collinsella_aerofaciens_ERR2230087_bio1	Produced biomass	X	X	0							09/17/2023
Collinsella_aerofaciens_ERR2230090_bio1	Produced biomass	X	X	0							09/17/2023
Collinsella_aerofaciens_ERR2230102_bio1	Produced biomass	X	X	0							09/17/2023
Collinsella_aerofaciens_ERR2230112_bio1	Produced biomass	X	X	0							09/17/2023
Collinsella_aerofaciens_ERR2230122_bio1	Produced biomass	X	X	0							09/17/2023
Collinsella_aerofaciens_ERR2230127_bio1	Produced biomass	X	X	0							09/17/2023
Collinsella_aerofaciens_ERR2230140_bio1	Produced biomass	X	X	0							09/17/2023
Collinsella_aerofaciens_ERR2230145_bio1	Produced biomass	X	X	0							09/17/2023
Collinsella_aerofaciens_ERR2230147_bio1	Produced biomass	X	X	0							09/17/2023
Collinsella_aerofaciens_ERR2230156_bio1	Produced biomass	X	X	0							09/17/2023
Collinsella_ihuae_GD8_bio1	Produced biomass	X	X	0							09/17/2023
Collinsella_intestinalis_DSM_13280_biomass525	Produced biomass	X	X	0							09/17/2023
Collinsella_massiliensis_An5_bio1	Produced biomass	X	X	0							09/17/2023
Collinsella_sp_4_8_47FAA_bio1	Produced biomass	X	X	0							09/17/2023
Collinsella_sp_MS5_bio1	Produced biomass	X	X	0							09/17/2023
Collinsella_stercoris_DSM_13279_biomass525	Produced biomass	X	X	0							09/17/2023
Collinsella_tanakaei_YIT_12063_biomass228	Produced biomass	X	X	0							09/17/2023
Comamonas_aquatica_CJG_bio1	Produced biomass	X	X	0							09/17/2023
Comamonas_aquatica_DA1877_bio1	Produced biomass	X	X	0							09/17/2023
Comamonas_aquatica_NBRC_14918_bio1	Produced biomass	X	X	0							09/17/2023
Comamonas_terrigena_FDAARGOS_394_pRIID_98_bio1	Produced biomass	X	X	0							09/17/2023
Comamonas_terrigena_NBRC_13299_bio1	Produced biomass	X	X	0							09/17/2023
Comamonas_testosteroni_ATCC_11996_bio1	Produced biomass	X	X	0							09/17/2023
Comamonas_testosteroni_CNB_2_biomass442	Produced biomass	X	X	0							09/17/2023
Comamonas_testosteroni_KF_1_bio1	Produced biomass	X	X	0							09/17/2023
Comamonas_testosteroni_NBRC_100989_bio1	Produced biomass	X	X	0							09/17/2023
Comamonas_testosteroni_S44_bio1	Produced biomass	X	X	0							09/17/2023
Coprobacillus_cateniformis_D6_bio1	Produced biomass	X	X	0							09/17/2023
Coprobacillus_sp_29_1_biomass526	Produced biomass	X	X	0							09/17/2023
Coprobacillus_sp_3_3_56FAA_bio1	Produced biomass	X	X	0							09/17/2023
Coprobacillus_sp_8_2_54BFAA_bio1	Produced biomass	X	X	0							09/17/2023
Coprobacillus_sp_D7_biomass524	Produced biomass	X	X	0							09/17/2023
Coprobacter_fastidiosus_NSB1_bio1	Produced biomass	X	X	0							09/17/2023
Coprococcus_catus_ERR2221258_bio1	Produced biomass	X	X	0							09/17/2023
Coprococcus_catus_GD_7_biomass156	Produced biomass	X	X	0							09/17/2023
Coprococcus_comes_ATCC_27758_biomass524	Produced biomass	X	X	0							09/17/2023
Coprococcus_comes_ERR1022290_bio1	Produced biomass	X	X	0							09/17/2023
Coprococcus_comes_ERR1022354_bio1	Produced biomass	X	X	0							09/17/2023
Coprococcus_comes_ERR1022382_bio1	Produced biomass	X	X	0							09/17/2023
Coprococcus_comes_ERR1022427_bio1	Produced biomass	X	X	0							09/17/2023
Coprococcus_comes_ERR1022476_bio1	Produced biomass	X	X	0							09/17/2023
Coprococcus_comes_ERR1204042_bio1	Produced biomass	X	X	0							09/17/2023
Coprococcus_eutactus_ATCC_27759_biomass525	Produced biomass	X	X	0							09/17/2023
Coprococcus_eutactus_ERR1022287_bio1	Produced biomass	X	X	0							09/17/2023
Coprococcus_eutactus_ERR1022301_bio1	Produced biomass	X	X	0							09/17/2023
Coprococcus_eutactus_ERR1022346_bio1	Produced biomass	X	X	0							09/17/2023
Coprococcus_eutactus_ERR1022477_bio1	Produced biomass	X	X	0							09/17/2023
Coprococcus_eutactus_ERR1203946_bio1	Produced biomass	X	X	0							09/17/2023
Coprococcus_eutactus_ERR1204040_bio1	Produced biomass	X	X	0							09/17/2023
Coprococcus_eutactus_ERR2221154_bio1	Produced biomass	X	X	0							09/17/2023
Coprococcus_nov_ERR1022278_bio1	Produced biomass	X	X	0							09/17/2023
Coprococcus_nov_ERR1203948_bio1	Produced biomass	X	X	0							09/17/2023
Coprococcus_nov_ERR2221394_bio1	Produced biomass	X	X	0							09/17/2023
Coprococcus_nov_ERR2230098_bio1	Produced biomass	X	X	0							09/17/2023
Coprococcus_sp_HPP0048_bio1	Produced biomass	X	X	0							09/17/2023
Coprococcus_sp_HPP0074_bio1	Produced biomass	X	X	0							09/17/2023
Corynebacterium_accolens_AH4003_bio1	Produced biomass	X	X	0							09/17/2023
Corynebacterium_accolens_ATCC_49725_bio1	Produced biomass	X	X	0							09/17/2023
Corynebacterium_ammoniagenes_DSM_20306_biomass396	Produced biomass	X	X	0							09/17/2023
Corynebacterium_amycolatum_SK46_biomass421	Produced biomass	X	X	0							09/17/2023
Corynebacterium_argentoratense_CNM_46305_c1_bio1	Produced biomass	X	X	0							09/17/2023
Corynebacterium_argentoratense_DSM_44202_bio1	Produced biomass	X	X	0							09/17/2023
Corynebacterium_aurimucosum_ATCC_700975_biomass438	Produced biomass	X	X	0							09/17/2023
Corynebacterium_bouchesdurhonense_DSM_100846_bio1	Produced biomass	X	X	0							09/17/2023
Corynebacterium_casei_LMG_S_19264_bio1	Produced biomass	X	X	0							09/17/2023
Corynebacterium_casei_UCMA_3821_bio1	Produced biomass	X	X	0							09/17/2023
Corynebacterium_coyleae_UMB0147_16933_8_1_1_bio1	Produced biomass	X	X	0							09/17/2023
Corynebacterium_durum_F0235_biomass410	Produced biomass	X	X	0							09/17/2023
Corynebacterium_efficiens_YS_314_bio1	Produced biomass	X	X	0							09/17/2023
Corynebacterium_glucuronolyticum_ATCC_51866_bio1	Produced biomass	X	X	0							09/17/2023
Corynebacterium_glucuronolyticum_ATCC_51867_biomass226	Produced biomass	X	X	0							09/17/2023
Corynebacterium_ihumii_GD7_bio1	Produced biomass	X	X	0							09/17/2023
Corynebacterium_jeddahense_JCB_bio1	Produced biomass	X	X	0							09/17/2023
Corynebacterium_jeikeium_Cj30184_10_bio1	Produced biomass	X	X	0							09/17/2023
Corynebacterium_kroppenstedtii_DNF00591_bio1	Produced biomass	X	X	0							09/17/2023
Corynebacterium_kroppenstedtii_DSM_44385_biomass415	Produced biomass	X	X	0							09/17/2023
Corynebacterium_mastitidis_DSM_44356_bio1	Produced biomass	X	X	0							09/17/2023
Corynebacterium_matruchotii_ATCC_14266_bio1	Produced biomass	X	X	0							09/17/2023
Corynebacterium_matruchotii_ATCC_33806_bio1	Produced biomass	X	X	0							09/17/2023
Corynebacterium_matruchotii_NCTC10254_bio1	Produced biomass	X	X	0							09/17/2023
Corynebacterium_phoceense_DSM_100570_bio1	Produced biomass	X	X	0							09/17/2023
Corynebacterium_propinquum_DSM_44285_biomass405	Produced biomass	X	X	0							09/17/2023
Corynebacterium_provencense_DSM_101074_bio1	Produced biomass	X	X	0							09/17/2023
Corynebacterium_pseudodiphtheriticum_DSM_44287_bio1	Produced biomass	X	X	0							09/17/2023
Corynebacterium_pseudodiphtheriticum_ERR2221235_bio1	Produced biomass	X	X	0							09/17/2023
Corynebacterium_pseudogenitalium_ATCC_33035_bio1	Produced biomass	X	X	0							09/17/2023
Corynebacterium_sp_HFH0082_bio1	Produced biomass	X	X	0							09/17/2023
Corynebacterium_striatum_ATCC_6940_biomass412	Produced biomass	X	X	0							09/17/2023
Corynebacterium_tuberculostearicum_SK141_biomass227	Produced biomass	X	X	0							09/17/2023
Corynebacterium_tuscaniense_DNF00037_bio1	Produced biomass	X	X	0							09/17/2023
Corynebacterium_ulcerans_809_biomass216	Produced biomass	X	X	0							09/17/2023
Corynebacterium_ulcerans_BR_AD22_bio1	Produced biomass	X	X	0							09/17/2023
Corynebacterium_ureicelerivorans_DSM_45051_biomass471	Produced biomass	X	X	0							09/17/2023
Corynebacterium_variabile_DSM_44702_bio1	Produced biomass	X	X	0							09/17/2023
Corynebacterium_variabile_Mu292_bio1	Produced biomass	X	X	0							09/17/2023
Cronobacter_sakazakii_2151_bio1	Produced biomass	X	X	0							09/17/2023
Cronobacter_sakazakii_680_bio1	Produced biomass	X	X	0							09/17/2023
Cronobacter_sakazakii_696_bio1	Produced biomass	X	X	0							09/17/2023
Cronobacter_sakazakii_701_bio1	Produced biomass	X	X	0							09/17/2023
Cronobacter_sakazakii_ATCC_BAA_894_biomass409	Produced biomass	X	X	0							09/17/2023
Cronobacter_sakazakii_E764_bio1	Produced biomass	X	X	0							09/17/2023
Cronobacter_sakazakii_ES15_bio1	Produced biomass	X	X	0							09/17/2023
Cronobacter_sakazakii_ES35_bio1	Produced biomass	X	X	0							09/17/2023
Cronobacter_sakazakii_ES713_bio1	Produced biomass	X	X	0							09/17/2023
Cronobacter_sakazakii_SP291_bio1	Produced biomass	X	X	0							09/17/2023
Cryocola_sp_340MFSha3_1_bio1	Produced biomass	X	X	0							09/17/2023
Cryptobacterium_curtum_DSM_15641_biomass207	Produced biomass	X	X	0							09/17/2023
Culturomica_massiliensis_DSM_103121_bio1	Produced biomass	X	X	0							09/17/2023
Cuneatibacter_caecimuris_DSM_29486_bio1	Produced biomass	X	X	0							09/17/2023
Cupriavidus_metallidurans_CH34_bio1	Produced biomass	X	X	0							09/17/2023
Curtobacterium_flaccumfaciens_MEB126_bio1	Produced biomass	X	X	0							09/17/2023
Curtobacterium_flaccumfaciens_UCD_AKU_biomass510	Produced biomass	X	X	0							09/17/2023
Curvibacter_gracilis_ATCC_BAA_807_bio1	Produced biomass	X	X	0							09/17/2023
Cutibacterium_acnes_266_bio1	Produced biomass	X	X	0							09/17/2023
Cutibacterium_acnes_6609_bio1	Produced biomass	X	X	0							09/17/2023
Cutibacterium_acnes_ATCC_11828_bio1	Produced biomass	X	X	0							09/17/2023
Cutibacterium_acnes_C1_bio1	Produced biomass	X	X	0							09/17/2023
Cutibacterium_acnes_ERR2221336_bio1	Produced biomass	X	X	0							09/17/2023
Cutibacterium_acnes_ERR2221340_bio1	Produced biomass	X	X	0							09/17/2023
Cutibacterium_acnes_ERR2221379_bio1	Produced biomass	X	X	0							09/17/2023
Cutibacterium_acnes_FZ1_2_0_bio1	Produced biomass	X	X	0							09/17/2023
Cutibacterium_acnes_HL001PA1_bio1	Produced biomass	X	X	0							09/17/2023
Cutibacterium_acnes_HL002PA1_bio1	Produced biomass	X	X	0							09/17/2023
Cutibacterium_acnes_HL002PA2_bio1	Produced biomass	X	X	0							09/17/2023
Cutibacterium_acnes_HL002PA3_bio1	Produced biomass	X	X	0							09/17/2023
Cutibacterium_acnes_HL005PA1_bio1	Produced biomass	X	X	0							09/17/2023
Cutibacterium_acnes_HL005PA2_bio1	Produced biomass	X	X	0							09/17/2023
Cutibacterium_acnes_HL005PA4_bio1	Produced biomass	X	X	0							09/17/2023
Cutibacterium_acnes_HL007PA1_bio1	Produced biomass	X	X	0							09/17/2023
Cutibacterium_acnes_HL013PA1_bio1	Produced biomass	X	X	0							09/17/2023
Cutibacterium_acnes_HL013PA2_bio1	Produced biomass	X	X	0							09/17/2023
Cutibacterium_acnes_HL020PA1_bio1	Produced biomass	X	X	0							09/17/2023
Cutibacterium_acnes_HL025PA1_bio1	Produced biomass	X	X	0							09/17/2023
Cutibacterium_acnes_HL027PA1_bio1	Produced biomass	X	X	0							09/17/2023
Cutibacterium_acnes_HL027PA2_bio1	Produced biomass	X	X	0							09/17/2023
Cutibacterium_acnes_HL030PA1_bio1	Produced biomass	X	X	0							09/17/2023
Cutibacterium_acnes_HL036PA1_bio1	Produced biomass	X	X	0							09/17/2023
Cutibacterium_acnes_HL036PA2_bio1	Produced biomass	X	X	0							09/17/2023
Cutibacterium_acnes_HL037PA1_bio1	Produced biomass	X	X	0							09/17/2023
Cutibacterium_acnes_HL037PA2_bio1	Produced biomass	X	X	0							09/17/2023
Cutibacterium_acnes_HL038PA1_bio1	Produced biomass	X	X	0							09/17/2023
Cutibacterium_acnes_HL043PA1_bio1	Produced biomass	X	X	0							09/17/2023
Cutibacterium_acnes_HL043PA2_bio1	Produced biomass	X	X	0							09/17/2023
Cutibacterium_acnes_HL044PA1_bio1	Produced biomass	X	X	0							09/17/2023
Cutibacterium_acnes_HL045PA1_bio1	Produced biomass	X	X	0							09/17/2023
Cutibacterium_acnes_HL046PA1_bio1	Produced biomass	X	X	0							09/17/2023
Cutibacterium_acnes_HL046PA2_bio1	Produced biomass	X	X	0							09/17/2023
Cutibacterium_acnes_HL050PA1_bio1	Produced biomass	X	X	0							09/17/2023
Cutibacterium_acnes_HL050PA2_bio1	Produced biomass	X	X	0							09/17/2023
Cutibacterium_acnes_HL050PA3_bio1	Produced biomass	X	X	0							09/17/2023
Cutibacterium_acnes_HL053PA1_bio1	Produced biomass	X	X	0							09/17/2023
Cutibacterium_acnes_HL053PA2_bio1	Produced biomass	X	X	0							09/17/2023
Cutibacterium_acnes_HL056PA1_bio1	Produced biomass	X	X	0							09/17/2023
Cutibacterium_acnes_HL059PA1_bio1	Produced biomass	X	X	0							09/17/2023
Cutibacterium_acnes_HL059PA2_bio1	Produced biomass	X	X	0							09/17/2023
Cutibacterium_acnes_HL060PA1_bio1	Produced biomass	X	X	0							09/17/2023
Cutibacterium_acnes_HL063PA1_bio1	Produced biomass	X	X	0							09/17/2023
Cutibacterium_acnes_HL063PA2_bio1	Produced biomass	X	X	0							09/17/2023
Cutibacterium_acnes_HL067PA1_bio1	Produced biomass	X	X	0							09/17/2023
Cutibacterium_acnes_HL072PA1_bio1	Produced biomass	X	X	0							09/17/2023
Cutibacterium_acnes_HL072PA2_bio1	Produced biomass	X	X	0							09/17/2023
Cutibacterium_acnes_HL074PA1_bio1	Produced biomass	X	X	0							09/17/2023
Cutibacterium_acnes_HL078PA1_bio1	Produced biomass	X	X	0							09/17/2023
Cutibacterium_acnes_HL082PA1_bio1	Produced biomass	X	X	0							09/17/2023
Cutibacterium_acnes_HL082PA2_bio1	Produced biomass	X	X	0							09/17/2023
Cutibacterium_acnes_HL083PA1_bio1	Produced biomass	X	X	0							09/17/2023
Cutibacterium_acnes_HL083PA2_bio1	Produced biomass	X	X	0							09/17/2023
Cutibacterium_acnes_HL086PA1_bio1	Produced biomass	X	X	0							09/17/2023
Cutibacterium_acnes_HL087PA2_bio1	Produced biomass	X	X	0							09/17/2023
Cutibacterium_acnes_HL087PA3_bio1	Produced biomass	X	X	0							09/17/2023
Cutibacterium_acnes_HL092PA1_bio1	Produced biomass	X	X	0							09/17/2023
Cutibacterium_acnes_HL096PA1_bio1	Produced biomass	X	X	0							09/17/2023
Cutibacterium_acnes_HL096PA2_bio1	Produced biomass	X	X	0							09/17/2023
Cutibacterium_acnes_HL096PA3_bio1	Produced biomass	X	X	0							09/17/2023
Cutibacterium_acnes_HL097PA1_bio1	Produced biomass	X	X	0							09/17/2023
Cutibacterium_acnes_HL099PA1_bio1	Produced biomass	X	X	0							09/17/2023
Cutibacterium_acnes_HL103PA1_bio1	Produced biomass	X	X	0							09/17/2023
Cutibacterium_acnes_HL110PA1_bio1	Produced biomass	X	X	0							09/17/2023
Cutibacterium_acnes_HL110PA2_bio1	Produced biomass	X	X	0							09/17/2023
Cutibacterium_acnes_HL110PA3_bio1	Produced biomass	X	X	0							09/17/2023
Cutibacterium_acnes_HL110PA4_bio1	Produced biomass	X	X	0							09/17/2023
Cutibacterium_acnes_J139_bio1	Produced biomass	X	X	0							09/17/2023
Cutibacterium_acnes_J165_bio1	Produced biomass	X	X	0							09/17/2023
Cutibacterium_acnes_PA_12_1_L1_bio1	Produced biomass	X	X	0							09/17/2023
Cutibacterium_acnes_PA_12_1_R1_bio1	Produced biomass	X	X	0							09/17/2023
Cutibacterium_acnes_PA_15_2_L1_bio1	Produced biomass	X	X	0							09/17/2023
Cutibacterium_acnes_PA_21_1_L1_bio1	Produced biomass	X	X	0							09/17/2023
Cutibacterium_acnes_PA_30_2_L1_bio1	Produced biomass	X	X	0							09/17/2023
Cutibacterium_acnes_PRP_38_bio1	Produced biomass	X	X	0							09/17/2023
Cutibacterium_acnes_SK137_bio1	Produced biomass	X	X	0							09/17/2023
Cutibacterium_acnes_SK182_bio1	Produced biomass	X	X	0							09/17/2023
Cutibacterium_acnes_SK187_bio1	Produced biomass	X	X	0							09/17/2023
Cutibacterium_acnes_TypeIA2_P_acn17_bio1	Produced biomass	X	X	0							09/17/2023
Cutibacterium_acnes_TypeIA2_P_acn31_bio1	Produced biomass	X	X	0							09/17/2023
Cutibacterium_acnes_TypeIA2_P_acn33_bio1	Produced biomass	X	X	0							09/17/2023
Cutibacterium_granulosum_TM11_bio1	Produced biomass	X	X	0							09/17/2023
Dakarella_massiliensis_ND3_bio1	Produced biomass	X	X	0							09/17/2023
Dechlorosoma_suillum_PS_bio1	Produced biomass	X	X	0							09/17/2023
Dehalobacterium_formicoaceticum_DMC_bio1	Produced biomass	X	X	0							09/17/2023
Delftia_acidovorans_CCUG_15835_bio1	Produced biomass	X	X	0							09/17/2023
Delftia_acidovorans_CCUG_274B_bio1	Produced biomass	X	X	0							09/17/2023
Delftia_acidovorans_SPH_1_biomass478	Produced biomass	X	X	0							09/17/2023
Dermabacter_sp_HFH0086_bio1	Produced biomass	X	X	0							09/17/2023
Dermacoccus_nishinomiyaensis_DSM_20448_biomass503	Produced biomass	X	X	0							09/17/2023
Dermacoccus_sp_Ellin185_bio1	Produced biomass	X	X	0							09/17/2023
Desmospora_sp_8437_bio1	Produced biomass	X	X	0							09/17/2023
Desulfitobacterium_hafniense_DCB_2_bio1	Produced biomass	X	X	0							09/17/2023
Desulfitobacterium_hafniense_DP7_bio1	Produced biomass	X	X	0							09/17/2023
Desulfitobacterium_hafniense_PCP_1_bio1	Produced biomass	X	X	0							09/17/2023
Desulfitobacterium_hafniense_Y51_bio1	Produced biomass	X	X	0							09/17/2023
Desulfomicrobium_orale_DSM_12838_bio1	Produced biomass	X	X	0							09/17/2023
Desulfovibrio_desulfuricans_subsp_aestuarii_DSM_17919_ATCC_29578_bio1	Produced biomass	X	X	0							09/17/2023
Desulfovibrio_desulfuricans_subsp_desulfuricans_DSM_642_biomass414	Produced biomass	X	X	0							09/17/2023
Desulfovibrio_desulfuricans_subsp_desulfuricans_str_ATCC_27774_bio1	Produced biomass	X	X	0							09/17/2023
Desulfovibrio_desulfuricans_subsp_desulfuricans_str_G20_bio1	Produced biomass	X	X	0							09/17/2023
Desulfovibrio_legallii_KHC7_bio1	Produced biomass	X	X	0							09/17/2023
Desulfovibrio_piger_ATCC_29098_biomass525	Produced biomass	X	X	0							09/17/2023
Desulfovibrio_sp_3_1_syn3_biomass525	Produced biomass	X	X	0							09/17/2023
Desulfovibrio_sp_6_1_46AFAA_bio1	Produced biomass	X	X	0							09/17/2023
Dialister_invisus_DSM_15470_biomass310	Produced biomass	X	X	0							09/17/2023
Dialister_micraerophilus_DSM_19965_bio1	Produced biomass	X	X	0							09/17/2023
Dialister_microaerophilus_UPII_345_E_bio1	Produced biomass	X	X	0							09/17/2023
Dialister_pneumosintes_F0677_bio1	Produced biomass	X	X	0							09/17/2023
Dialister_succinatiphilus_YIT_11850_biomass352	Produced biomass	X	X	0							09/17/2023
Dielma_fastidiosa_JC13_bio1	Produced biomass	X	X	0							09/17/2023
Dietzia_cinnamea_NBRC_102147_bio1	Produced biomass	X	X	0							09/17/2023
Dietzia_cinnamea_P4_biomass511	Produced biomass	X	X	0							09/17/2023
Dolosigranulum_pigrum_ATCC_51524_bio1	Produced biomass	X	X	0							09/17/2023
Dolosigranulum_pigrum_KPL1931_CDC4294_98_bio1	Produced biomass	X	X	0							09/17/2023
Dorea_formicigenerans_4_6_53AFAA_bio1	Produced biomass	X	X	0							09/17/2023
Dorea_formicigenerans_ATCC_27755_biomass137	Produced biomass	X	X	0							09/17/2023
Dorea_formicigenerans_ERR1022384_bio1	Produced biomass	X	X	0							09/17/2023
Dorea_formicigenerans_ERR1203975_bio1	Produced biomass	X	X	0							09/17/2023
Dorea_formicigenerans_ERR1204069_bio1	Produced biomass	X	X	0							09/17/2023
Dorea_formicigenerans_ERR2221255_bio1	Produced biomass	X	X	0							09/17/2023
Dorea_formicigenerans_ERR2221257_bio1	Produced biomass	X	X	0							09/17/2023
Dorea_formicigenerans_ERR2221275_bio1	Produced biomass	X	X	0							09/17/2023
Dorea_formicigenerans_ERR2230157_bio1	Produced biomass	X	X	0							09/17/2023
Dorea_longicatena_DSM_13814_biomass525	Produced biomass	X	X	0							09/17/2023
Dorea_longicatena_ERR1022309_bio1	Produced biomass	X	X	0							09/17/2023
Dorea_longicatena_ERR1022324_bio1	Produced biomass	X	X	0							09/17/2023
Dorea_longicatena_ERR1022383_bio1	Produced biomass	X	X	0							09/17/2023
Dorea_longicatena_ERR1022428_bio1	Produced biomass	X	X	0							09/17/2023
Dorea_longicatena_ERR1022475_bio1	Produced biomass	X	X	0							09/17/2023
Dorea_longicatena_ERR1203969_bio1	Produced biomass	X	X	0							09/17/2023
Dorea_longicatena_ERR1204063_bio1	Produced biomass	X	X	0							09/17/2023
Dorea_longicatena_ERR2221186_bio1	Produced biomass	X	X	0							09/17/2023
Dorea_longicatena_ERR2221271_bio1	Produced biomass	X	X	0							09/17/2023
Dorea_longicatena_ERR2230069_bio1	Produced biomass	X	X	0							09/17/2023
Dorea_nov_ERR2230118_bio1	Produced biomass	X	X	0							09/17/2023
Dorea_sp_D27_bio1	Produced biomass	X	X	0							09/17/2023
Dyadobacter_beijingensis_DSM_21582_biomass367	Produced biomass	X	X	0							09/17/2023
Dyadobacter_fermentans_DSM_18053_biomass363	Produced biomass	X	X	0							09/17/2023
Dysgonomonas_gadei_ATCC_BAA_286_biomass268	Produced biomass	X	X	0							09/17/2023
Dysgonomonas_mossii_DSM_22836_bio1	Produced biomass	X	X	0							09/17/2023
Edwardsiella_tarda_080813_bio1	Produced biomass	X	X	0							09/17/2023
Edwardsiella_tarda_ATCC_23685_biomass525	Produced biomass	X	X	0							09/17/2023
Edwardsiella_tarda_C07_087_bio1	Produced biomass	X	X	0							09/17/2023
Edwardsiella_tarda_DT_bio1	Produced biomass	X	X	0							09/17/2023
Edwardsiella_tarda_EIB202_bio1	Produced biomass	X	X	0							09/17/2023
Edwardsiella_tarda_FL6_60_biomass345	Produced biomass	X	X	0							09/17/2023
Edwardsiella_tarda_FL95_01_bio1	Produced biomass	X	X	0							09/17/2023
Edwardsiella_tarda_NBRC_105688_bio1	Produced biomass	X	X	0							09/17/2023
Eggerthella_lenta_1160AFAA_bio1	Produced biomass	X	X	0							09/17/2023
Eggerthella_lenta_11C_bio1	Produced biomass	X	X	0							09/17/2023
Eggerthella_lenta_1356FAA_bio1	Produced biomass	X	X	0							09/17/2023
Eggerthella_lenta_14A_bio1	Produced biomass	X	X	0							09/17/2023
Eggerthella_lenta_16A_bio1	Produced biomass	X	X	0							09/17/2023
Eggerthella_lenta_19C_bio1	Produced biomass	X	X	0							09/17/2023
Eggerthella_lenta_22C_bio1	Produced biomass	X	X	0							09/17/2023
Eggerthella_lenta_28B_bio1	Produced biomass	X	X	0							09/17/2023
Eggerthella_lenta_326I6NA_bio1	Produced biomass	X	X	0							09/17/2023
Eggerthella_lenta_A2_bio1	Produced biomass	X	X	0							09/17/2023
Eggerthella_lenta_AB12n2_bio1	Produced biomass	X	X	0							09/17/2023
Eggerthella_lenta_AB8n2_bio1	Produced biomass	X	X	0							09/17/2023
Eggerthella_lenta_AN51LG_bio1	Produced biomass	X	X	0							09/17/2023
Eggerthella_lenta_C592_bio1	Produced biomass	X	X	0							09/17/2023
Eggerthella_lenta_CC75D52_bio1	Produced biomass	X	X	0							09/17/2023
Eggerthella_lenta_CC82BHI2_bio1	Produced biomass	X	X	0							09/17/2023
Eggerthella_lenta_CC86D54_bio1	Produced biomass	X	X	0							09/17/2023
Eggerthella_lenta_DSM_11767_bio1	Produced biomass	X	X	0							09/17/2023
Eggerthella_lenta_DSM_11863_bio1	Produced biomass	X	X	0							09/17/2023
Eggerthella_lenta_DSM_15644_bio1	Produced biomass	X	X	0							09/17/2023
Eggerthella_lenta_DSM_2243_biomass467	Produced biomass	X	X	0							09/17/2023
Eggerthella_lenta_HGA1_bio1	Produced biomass	X	X	0							09/17/2023
Eggerthella_lenta_MR1n12_bio1	Produced biomass	X	X	0							09/17/2023
Eggerthella_lenta_RC46F_bio1	Produced biomass	X	X	0							09/17/2023
Eggerthella_lenta_Valencia_bio1	Produced biomass	X	X	0							09/17/2023
Eggerthella_lenta_W1BHI6_bio1	Produced biomass	X	X	0							09/17/2023
Eggerthella_sinensis_DSM_16107_bio1	Produced biomass	X	X	0							09/17/2023
Eggerthella_sp_1_3_56FAA_biomass525	Produced biomass	X	X	0							09/17/2023
Eggerthella_sp_YY7918_biomass345	Produced biomass	X	X	0							09/17/2023
Eggerthellaceae_bacterium_AT8_bio1	Produced biomass	X	X	0							09/17/2023
Eggerthia_catenaformis_OT_569_biomass045	Produced biomass	X	X	0							09/17/2023
Eikenella_corrodens_ATCC_23834_biomass390	Produced biomass	X	X	0							09/17/2023
Eisenbergiella_nov_ERR2221109_bio1	Produced biomass	X	X	0							09/17/2023
Eisenbergiella_nov_ERR2221178_bio1	Produced biomass	X	X	0							09/17/2023
Eisenbergiella_tayi_ERR1022439_bio1	Produced biomass	X	X	0							09/17/2023
Eisenbergiella_tayi_NML110678_bio1	Produced biomass	X	X	0							09/17/2023
Elusimicrobium_minutum_Pei191_bio1	Produced biomass	X	X	0							09/17/2023
Emergencia_timonensis_DSM_101844_bio1	Produced biomass	X	X	0							09/17/2023
Enhydrobacter_aerosaccus_ATCC_27094_bio1	Produced biomass	X	X	0							09/17/2023
Enorma_massiliensis_ERR1022365_bio1	Produced biomass	X	X	0							09/17/2023
Enorma_massiliensis_phI_bio1	Produced biomass	X	X	0							09/17/2023
Enorma_timonensis_GD5_bio1	Produced biomass	X	X	0							09/17/2023
Enterobacter_aerogenes_EA1509E_bio1	Produced biomass	X	X	0							09/17/2023
Enterobacter_aerogenes_ERR2221162_bio1	Produced biomass	X	X	0							09/17/2023
Enterobacter_aerogenes_FGI35_bio1	Produced biomass	X	X	0							09/17/2023
Enterobacter_aerogenes_KCTC_2190_biomass389	Produced biomass	X	X	0							09/17/2023
Enterobacter_asburiae_L1_bio1	Produced biomass	X	X	0							09/17/2023
Enterobacter_asburiae_LF7a_biomass379	Produced biomass	X	X	0							09/17/2023
Enterobacter_cancerogenus_ATCC_35316_biomass525	Produced biomass	X	X	0							09/17/2023
Enterobacter_cloacae_EcWSU1_biomass386	Produced biomass	X	X	0							09/17/2023
Enterobacter_cloacae_ERR2221114_bio1	Produced biomass	X	X	0							09/17/2023
Enterobacter_cloacae_ERR2221117_bio1	Produced biomass	X	X	0							09/17/2023
Enterobacter_cloacae_ERR2221156_bio1	Produced biomass	X	X	0							09/17/2023
Enterobacter_cloacae_ERR2221157_bio1	Produced biomass	X	X	0							09/17/2023
Enterobacter_cloacae_ERR2221194_bio1	Produced biomass	X	X	0							09/17/2023
Enterobacter_cloacae_GGT036_bio1	Produced biomass	X	X	0							09/17/2023
Enterobacter_cloacae_subsp_cloacae_08XA1_bio1	Produced biomass	X	X	0							09/17/2023
Enterobacter_cloacae_subsp_cloacae_ATCC_13047_bio1	Produced biomass	X	X	0							09/17/2023
Enterobacter_cloacae_subsp_cloacae_ENHKU01_bio1	Produced biomass	X	X	0							09/17/2023
Enterobacter_cloacae_subsp_cloacae_GS1_bio1	Produced biomass	X	X	0							09/17/2023
Enterobacter_cloacae_subsp_dissolvens_SDM_bio1	Produced biomass	X	X	0							09/17/2023
Enterobacter_hormaechei_ATCC_49162_bio1	Produced biomass	X	X	0							09/17/2023
Enterobacter_hormaechei_FDAARGOS_68_bio1	Produced biomass	X	X	0							09/17/2023
Enterobacter_hormaechei_YT2_biomass394	Produced biomass	X	X	0							09/17/2023
Enterobacter_hormaechei_YT3_biomass395	Produced biomass	X	X	0							09/17/2023
Enterobacter_lignolyticus_G5_bio1	Produced biomass	X	X	0							09/17/2023
Enterobacter_lignolyticus_SCF1_bio1	Produced biomass	X	X	0							09/17/2023
Enterobacter_ludwigii_UW5_bio1	Produced biomass	X	X	0							09/17/2023
Enterobacter_mori_800721_17_bio1	Produced biomass	X	X	0							09/17/2023
Enterobacter_mori_LMG_25706_bio1	Produced biomass	X	X	0							09/17/2023
Enterobacter_nov_ERR2221249_bio1	Produced biomass	X	X	0							09/17/2023
Enterobacter_nov_ERR2221289_bio1	Produced biomass	X	X	0							09/17/2023
Enterobacter_nov_ERR2221350_bio1	Produced biomass	X	X	0							09/17/2023
Enterobacter_nov_ERR2221354_bio1	Produced biomass	X	X	0							09/17/2023
Enterobacter_roggenkampii_35734_bio1	Produced biomass	X	X	0							09/17/2023
Enterobacter_sp_MGH_8_bio1	Produced biomass	X	X	0							09/17/2023
Enterobacter_timonensis_DSM_101775_bio1	Produced biomass	X	X	0							09/17/2023
Enterobacteriaceae_bacterium_9_2_54FAA_biomass525	Produced biomass	X	X	0							09/17/2023
Enterococcus_asini_ATCC_700915_biomass174	Produced biomass	X	X	0							09/17/2023
Enterococcus_avium_ATCC_14025_biomass117	Produced biomass	X	X	0							09/17/2023
Enterococcus_caccae_ATCC_BAA_1240_biomass073	Produced biomass	X	X	0							09/17/2023
Enterococcus_casseliflavus_ATCC_12755_biomass153	Produced biomass	X	X	0							09/17/2023
Enterococcus_casseliflavus_EC10_bio1	Produced biomass	X	X	0							09/17/2023
Enterococcus_casseliflavus_EC20_bio1	Produced biomass	X	X	0							09/17/2023
Enterococcus_casseliflavus_EC30_bio1	Produced biomass	X	X	0							09/17/2023
Enterococcus_cecorum_DSM_20682_biomass079	Produced biomass	X	X	0							09/17/2023
Enterococcus_dispar_ATCC_51266_biomass090	Produced biomass	X	X	0							09/17/2023
Enterococcus_durans_ATCC_6056_biomass102	Produced biomass	X	X	0							09/17/2023
Enterococcus_durans_ERR2230121_bio1	Produced biomass	X	X	0							09/17/2023
Enterococcus_durans_FB129_CNAB_4_bio1	Produced biomass	X	X	0							09/17/2023
Enterococcus_durans_IPLA_655_bio1	Produced biomass	X	X	0							09/17/2023
Enterococcus_faecalis_12030_bio1	Produced biomass	X	X	0							09/17/2023
Enterococcus_faecalis_12107_bio1	Produced biomass	X	X	0							09/17/2023
Enterococcus_faecalis_1448E03_bio1	Produced biomass	X	X	0							09/17/2023
Enterococcus_faecalis_182970_bio1	Produced biomass	X	X	0							09/17/2023
Enterococcus_faecalis_19116_bio1	Produced biomass	X	X	0							09/17/2023
Enterococcus_faecalis_2630V05_bio1	Produced biomass	X	X	0							09/17/2023
Enterococcus_faecalis_2924_bio1	Produced biomass	X	X	0							09/17/2023
[truncated: 5,304 more rows]
