# Supplementary material for: Panera: An innovative framework for surmounting uncertainty in microbial community modeling using pan-genera metabolic models
Source: iScience. 2024 Jun 22;27(7):110358. doi: 10.1016/j.isci.2024.110358 (PMC11292516; doi:10.1016/j.isci.2024.110358)
Supplement: Table S2. Metabolic information of the built PGMMs, related to Figure 1C [file mmc3.xlsx]

## Sheet: Sheet1
Table S2: Metabolic information of the built PGMMs
Genus	No.of reactions	No.of metabolites	No.of genes
Abiotrophia	1073	955	610
Acetoanaerobium	1270	1088	695
Achromobacter	1786	1414	1702
Acidaminococcus	1271	1093	693
Acinetobacter	1852	1430	1107
Actinobacillus	1403	1171	769
Actinomyces	1551	1265	782
Adlercreutzia	942	904	590
Aerococcus	1211	1064	668
Aeromonas	1725	1354	1170
Aggregatibacter	1305	1125	744
Agrobacterium	1562	1303	1290
Akkermansia	1142	994	595
Alcaligenes	1643	1329	1074
Alfipia	1482	1257	1177
Alistipes	1488	1212	806
Alloprevotella	893	860	810
Anaerobaculum	1030	931	669
Anaerobiospirillum	1127	1024	562
Anaerococcus	1324	1100	756
Anaerofustis	986	922	587
Anaerostipes	1362	1158	1058
Anaerotruncus	1090	1001	750
Aneurinibacillus	1510	1292	1074
Arcanobacterium	1280	1093	603
Arcobacter	1081	990	633
Arthrobacter	1428	1238	1019
Atopobium	1192	1038	540
Bacillus	2307	1681	1422
Bacteroides	2058	1549	984
Barnesiella	1109	981	590
Bartonella	894	832	455
Bifidobacterium	1771	1375	766
Bilophila	1113	1021	816
Blastococcus	1324	1174	805
Blautia	1814	1429	1083
Bordetella	1557	1296	1236
Brachybacterium	1413	1206	906
Brachyspira	1195	1078	722
Bradyrhizobium	1796	1448	1847
Brevibacillus	1789	1433	1342
Brevibacterium	1570	1296	1006
Brevundimonas	1460	1201	763
Brochotrix	1361	1151	749
Bulleidia	934	856	367
Burkholderia	1785	1439	1539
Butyricicoccus	1244	1104	745
Butyricimonas	1319	1147	714
Butyrivibrio	1222	1064	687
Campylobacter	1547	1251	761
Capnocytophaga	1165	1025	575
Catenibacterium	991	930	602
Cedecea	1716	1378	1235
Cellulosilyticum	1239	1086	777
Cellulosimicrobium	1278	1126	490
Cetobacterium	1330	1169	844
Citrobacter	2128	1551	1531
Cloacibacillus	1215	1117	874
Clostridioides	1453	1195	911
Clostridium	2197	1609	1323
Collinsella	1394	1184	715
Comamonas	1600	1343	1194
Coprobacillus	1172	1033	857
Coprococcus	1510	1258	999
Corynebacterium	1778	1412	961
Cronobacter	1685	1335	1127
Ctyptobacterium	917	871	438
Curtobacterium	1319	1155	819
Delftia	1692	1386	1313
Dermacoccus	1338	1185	740
Desulfovibrio	1463	1215	826
Dialister	1186	1058	609
Dietzia	1300	1156	764
Dorea	1456	1226	823
Dyadobacter	1576	1302	1047
Dysgonomonas	1313	1143	782
Edwardsiella	1607	1229	986
Eggerthella	1204	1063	699
Eggerthia	1151	1012	558
Eikenella	1078	980	586
Enterobacter	2060	1513	1505
Enterococcus	1877	1465	1120
Erysipelatoclostridium	1510	1231	1247
Escherichia	2154	1554	1449
Eubacterium	1904	1465	943
Exiguobacterium	1361	1173	767
Faecalibacterium	1460	1194	793
Faecalitalea	994	892	463
Filifactor	1015	933	439
Finegoldia	900	835	452
Flavonifractor	1207	1105	743
Fusobacterium	1684	1339	867
Gemella	1123	975	549
Geobacillus	1414	1212	799
Gordonia	1675	1369	1283
Gordonibacter	954	906	617
Granulicatella	1081	960	551
Grimontia	1492	1233	946
Haemophilus	1499	1250	807
Hafnia	2004	1524	1491
Halococcus	1132	1089	647
Helicobacter	1332	1091	637
Holdemanella	843	829	543
Holdemania	861	818	715
Hungatella	1425	1213	1368
Intestinibacter	1108	988	680
Kallipyga	1002	933	425
Kandleria	1201	1046	588
Kingella	1115	1000	602
Klebsiella	2110	1561	1700
Kluyvera	1782	1414	1240
Kocuria	1458	1225	870
Kurthia	1444	1240	789
Kytococcus	1198	1062	652
Lachnoclostridium	2010	1577	1665
Lachnospira	1163	1052	553
Lactobacillus	2109	1560	1080
Lactococcus	1487	1208	817
Laribacter	1266	1089	750
Lautropia	1297	1154	782
Leminorella	1453	1237	947
Leptotrichia	1251	1090	652
Leuconostoc	1468	1199	748
Listeria	1498	1220	843
Lysinibacillus	1544	1303	1113
Marvinbryantia	1088	982	775
Megamonas	1371	1155	851
Megasphaera	1206	1068	649
Mesorhizobium	1681	1366	1441
Methanobrevibacter	1059	1002	458
Methanomassiliicoccus	1004	959	494
Methanosphaera	823	809	329
Methylobacterium	1784	1437	1418
Methyloversatilis	1410	1228	898
Microbacterium	1519	1272	846
Micrococcus	1194	1064	684
Micromonospora	1470	1232	1190
Mitsuokella	1321	1089	750
Mobiluncus	1088	982	561
Mogibacterium	955	913	419
Moraxella	1175	1059	609
Morganella	1577	1286	1066
Mycobacterium	1657	1369	1149
Mycoplasma	596	532	225
Neisseria	1323	1112	736
Nevskia	1430	1218	898
Nitrososphaera	1016	990	434
Oceanobacillus	1450	1244	922
Ochrobactrum	1625	1348	1208
Odoribacter	1372	1188	834
Olsenella	1417	1195	730
Oribacterium	1164	1022	595
Oxalobacter	956	886	530
Paenibacillus	2139	1613	1769
Paeniclostridium	1274	1138	1300
toea	1757	1385	1227
Parabacteroides	1704	1348	939
Paraclostridium	1263	1120	766
Paracoccus	1533	1296	1141
Paraprevotella	1137	1027	711
Parasutterella	1080	1019	651
Parvimonas	726	722	374
Pediococcus	1208	1029	694
Peptoniphilus	1301	1119	639
Peptostreptococcus	1253	1075	621
Phascolarctobacterium	1019	945	560
Plesiomonas	1558	1273	979
Porphyromonas	1356	1144	581
Prevotella	1702	1345	788
Propionibacterium	1778	1396	1127
Proteus	1611	1294	1039
Providencia	1716	1307	1076
Pseudobutyrivibrio	1176	1053	621
Pseudoflavonifractor	1080	1003	678
Pseudomonas	2163	1597	1590
Pseudoramibacter	1117	1027	730
Pyramidobacter	1164	1072	690
Ralstonia	1493	1194	1135
Raoultella	1918	1479	1481
Rhodococcus	1821	1438	1409
Roseburia	1391	1169	806
Roseomonas	1572	1343	1212
Rothia	1165	1042	600
Rudanella	1341	1192	960
Ruminiclostridium	1834	1436	1263
Ruminococcus	1816	1399	1020
Salmonella	1777	1333	1202
Scardovia	1051	976	455
Schlesneria	1440	1239	971
Serratia	1987	1504	1356
Shigella	1852	1433	1322
Silanimonas	1218	1104	613
Slackia	1233	1083	607
Solobacterium	1123	981	535
Sphingomonas	1281	1149	755
Spirosoma	1475	1266	1048
Staphylococcus	1985	1503	1224
Stenotrophomonas	1539	1284	936
Stoquefichus	1177	1064	787
Streptococcus	1920	1455	916
Subdoligranulum	1063	965	1313
Succinatimonas	1045	956	618
Succinivibrio	1130	1051	643
Sulfolobus	1070	986	527
Sutterella	1226	1083	632
Tannerella	1060	963	585
Tatumella	1538	1252	874
Terrisporobacter	1329	1155	982
Trabulsiella	1724	1350	1130
Tropheryma	845	815	356
Tyzzerella	990	901	631
Ureaplasma	675	625	213
Ureibacillus	1298	1154	864
Varibaculum	1013	940	538
Veillonella	1548	1239	863
Vibrio	1928	1458	1279
Weissella	949	872	556
Yersinia	1936	1480	1268
Yokenella	1843	1443	1299
unclassified_Burkholderiales	951	897	577
unclassified_Clostridiales	1343	1164	1088
unclassified_Enterobacteriaceae	1646	1273	1173
unclassified_Erysipelotrichaceae	1130	1019	770
unclassified_Lachnospiraceae	1481	1216	869
unclassified_Melainabacteria	913	835	407
unclassified_Peptostreptococcaceae	984	937	569
unclassified_Ruminococcaceae	969	938	645
