# Supplementary material for: Panera: An innovative framework for surmounting uncertainty in microbial community modeling using pan-genera metabolic models
Source: iScience. 2024 Jun 22;27(7):110358. doi: 10.1016/j.isci.2024.110358 (PMC11292516; doi:10.1016/j.isci.2024.110358)
Supplement: Table S3. Metric to compare the PGMM extracted species model and individual GSMM, related to Figure 2A [file mmc4.xlsx]

## Sheet: Sheet1
Table S3: Metric to compare the PGMM extracted species model and individual GSMM
Species	Qualitative distance (Jaccard)	Quantitative distance (Euclidean)	Significant flux variaiton %
Bacillus_altitudinis_41KF2b	0.0843373	0.154285	0.0851064
Bacillus_amyloliquefaciens_DSM7	0.0813953	0.147491	0.035461
Bacillus_amyloliquefaciens_subsp_amyloliquefaciens_DC_12	0.0342686	0.139274	0.0460993
Bacillus_atrophaeus_ATCC_49822_1	0.0196922	0.13561	0.0319149
Bacillus_cereus_AH187_F4810_72	0.039604	0.0720224	0.0177305
Bacillus_cereus_G9842	0.0380952	0.0810579	0.0177305
Bacillus_clausii_KSM_K16	0.155844	0.18169	0.191489
Bacillus_endophyticus_2102	0.0609756	0.128989	0.0425532
Bacillus_firmus_DS1	0.0886076	0.131153	0.0248227
Bacillus_flexus_27Col1_1E	0.0454545	0.105151	0.0212766
Bacillus_fordii_DSM_16014	0.0704225	0.108666	0.0673759
Bacillus_halodurans_C_125	0.138889	0.175589	0.14539
Bacillus_infantis_NRRL_B_14911	0.0864198	0.124161	0.035461
Bacillus_licheniformis_ATCC_14580	0.0833333	0.157667	0.035461
Bacillus_megaterium_DSM319	0.0638298	0.129284	0.035461
Bacillus_mojavensis_RO_H_1	0.060241	0.108994	0.0390071
Bacillus_mycoides_DSM_2048	0.060241	0.14004	0.0212766
Bacillus_nealsonii_AAU1	0.115385	0.179672	0.12766
Bacillus_pseudofirmus_OF4	0.12987	0.184728	0.173759
Bacillus_pumilus_ATCC_7061	0.125	0.170143	0.156028
Bacillus_sonorensis_L12	0.0595238	0.143271	0.152482
Bacillus_subtilis_str_168	0.0813953	0.153592	0.14539
Bacillus_thermoamylovorans	0.0581395	0.140327	0.163121
Bacillus_thuringiensis_serovar_thuringiensis_str_T01001	0.0722892	0.146411	0.0248227
Bacillus_timonensis_10403023	0.0779221	0.134444	0.124113
Bacillus_vallismortis_DV1_F_3	0.0574713	0.123505	0.187943
Geobacillus_vulcani_PSS1	0.0689655	0.158641	0.0390071
Bacteroides_caccae_ATCC_43185	0.046875	0.0416232	0.04
Bacteroides_cellulosilyticus_DSM_14838	0	0.0177457	0.00666667
Bacteroides_clarus_YIT_12056	0.28365	0.0168784	0.0166667
Bacteroides_coprocola_M16_DSM_17136	0.10951	0.0160393	0.01
Bacteroides_coprophilus_DSM_18228	0.0294118	0.0220533	0.01
Bacteroides_dorei_DSM_17855	0.046875	0.0358991	0.0233333
Bacteroides_eggerthii_1_2_48FAA	0	0.0199539	0.01
Bacteroides_eggerthii_DSM_20697	0.0298507	0.0342841	0.0866667
Bacteroides_faecis_MAJ27	0.0428571	0.0373294	0.106667
Bacteroides_finegoldii_DSM_17565	0.0322581	0.0264396	0.0133333
Bacteroides_fluxus_YIT_12057	0.0147059	0.01013	0.00333333
Bacteroides_fragilis_3_1_12	0.0289855	0.0418682	0.136667
Bacteroides_fragilis_638R	0.025974	0.0566585	0.0133333
Bacteroides_fragilis_NCTC_9343	0.0379747	0.0572732	0.1
Bacteroides_fragilis_YCH46	0.05	0.0573085	0.1
Bacteroides_graminisolvens_DSM_19988	0.0133333	0.0524481	0.01
Bacteroides_intestinalis_341_DSM_17393	0.0149254	0.0215917	0.0166667
Bacteroides_massiliensis_B846dnLKV334	0.0447761	0.0139123	0.1
Bacteroides_nordii_CL02T12C05	0.0405405	0.0181849	0.103333
Bacteroides_oleiciplenus_YIT_12058	0.0294118	0.0501356	0.0166667
Bacteroides_ovatus_ATCC_8483	0.057971	0.0395147	0.0266667
Bacteroides_ovatus_SD_CC_2a	0.0735294	0.0368411	0.0466667
Bacteroides_ovatus_SD_CMC_3f	0.0724638	0.0403188	0.05
Bacteroides_plebeius_M12_DSM_17135	0.0163934	0.00769479	0.00333333
Bacteroides_pyogenes_DSM20611	0	0.0246419	0.01
Bacteroides_salyersiae_WAL_10018	0.0410959	0.0293913	0.153333
Bacteroides_sp_1_1_14	0.129032	0.0470629	0.203333
Bacteroides_sp_1_1_6	0	0.0546709	0.193333
Bacteroides_sp_2_1_22	0	0.000425638	0.04
Bacteroides_sp_2_1_33B	0	0.000195458	0.0466667
Bacteroides_sp_2_1_7	0.0149254	0.00783963	0.0366667
Bacteroides_sp_2_2_4	0.0327869	0.00488667	0.01
Bacteroides_sp_3_1_19	0	0.000405631	0.0433333
Bacteroides_sp_3_1_23	0	0.0368711	0.213333
Bacteroides_sp_3_1_33FAA	0.0153846	0.00277891	0.0433333
Bacteroides_sp_3_1_40A	0	0.000380407	0.0466667
Bacteroides_sp_3_2_5	0	0.000375904	0.0433333
Bacteroides_sp_4_1_36	0	0.000346039	0.0433333
Bacteroides_sp_4_3_47FAA	0.0175439	0.00465328	0.08
Bacteroides_sp_9_1_42FAA	0	0.000372142	0.0366667
Bacteroides_sp_D1	0.101449	0.0491144	0.163333
Bacteroides_sp_D2	0.0144928	0.00492393	0.00333333
Bacteroides_sp_D20	0	0.000195458	0.0466667
Bacteroides_sp_D22	0.0151515	0.00275699	0.0533333
Bacteroides_stercoris_ATCC_43183	0	0.000373458	0.0366667
Bacteroides_thetaiotaomicron_VPI_5482	0	0.000381551	0.05
Bacteroides_timonensis_AP1	0.0140845	0.0178411	0.01
Bacteroides_uniformis_ATCC_8492	0.0506329	0.063137	0.213333
Bacteroides_vulgatus_ATCC_8482	0.0416667	0.017087	0.0233333
Bacteroides_xylanisolvens_SD_CC_1b	0.0285714	0.0307018	0.0366667
Bacteroides_xylanisolvens_XB1A	0.0246914	0.0535319	0.02
Bifidobacterium_angulatum_DSM_20098	0	0.265939	0.27907
Bifidobacterium_bifidum_NCIMB_41171	0.05	0.0448623	0.0155039
Bifidobacterium_longum_infantis_157F_NC	0	0.2374	0.213178
Bifidobacterium_longum_infantis_ATCC_15697	0	0.222631	0.267442
Bifidobacterium_longum_longum_ATCC_55813	0	0.219046	0.248062
Bifidobacterium_longum_longum_CCUG_52486	0	0.215075	0.25969
Bifidobacterium_longum_NCC2705	0	0.204168	0.282946
Bifidobacterium_pseudocatenulatum_DSM_20438	0	0.215075	0.25969
Blautia_hansenii_VPI_C7_24_DSM_20583	0	0.00729501	0.0132159
Blautia_hydrogenotrophica_DSM_10507	0.0172414	0.0284757	0.0220264
Blautia_obeum_ATCC_29174	0.0625	0.107528	0.0660793
Blautia_producta_DSM_2950	0.0428571	0.0561635	0.198238
Ruminococcus_gnavus_ATCC_29149	0	0.201937	0.273128
Ruminococcus_obeum_A2_162	0.0192308	0.0293921	0.00881057
Ruminococcus_torques_ATCC_27756	0.0740741	0.0252178	0.0352423
Ruminococcus_torques_L2_14	0.0625	0.0441816	0.0704846
Citrobacter_amalonaticus_Y19	0.010989	0.0847321	0.0436508
Citrobacter_freundii_ATCC_8090	0.011236	0.081789	0.00396825
Citrobacter_freundii_UCI_31	0.010989	0.0820112	0.00396825
Citrobacter_koseri_ATCC_BAA_895	0	0.000727402	0
Citrobacter_sp_30_2	0.0322581	0.11503	0.0119048
Citrobacter_youngae_ATCC_29220	0.0215054	0.11508	0.00793651
Corynebacterium_ammoniagenes_DSM_20306	0.0277778	0.012951	0.0287081
Corynebacterium_amycolatum_SK46	0.0526316	0.0756947	0.0287081
Corynebacterium_aurimucosum_ATCC_700975	0.038961	0.0107018	0.0143541
Corynebacterium_propinquum_DSM_44285	0.0277778	0.0801325	0.0239234
Corynebacterium_tuberculostearicum_SK141	0.0533333	0.00686995	0.0717703
Corynebacterium_ulcerans_809	0.0416667	0.0448113	0.0143541
Corynebacterium_ureicelerivorans	0.0735294	0.101117	0.062201
Helicobacter_bilis_ATCC_43879	0	0.00222485	0.256757
Helicobacter_canadensis_MIT_98_5491	0.0405405	0.0133641	0.202703
Helicobacter_cinaedi_CCUG_18818	0	0.000714971	0.277027
Helicobacter_pullorum_MIT_98_5489	0.0192308	0.00910093	0.0405405
Helicobacter_pylori_26695	0.0273973	0.0333776	0.371622
Helicobacter_winghamensis_ATCC_BAA_430	0.0392157	0.00527863	0.135135
Clostridium_asparagiforme_DSM_15981	0.0506329	0.0803921	0.105469
Clostridium_bolteae_ATCC_BAA_613	0.0645161	0.113822	0.0195312
Clostridium_citroniae_WAL_17108	0.08	0.0988582	0.0625
Clostridium_indolis_DSM_755	0.135593	0.121775	0.0507812
Clostridium_methoxybenzovorans_SR3	0.123288	0.0874065	0.0546875
Clostridium_scindens_ATCC_35704	0.0985915	0.0979723	0.078125
Clostridium_symbiosum_ATCC_14940	0.0754717	0.0275873	0.015625
Clostridium_symbiosum_WAL_14163	0.0769231	0.124417	0.0742188
Clostridium_symbiosum_WAL_14673	0.0461538	0.0738358	0.0390625
Prevotella_albensis_DSM_11370	0.0149254	0.0102057	0.00510204
Prevotella_bivia_DSM_20514	0.0357143	0.0175786	0.260204
Prevotella_brevis_ATCC_19188	0.056338	0.0207788	0.188776
Prevotella_bryantii_B14	0.0519481	0.016884	0.188776
Prevotella_bryantii_C21a	0.0133333	0.0131281	0.0153061
Prevotella_buccae_ATCC_33574	0.0422535	0.00920854	0.158163
Prevotella_denticola_DSM20614	0	0.0652152	0.372449
Prevotella_denticola_F0289	0	0.197456	0.209184
Prevotella_melaninogenica_ATCC_25845	0	0.127274	0.367347
Prevotella_ruminicola_23	0.0133333	0.00479958	0.00510204
Prevotella_stercorea_DSM_18206	0.0384615	0.00731999	0.193878
Prevotella_timonensis_4401737	0	0.209783	0.392857
Providencia_alcalifaciens_DSM_30120	0	4.5389e-15	0
Providencia_rettgeri_DSM_1131	0.0114943	3.9709e-15	0.005
Providencia_rustigianii_DSM_4541	0	2.79021e-06	0.005
Providencia_stuartii_ATCC_25827	0	1.2651e-14	0.005
Clostridium_cellobioparum_DSM_1351	0.0133333	0.0237738	0.0134529
Clostridium_clariflavum_DSM_19732	0.0666667	0.0506551	0.0941704
Clostridium_leptum_DSM_753	0.0566038	0.0306715	0.0403587
Clostridium_methylpentosum_R2_DSM_5476	0.0425532	0.0118631	0.0986547
Vibrio_fluvialis_560	0.0384615	0.0635573	0.0149254
Vibrio_fluvialis_I21563	0.0357143	0.0829692	0.0348259
Vibrio_fluvialis_PG41	0.0357143	0.0823935	0.0348259
Vibrio_furnissii_NCTC_11218	0.0348837	0.121891	0.0248756
Yersinia_enterocolitica_subsp_enterocolitica_8081	0.0470588	0.131088	0.180556
Yersinia_frederiksenii_ATCC_33641	0.0379747	0.0840859	0.0231481
Yersinia_kristensenii_ATCC_33638	0.0348837	0.11407	0.0277778
Yersinia_pseudotuberculosis_YPIII	0.0608696	0.111482	0.300926
Yersinia_rohdei_ATCC_43380	0.0361446	0.126573	0.0555556
