# Supplementary material for: Panera: An innovative framework for surmounting uncertainty in microbial community modeling using pan-genera metabolic models
Source: iScience. 2024 Jun 22;27(7):110358. doi: 10.1016/j.isci.2024.110358 (PMC11292516; doi:10.1016/j.isci.2024.110358)
Supplement: Table S4. Metric to compare the equal probability imposed genus model and GSMM-based genus model, related to Figure 2B [file mmc5.xlsx]

## Sheet: Sheet1
Table S4: Metric to compare the equal probability imposed genus model and GSMM-based genus model
Species	Qualitative distance (Jaccard)	Quantitative distance (Euclidean)		No.of.species models included
Acinetobacter	0.196262	0.447368		213
Alistipes	0.135417	0.50303		27
Bacillus	0.183206	0.392857		247
Bacteroides	0.346667	0.334545		172
Bifidobacterium	0.319328	0.330508		124
Blautia	0.278846	0.338164		66
Brevibacillus	0.0649351	0.38674		5
Campylobacter	0.159574	0.49375		137
Clostridioides	0.0253165	0.45122		29
Clostridium	0.195804	0.389313		9
Corynebacterium	0.169811	0.43		39
Erysipelatoclostridium	0.152941	0.458599		13
Faecalibacterium	0.285714	0.357143		10
Haemophilus	0.126582	0.465753		38
Leuconostoc	0.181818	0.395349		17
Listeria	0.185185	0.356725		43
Peptoniphilus	0.154762	0.461039		13
Propionibacterium	0.196262	0.442708		7
Rhodococcus	0.204082	0.396907		9
Veillonella	0.178947	0.434286		18
Vibrio	0.128713	0.453125		29
Mean error	0.184294	0.415197
