# Supplementary material for: Panera: An innovative framework for surmounting uncertainty in microbial community modeling using pan-genera metabolic models
Source: iScience. 2024 Jun 22;27(7):110358. doi: 10.1016/j.isci.2024.110358 (PMC11292516; doi:10.1016/j.isci.2024.110358)
Supplement: Table S5. Metagenomic composition and prediction comparison metrics of 10-member synthetic communities, related to Figures 4A and 4B — (A) Metagenomic composition of the communities.(B) Qualitative (Jaccard distance) comparison between different model-based communities with respect to GSMM. (C) Quantitative (Euclidean distance) comparison between different model-based communities with respect to GSMM. [file mmc6.xlsx]

## Sheet: Overview
Table S5: Metagenomic composition and prediction comparison metrics of 10-member synthetic communities
Table S5a	Metagenomic composition of the communities
Table S5b	Qualitative (Jaccard distance) comparison between different model-based communities with respect to GSMM
Table S5c	Quantitative (Euclidean distance) comparison between different model-based communities with respect to GSMM

## Sheet: Table S5a
TableS5a: Metagenomic composition of the communities
Species	S1	S2	S3	S4	S5	S6	S7	S8	S9	S10	S11	S12	S13	S14	S15	S16	S17	S18	S19	S20	S21	S22	S23	S24	S25	S26	S27	S28	S29	S30	S31	S32	S33	S34
Acidaminococcus_fermentans_DSM_20731	0	0	0	0	0.105	0	0	0	0	0	0	0	0	0	0	0	0	0	0	0	0	0	0	0	0	0	0	0	0	0	0	0	0	0
Acinetobacter_johnsonii_SH046	0	0	0	0	0	0	0	0	0	0	0	0	0	0	0	0	0	0	0	0	0	0	0	0	0	0	0	0	0	0	0	0	0.109	0
Actinomyces_georgiae_DSM_6843	0	0	0	0	0	0	0.134	0	0	0	0	0	0	0	0.066	0	0	0	0	0	0.021	0	0	0	0	0	0	0	0	0	0	0	0	0
Actinomyces_viscosus_C505	0	0	0	0	0	0	0	0	0	0	0	0	0	0	0	0	0	0	0	0	0	0	0	0	0	0	0	0	0	0	0	0	0	0
Aeromonas_hydrophila_subsp_hydrophila_ATCC_7966	0	0	0	0	0	0.075	0	0	0	0	0	0	0.148	0	0	0	0	0	0.189	0	0	0	0	0	0	0.078	0	0	0	0	0	0	0	0
Aeromonas_media_WS	0	0.199	0	0	0	0	0	0	0	0	0.138	0	0	0	0	0	0	0	0	0	0	0	0	0	0.101	0	0	0	0	0	0	0	0	0
Aggregatibacter_aphrophilus_NJ8700	0	0	0	0	0	0	0	0	0	0	0	0	0	0	0	0	0	0	0	0	0	0.124	0	0	0	0	0	0	0	0	0	0	0	0
Agrobacterium_tumefaciens_F2	0	0	0	0	0	0.023	0	0	0	0	0	0	0	0	0	0	0	0	0	0	0	0	0	0	0	0	0	0	0	0	0	0	0	0
Alistipes_onderdonkii_DSM_19147	0	0	0	0	0	0	0	0	0	0	0	0.163	0	0.174	0	0.01	0	0	0	0	0	0	0	0	0	0	0	0	0	0	0	0	0	0.038
Alloprevotella_tannerae_ATCC_51259	0	0	0	0	0	0	0.152	0	0	0	0	0.118	0	0	0.112	0	0	0	0	0.205	0	0	0.146	0	0	0	0	0	0	0	0	0	0	0
Anaerobaculum_hydrogeniformans_OS1_ATCC_BAA_1850	0	0	0	0	0	0	0	0	0	0	0	0	0	0	0	0.076	0	0.174	0	0	0	0	0	0	0	0	0	0	0	0.177	0	0	0	0
Anaerococcus_hydrogenalis_DSM_7454	0	0	0	0	0	0	0.072	0	0	0	0	0	0	0	0	0.149	0	0	0	0	0	0	0	0	0	0.041	0.153	0	0	0	0	0	0	0
Anaerococcus_prevotii_DSM_20548	0	0	0	0	0	0	0	0	0.152	0	0	0	0	0	0	0	0	0	0	0.004	0	0	0	0	0	0	0	0	0	0	0.212	0	0	0
Anaerococcus_vaginalis_ATCC_51170	0	0	0	0	0	0	0	0	0	0	0	0	0	0	0.03	0	0	0	0	0	0	0	0	0	0	0	0	0	0	0	0.142	0	0	0
Anaerostipes_caccae_DSM_14662	0	0	0.012	0	0	0	0	0	0	0	0	0	0	0	0	0	0	0	0	0	0	0	0	0	0	0	0	0	0	0	0	0	0	0
Arcanobacterium_haemolyticum_DSM_20595	0	0	0	0.008	0	0	0	0	0	0	0.099	0.044	0	0	0	0	0	0	0	0.074	0	0	0	0.095	0	0	0	0	0	0	0	0	0	0
Bacillus_atrophaeus_ATCC_49822_1	0	0	0.194	0	0	0	0	0	0	0	0	0	0	0	0	0	0	0	0	0	0	0	0	0	0	0	0	0	0	0	0	0	0	0
Bacillus_flexus_27Col1_1E	0	0	0	0	0	0	0	0	0	0	0	0	0	0	0	0	0	0	0	0	0.149	0	0	0	0	0	0	0	0	0.082	0	0	0	0
Bacillus_sonorensis_L12	0	0	0	0.069	0	0	0	0	0	0	0	0	0	0	0	0	0	0	0.111	0	0	0	0	0	0.036	0	0	0	0	0	0	0	0	0
Bacteroides_clarus_YIT_12056	0	0	0	0	0	0	0	0	0	0	0	0	0	0	0	0	0	0	0	0.01	0	0	0	0	0	0	0	0	0	0.126	0	0	0	0
Bacteroides_massiliensis_B846dnLKV334	0	0	0	0	0	0	0	0	0	0	0	0	0	0	0	0	0	0.054	0	0	0.05	0	0	0	0	0	0	0.082	0	0	0	0	0	0
Bacteroides_ovatus_SD_CC_2a	0	0	0	0	0	0	0	0	0	0	0	0	0	0	0	0	0	0	0	0	0	0	0	0	0	0	0	0.027	0	0	0.049	0	0	0
Bacteroides_pyogenes_DSM20611	0	0	0	0	0	0	0	0	0	0.14	0	0	0	0	0	0	0	0	0	0	0	0	0	0	0	0	0	0	0	0	0	0	0	0
Bacteroides_salyersiae_WAL_10018	0	0	0.077	0	0	0	0	0	0	0	0	0	0	0	0	0	0	0	0	0	0	0.169	0	0	0	0	0	0	0	0	0	0	0	0
Bacteroides_sp_1_1_30	0	0	0	0	0	0	0	0.0127	0	0	0	0	0	0	0	0	0	0	0	0	0	0.11	0	0	0	0	0	0	0	0	0	0	0	0
Bacteroides_sp_2_1_33B	0	0	0	0	0	0	0	0.171	0	0	0	0	0	0	0.003	0	0	0	0	0	0	0	0	0	0	0	0	0	0	0	0	0	0	0
Bacteroides_sp_3_1_33FAA	0	0	0	0	0	0	0	0	0	0	0	0	0	0	0	0	0	0.09	0	0	0	0	0	0	0	0	0	0	0	0	0	0.053	0	0
Bacteroides_stercoris_ATCC_43183	0	0.017	0	0	0	0	0	0	0	0	0	0	0	0.011	0	0	0	0	0	0	0	0	0	0.021	0	0	0	0	0	0	0	0	0	0
Bacteroides_timonensis_AP1	0	0	0	0	0	0.121	0	0.0439936	0	0	0	0	0	0	0	0	0	0	0	0	0	0	0.152	0	0	0	0	0	0	0	0	0	0	0
Bacteroides_uniformis_ATCC_8492	0.175	0	0	0	0	0	0	0	0	0	0	0	0	0	0	0	0	0	0	0	0	0	0	0	0	0	0	0	0	0	0	0	0	0
Bifidobacterium_animalis_lactis_BB_12	0	0	0	0	0	0.156	0	0	0	0	0	0	0	0	0	0	0	0	0	0	0	0	0	0	0	0	0	0	0	0	0	0	0	0
Bifidobacterium_animalis_lactis_Bl_04_ATCC_SD5219	0	0	0	0	0	0	0	0	0	0	0	0.092	0	0	0	0	0	0	0	0	0	0.124	0	0	0	0	0	0	0	0	0	0	0	0
Bifidobacterium_bifidum_PRL2010	0	0	0	0	0.135	0	0	0	0	0	0	0.089	0.132	0	0	0	0	0	0	0	0	0	0	0	0	0	0	0	0	0	0	0	0	0
Bifidobacterium_boum_DSM_20432	0	0	0	0	0	0	0	0	0	0.059	0	0	0	0	0	0	0	0	0	0.149	0	0	0	0	0	0	0	0	0	0.039	0	0	0	0
Bifidobacterium_longum_DJO10A	0	0	0	0.135	0	0	0	0	0	0	0	0	0	0	0	0	0	0	0	0	0	0	0	0	0	0	0	0.151	0	0	0	0	0	0
Bifidobacterium_longum_longum_JDM301	0	0	0	0	0	0	0	0	0	0	0	0	0	0	0	0	0	0	0	0	0	0	0.043	0	0	0	0	0	0.107	0	0	0	0	0
Bifidobacterium_longum_NCC2705	0	0	0.04	0	0	0	0	0	0	0	0	0	0	0	0	0	0	0	0	0	0	0	0	0	0	0	0	0	0	0	0	0	0	0
Bradyrhizobium_elkanii_USDA_76	0	0	0	0	0.113	0	0	0	0	0	0	0	0	0	0	0	0	0	0	0	0	0	0.069	0	0	0	0	0	0	0	0	0	0	0
Brevibacillus_borstelensis_AK1	0	0	0	0	0	0	0	0	0	0	0	0.088	0	0	0	0	0	0	0	0	0	0	0	0	0	0	0	0	0	0	0	0	0	0
Brevibacterium_massiliense_5401308	0	0	0	0	0	0.153	0	0	0	0	0	0	0	0	0	0	0	0	0	0	0	0	0	0	0.237	0	0	0	0	0	0	0	0	0
Brochothrix_thermosphacta_DSM_20171	0	0	0	0	0	0	0	0	0	0	0	0	0	0	0	0	0.029	0	0	0	0.066	0	0	0	0	0.034	0	0	0	0.182	0	0	0	0
Butyricimonas_virosa_DSM_23226	0	0	0	0	0	0	0	0	0	0	0	0	0	0	0.168	0	0	0	0	0	0	0	0.118	0.154	0	0	0	0	0	0	0.004	0	0	0
Campylobacter_jejuni_jejuni_ICDCCJ07004	0	0	0	0	0	0	0	0	0	0	0	0	0	0	0	0	0	0	0	0	0	0	0	0	0	0	0	0	0	0	0	0	0	0.15
Campylobacter_rectus_RM3267	0	0	0	0	0	0	0	0.0104924	0	0	0	0.163	0	0	0	0	0	0	0	0	0	0	0	0.051	0	0	0	0.09	0	0	0.075	0	0	0
Clostridium_asparagiforme_DSM_15981	0.142	0	0	0	0	0	0	0	0	0	0	0	0	0	0	0	0.039	0	0	0	0	0	0	0	0	0	0	0	0	0	0	0	0	0
Clostridium_bartlettii_DSM_16795	0	0	0	0	0	0	0	0	0	0	0	0	0.153	0	0	0	0	0	0	0	0	0	0	0	0	0	0	0.182	0	0	0	0	0	0.162
Clostridium_bifermentans_ATCC_19299	0	0	0.133	0	0	0	0	0	0	0	0	0.112	0	0.119	0	0	0	0	0.058	0	0	0	0	0	0	0	0.003	0	0	0	0	0	0	0
Clostridium_difficile_NAP08	0	0	0.141	0	0	0	0	0	0	0	0	0	0	0	0	0	0	0	0	0	0	0	0	0	0	0	0	0	0	0	0	0	0	0
Clostridium_glycolicum_ATCC_14880	0	0	0	0	0	0	0	0	0	0	0	0	0	0	0	0.036	0	0	0	0	0	0	0	0	0	0.117	0	0	0	0	0	0.009	0	0
Clostridium_leptum_DSM_753	0.016	0	0	0	0	0	0	0	0	0	0	0	0	0	0	0	0	0	0	0	0	0	0	0	0	0	0	0	0	0	0	0	0	0
Clostridium_nexile_DSM_1787	0	0	0	0	0	0	0	0	0	0	0	0	0	0	0	0	0	0	0	0	0	0	0	0	0	0	0	0	0.006	0.017	0	0	0	0
Clostridium_sordellii_ATCC_9714	0	0	0	0	0	0	0	0.147949	0	0	0	0	0	0	0	0	0	0	0	0	0	0	0	0	0	0.191	0	0	0	0	0	0.137	0	0
Clostridium_sp_SY8519	0	0	0	0	0	0	0	0	0	0.19	0	0	0	0	0	0	0	0	0	0	0	0	0	0	0	0	0.096	0	0	0	0	0	0	0.027
Clostridium_spiroforme_DSM_1552	0	0	0.093	0	0	0	0	0	0	0	0	0	0	0	0	0	0	0	0	0	0	0	0	0	0	0	0.023	0	0	0	0	0	0	0
Clostridium_sporosphaeroides_DSM_1294	0	0	0	0	0	0	0	0	0	0	0	0	0	0	0	0	0	0	0	0	0	0.145	0	0	0	0	0	0	0	0	0	0	0	0
Clostridium_viride_DSM_6836	0	0	0	0	0	0	0	0	0	0	0	0	0	0	0	0	0	0	0	0	0	0	0	0.169	0	0	0	0	0	0	0	0	0.057	0
Collinsella_aerofaciens_ATCC_25986	0	0	0	0	0	0	0	0	0	0.18	0.153	0	0	0	0	0	0	0	0	0	0	0	0	0	0	0	0	0	0	0	0	0	0	0
Coprococcus_catus_GD_7	0	0	0	0	0	0	0	0	0	0	0	0	0	0	0	0	0	0	0	0	0	0	0	0	0	0.098	0	0.078	0	0	0	0	0.022	0
Corynebacterium_ureicelerivorans	0	0	0	0	0	0	0	0	0	0	0	0	0	0	0	0	0	0	0	0	0	0	0	0.092	0	0	0	0	0.089	0	0	0	0	0.077
Dialister_succinatiphilus_YIT_11850	0	0	0	0	0	0	0	0	0	0	0	0	0	0.047	0	0	0	0	0	0	0	0	0	0	0	0	0	0	0	0	0	0.146	0	0
Dorea_formicigenerans_ATCC_27755	0	0	0	0	0	0	0	0	0	0	0	0	0	0	0	0	0	0	0	0	0	0	0	0	0	0	0	0	0.164	0	0	0	0.152	0
Enterobacter_asburiae_LF7a	0.153	0	0	0	0	0	0.043	0.0346365	0.044	0	0	0	0	0	0	0	0.052	0	0	0	0	0	0	0	0	0	0	0.036	0	0	0.031	0	0	0
Enterobacter_cancerogenus_ATCC_35316	0	0	0	0	0	0	0	0	0	0	0	0	0.17	0	0	0	0.043	0	0	0	0	0	0	0	0	0	0	0	0	0	0.058	0	0	0
Enterobacter_hormaechei_YT2	0.049	0	0	0	0	0	0	0	0	0	0	0	0	0.097	0	0	0	0	0	0	0	0	0	0	0	0	0	0	0	0	0	0	0	0
Enterococcus_avium_ATCC_14025	0	0	0	0	0	0	0	0	0	0	0	0	0	0.088	0	0	0	0	0	0	0	0	0	0	0	0	0	0	0	0.035	0	0	0	0
Enterococcus_phoeniculicola_ATCC_BAA_412	0	0	0	0	0	0	0	0.208497	0	0	0	0	0.049	0	0	0	0	0	0	0	0.132	0.093	0	0	0	0	0	0	0.131	0	0	0	0	0
Erysipelotrichaceae_bacterium_5_2_54FAA	0	0	0	0	0	0	0	0	0	0	0	0	0	0	0	0	0	0	0	0	0	0	0	0	0	0	0	0	0	0	0	0	0	0.031
Escherichia_albertii_TW07627	0	0	0	0.098	0	0	0	0	0	0	0	0	0	0	0	0	0	0	0	0	0	0.086	0	0	0	0	0	0	0	0	0	0	0	0
Escherichia_coli_O157_H7_str_Sakai	0	0	0	0	0	0	0	0	0	0	0	0	0	0	0	0	0	0.133	0	0	0	0	0	0	0	0	0	0	0.145	0	0.204	0	0	0
Escherichia_coli_UTI89_UPEC	0	0	0	0	0	0	0	0	0	0	0	0	0	0	0	0	0	0	0.008	0	0	0	0	0	0	0	0	0	0	0	0	0	0	0
Escherichia_hermannii_NBRC_105704	0	0	0	0	0	0	0	0	0.062	0	0	0	0	0.188	0	0	0	0	0	0	0	0	0.155	0	0	0	0	0	0	0	0	0	0	0.146
Eubacterium_cellulosolvens_6	0	0	0	0	0	0	0	0	0	0	0	0	0.009	0	0	0	0	0	0	0	0	0	0	0.043	0	0.101	0	0	0	0	0	0	0	0
Eubacterium_desmolans_ATCC_43058	0	0.183	0	0	0	0	0	0	0	0	0	0	0	0	0	0.121	0	0	0	0	0	0	0	0	0	0	0	0	0	0	0	0	0	0
Faecalibacterium_cf_prausnitzii_KLE1255	0	0	0	0.155	0	0	0	0	0.068	0	0	0	0	0	0	0	0	0	0.025	0	0	0	0	0	0	0.134	0	0	0	0	0	0	0	0
Fusobacterium_gonidiaformans_ATCC_25563	0	0	0	0	0	0.039	0	0	0	0	0	0	0	0	0	0	0	0	0	0	0	0	0	0	0	0	0	0	0	0	0	0	0	0
Fusobacterium_mortiferum_ATCC_9817	0	0	0	0	0.064	0	0	0	0	0	0	0	0	0	0	0	0	0	0	0	0	0	0	0	0	0	0	0	0	0	0	0	0	0
Fusobacterium_necrophorum_D12	0	0	0	0	0	0	0	0	0	0	0	0	0	0	0	0	0	0	0	0	0	0	0	0	0	0	0	0	0	0	0	0	0.204	0
Fusobacterium_russii_ATCC_25533	0	0	0	0	0	0	0	0	0	0	0	0	0	0	0	0	0	0	0	0	0	0	0	0	0.031	0	0	0	0	0	0	0	0	0
Fusobacterium_sp_4_8	0	0	0	0	0	0	0	0	0	0	0	0	0	0	0	0	0	0	0	0	0.024	0	0	0	0	0	0	0	0.167	0	0	0.013	0	0
Fusobacterium_ulcerans_ATCC_49185	0	0	0.016	0	0	0	0	0	0	0	0.061	0	0	0	0	0	0.149	0	0	0	0	0.052	0	0	0	0	0	0	0	0	0	0	0	0
Gemella_sanguinis_M325	0	0	0	0	0	0	0	0	0	0	0	0	0	0	0	0	0.056	0	0	0	0	0	0	0	0	0	0	0	0	0.16	0	0	0	0
Gordonia_terrae_NBRC_100016	0	0	0	0	0	0	0	0	0	0	0	0	0.105	0	0.096	0	0	0.13	0.201	0	0	0	0	0	0	0	0	0	0	0.126	0	0	0	0
Klebsiella_pneumoniae_pneumoniae_MGH78578	0	0	0	0	0	0	0.098	0.0809447	0.111	0	0	0	0	0	0	0	0	0	0	0	0	0	0.066	0	0	0	0	0	0	0	0	0	0	0
Lactobacillus_acidophilus_NCFM	0	0	0	0	0	0	0	0	0	0	0	0	0.02	0	0	0	0	0	0	0.18	0	0	0	0	0	0	0	0	0	0	0	0	0	0
Lactobacillus_amylolyticus_DSM_11664	0	0	0	0	0	0	0	0	0	0	0	0	0.136	0	0	0	0	0	0	0	0	0	0	0	0	0	0.15	0	0	0	0.181	0	0	0
Lactobacillus_amylovorus_GRL_1112	0	0	0	0	0	0	0.123	0	0	0	0	0	0	0	0	0	0	0	0	0	0	0	0	0	0	0	0	0	0	0	0	0	0	0
Lactobacillus_crispatus_125_2_CHN	0	0	0.181	0	0	0	0	0	0	0	0.031	0	0	0	0	0	0	0	0.067	0.054	0	0	0	0	0	0	0	0	0	0	0	0	0	0
Lactobacillus_fermentum_ATCC_14931	0	0	0	0	0	0	0	0	0	0	0	0	0	0	0	0	0	0	0	0	0	0	0	0	0	0	0	0	0	0	0	0	0	0
Lactobacillus_hilgardii_ATCC_8290	0	0	0.113	0	0	0	0	0	0	0	0	0	0.077	0	0	0.14	0	0	0	0	0	0	0	0	0	0	0	0	0	0	0	0	0	0
Lactobacillus_iners_DSM_13335	0	0	0	0	0	0	0	0	0	0	0	0	0	0	0.116	0	0	0	0	0	0	0	0.041	0	0	0	0	0	0	0	0	0	0	0
Lactobacillus_plantarum_WCFS1	0	0.137	0	0	0	0	0	0	0	0.109	0	0	0	0	0	0	0	0	0	0	0	0	0	0	0	0	0	0	0	0	0	0	0	0
Lactobacillus_reuteri_F275_JCM_1112	0	0	0	0.188	0	0	0	0	0	0	0.075	0.005	0	0	0.129	0	0	0.025	0	0	0.105	0	0	0.12	0	0	0	0	0	0	0	0	0	0
Lactococcus_garvieae_ATCC_49156	0	0	0	0	0.072	0	0	0	0	0	0.087	0	0	0	0	0	0	0	0	0	0	0	0	0	0	0	0	0	0	0	0	0	0	0
Lautropia_mirabilis_ATCC_51599	0	0	0	0	0	0	0	0	0	0	0	0	0	0	0	0	0	0	0	0	0	0.093	0	0	0	0	0	0	0	0	0	0	0	0
Methylobacterium_populi_BJ001	0	0	0	0	0	0	0	0	0	0	0	0	0	0	0	0	0	0	0	0	0	0	0	0	0	0	0	0	0	0	0	0.097	0	0
Micrococcus_luteus_NCTC_2665	0	0.029	0	0	0	0	0	0	0	0	0	0	0	0	0	0	0	0	0	0	0	0	0	0	0	0	0	0	0	0	0	0	0	0
Micromonospora_aurantiaca_ATCC_27029	0	0	0	0	0.033	0	0	0	0	0	0	0	0	0	0	0.119	0	0	0	0	0	0	0	0	0	0	0	0	0	0	0	0	0	0
Mitsuokella_multacida_DSM_20544	0	0	0	0	0	0	0.065	0	0	0	0	0	0	0	0	0	0.161	0	0.075	0	0	0	0	0	0	0	0	0	0	0	0	0	0	0.069
Mycobacterium_fortuitum_subsp_fortuitum_DSM_46621	0	0	0	0	0	0.117	0	0	0	0.1	0	0	0	0	0	0	0	0	0	0	0	0	0	0	0	0	0	0	0	0	0	0.221	0	0
Odoribacter_splanchnicus_1651_6_DSM_20712	0	0	0	0	0	0	0	0	0	0	0	0	0	0	0	0	0	0	0	0	0	0	0	0	0	0	0	0.202	0	0	0	0	0	0
Olsenella_profusa_F019501	0.055	0	0	0	0	0	0	0	0	0	0	0	0	0	0	0	0	0	0	0	0	0	0	0	0	0	0	0	0	0	0	0	0	0
Paenibacillus_barengoltzii_G22	0.098	0	0	0	0	0	0	0	0	0	0	0	0	0	0	0	0	0.144	0	0	0	0	0	0	0	0	0	0	0	0	0	0	0	0
Paenibacillus_daejeonensis_DSM_15491	0	0	0	0	0	0	0	0	0	0	0	0	0	0	0	0	0	0	0	0	0	0.003	0	0	0	0	0.119	0	0	0	0	0	0	0
Parabacteroides_merdae_ATCC_43184	0	0	0	0	0	0	0.08	0	0	0	0	0	0	0.151	0	0	0	0	0	0	0	0	0	0	0	0.095	0	0	0	0	0	0	0	0
Paracoccus_yeei_ATCC_BAA_599	0	0	0	0	0	0	0	0	0	0	0	0	0	0	0	0	0	0	0	0	0	0	0	0	0	0	0	0	0	0	0	0	0.004	0
Pediococcus_acidilactici_DSM_20284	0	0	0	0.106	0	0	0	0	0	0	0	0	0	0	0	0	0	0	0	0	0.135	0	0	0	0	0	0	0	0	0	0	0	0	0
Peptoniphilus_harei_ACS_146_V_Sch2b	0	0	0	0	0	0.153	0	0	0	0	0	0	0	0	0	0	0	0	0	0	0	0	0	0	0	0	0.152	0	0	0	0	0	0	0
Peptoniphilus_indolicus_ATCC_29427	0.169	0	0	0	0	0	0	0	0	0	0	0	0	0	0	0	0	0	0	0	0	0	0	0	0	0	0	0	0	0	0	0	0	0
Porphyromonas_somerae_DSM_23386	0	0	0	0	0	0	0	0	0	0	0	0	0	0	0	0	0	0	0	0	0	0	0	0	0	0	0	0	0	0	0	0	0.043	0
Porphyromonas_uenonis_60_3	0	0	0	0	0.135	0	0	0	0.099	0	0	0	0	0	0	0	0	0	0	0	0	0	0	0	0	0	0	0	0	0	0	0	0	0
Prevotella_bryantii_B14	0.016	0	0	0	0	0	0	0	0	0	0	0	0	0.099	0	0	0	0	0	0.012	0	0	0	0	0	0	0	0	0	0	0	0	0	0
Prevotella_conceptionensis_9403948	0	0	0	0	0	0	0	0	0	0	0	0	0	0	0	0.091	0.149	0	0	0.185	0	0	0.086	0	0	0	0	0	0	0	0	0	0.043	0
Prevotella_intermedia_ATCC_25611	0	0	0	0	0.133	0	0	0	0	0	0	0	0	0	0	0	0	0	0	0	0	0	0	0	0.097	0.111	0	0	0	0	0	0	0	0
Prevotella_pallens_ATCC_700821	0	0	0	0.069	0	0	0	0	0	0	0	0	0	0	0	0	0	0	0	0	0	0	0	0	0	0	0	0	0	0	0	0	0	0
Prevotella_shahii_JCM_12083	0.126	0	0	0	0	0	0	0	0	0	0	0	0	0	0	0	0	0	0	0	0	0	0	0	0	0	0	0	0	0	0	0	0	0
Propionibacterium_freudenreichii_subsp_shermanii_CIRM_BIA1	0	0	0	0	0	0	0.087	0	0	0	0	0	0	0	0	0	0.174	0.175	0	0	0	0	0	0	0	0	0.101	0	0	0	0	0	0	0
Propionibacterium_granulosum_DSM_20700	0	0	0	0.106	0	0	0	0	0	0	0	0	0	0	0	0	0.147	0	0	0	0	0	0	0	0.203	0	0	0	0	0	0	0	0	0
Propionibacterium_jensenii_DSM_20535	0	0	0	0	0	0	0	0	0	0	0	0	0	0	0	0	0	0	0	0	0	0	0	0	0	0	0.167	0	0	0	0	0	0.187	0
Providencia_alcalifaciens_DSM_30120	0	0	0	0	0	0	0	0	0	0	0	0	0	0	0	0	0	0	0	0	0	0	0	0	0	0	0	0	0	0	0	0	0	0
Pseudomonas_monteilii_QM	0	0	0	0	0	0	0	0	0	0	0	0	0	0	0	0	0	0	0	0	0	0	0	0	0	0	0.035	0	0	0	0.044	0	0	0
Roseburia_intestinalis_L1_82	0	0.017	0	0	0	0	0	0	0	0.076	0	0	0	0	0	0	0	0	0	0	0	0	0	0	0	0	0	0	0	0	0	0	0	0
Roseomonas_mucosa_ATCC_BAA_692	0	0	0	0	0	0	0	0	0	0	0	0	0	0	0	0	0	0	0	0	0	0	0	0	0.137	0	0	0	0	0	0	0	0.178	0
Rothia_aeria_F0474	0	0	0	0	0.083	0	0	0	0	0	0	0	0	0	0.134	0	0	0	0	0	0	0	0	0	0	0	0	0	0	0	0	0	0	0
Rothia_mucilaginosa_DY_18	0	0	0	0	0.127	0	0	0	0.135	0	0	0	0	0	0	0	0	0	0	0	0	0	0	0	0	0	0	0	0	0	0	0.066	0	0
Rudanella_lutea_DSM_19387	0	0	0	0	0	0	0	0	0	0	0	0.126	0	0	0	0	0	0.024	0	0	0	0	0	0	0	0	0	0	0	0	0	0	0	0
Ruminococcaceae_bacterium_D16	0	0.004	0	0	0	0	0	0	0	0	0	0	0	0	0	0	0	0	0.202	0	0	0	0	0	0	0	0	0.142	0	0	0	0	0	0
Ruminococcus_sp_SR1_5	0	0	0	0	0	0	0	0	0.091	0	0.145	0	0	0	0	0	0	0	0	0	0	0	0	0	0.105	0	0	0	0.016	0	0	0	0	0.165
Salmonella_enterica_enterica_sv_Typhimurium_LT2	0	0	0	0	0	0	0	0	0	0	0	0	0	0	0	0	0	0	0	0	0	0	0	0	0	0	0	0	0	0	0	0	0	0
Serratia_fonticola_RB_25	0	0	0	0	0	0.104	0	0	0	0	0	0	0	0	0	0	0	0	0	0	0	0	0	0.146	0.053	0	0	0	0	0	0	0	0	0
Staphylococcus_capitis_QN1	0	0.154	0	0	0	0	0	0	0	0	0	0	0	0	0.148	0	0	0.05	0	0	0	0	0.122	0	0	0	0	0	0	0	0	0	0	0
Staphylococcus_vitulinus_F1028	0	0	0	0	0	0	0	0	0	0	0	0	0	0	0	0	0	0	0	0	0	0	0	0	0	0	0	0	0.041	0	0	0	0	0.135
Stenotrophomonas_rhizophila_PCA13	0	0	0	0	0	0	0	0	0	0	0	0	0	0	0	0	0	0	0	0	0	0	0	0	0	0	0	0	0	0	0	0.093	0	0
Streptococcus_infantarius_subsp_infantarius_ATCC_BAA_102	0	0	0	0	0	0.059	0	0	0	0	0	0	0	0	0	0.093	0	0	0	0	0	0	0	0	0	0	0	0	0	0	0	0	0	0
Streptococcus_thermophilus_LMG_18311	0	0	0	0	0	0	0	0	0	0	0	0	0	0	0	0.164	0	0	0	0	0	0	0	0	0	0	0	0	0	0.056	0	0.164	0	0
Streptococcus_vestibularis_F0396	0	0	0	0	0	0	0.145	0.152859	0.118	0	0	0	0	0.023	0	0	0	0	0	0	0	0	0	0	0	0	0	0	0	0	0	0	0	0
Tannerella_forsythia_ATCC_43037	0	0	0	0	0	0	0	0	0	0	0	0	0	0	0	0	0	0	0	0	0.142	0	0	0	0	0	0	0	0	0	0	0	0	0
Veillonella_parvula_Te3_DSM_2008	0	0	0	0	0	0	0	0.137206	0	0.068	0	0	0	0	0	0	0	0	0	0	0	0	0	0.11	0	0	0	0	0	0	0	0	0	0
Veillonella_sp_3_1_44	0	0.104	0	0	0	0	0	0	0	0	0	0	0	0	0	0	0	0	0	0	0	0	0	0	0	0	0	0	0	0	0	0	0	0
Vibrio_parahaemolyticus_RIMD_2210633	0	0	0	0.065	0	0	0	0	0	0.033	0.098	0	0	0	0	0	0	0	0	0	0	0	0	0	0	0	0	0	0	0	0	0	0	0
Weissella_paramesenteroides_ATCC_33313	0	0.158	0	0	0	0	0	0	0	0	0.112	0	0	0	0	0	0	0	0	0	0	0	0	0	0	0	0	0	0	0	0	0	0	0

## Sheet: Table S5b
Table S5b: Qualitative (Jaccard distance) comparison between different model-based communities with respect to GSMM
	Production Fluxes				Uptake fluxes						Production Fluxes				Uptake fluxes
Samples	PGMM	PanModel	Hybrid		PGMM	PanModel	Hybrid				PGMM	PanModel	Hybrid		PGMM	PanModel	Hybrid
S1	0.374384	0.380488	0.371287		0.407407	0.407407	0.407407			Mean error	0.313313	0.346947	0.237915		0.382604	0.37876	0.254057
S2	0.369231	0.375635	0.322581		0.5	0.5	0.416667			Mean error reduction wrt PGMM models	0	-0.107348	0.240648		0	0.0100457	0.335978
S3	0.38835	0.4375	0.220238		0.461538	0.44	0.24			Mean error reduction wrt PanModels	0.0969412	0	0.31426		-0.0101476	0	0.32924
S4	0.244565	0.308458	0.125		0.15	0.15	0.05
S5	0.15	0.227273	0.0844156		0.407407	0.407407	0.185185
S6	0.356436	0.406393	0.336735		0.481481	0.481481	0.444444
S7	0.178571	0.188235	0.109677		0.24	0.24	0.24
S8	0.382353	0.391304	0.284974		0.583333	0.583333	0.166667
S9	0.247059	0.280899	0.173077		0.32	0.32	0.28
S10	0.389671	0.437229	0.0147059		0.363636	0.363636	0.0454545
S11	0.272189	0.276471	0.228395		0.173913	0.173913	0.173913
S12	0.258427	0.323077	0.203488		0.40625	0.366667	0.233333
S13	0.205714	0.279793	0.16763		0.434783	0.434783	0.217391
S14	0.358209	0.367647	0.351485		0.423077	0.423077	0.346154
S15	0.314721	0.318182	0.14557		0.354839	0.333333	0.266667
S16	0.329609	0.337017	0.316384		0.413793	0.413793	0.344828
S17	0.180124	0.241379	0.134615		0.25	0.25	0.166667
S18	0.323671	0.326923	0.297561		0.434783	0.409091	0.227273
S19	0.276923	0.287879	0.224044		0.4	0.4	0.32
S20	0.39011	0.445	0.379888		0.411765	0.411765	0.411765
S21	0.386935	0.386935	0.255952		0.423077	0.444444	0.269231
S22	0.358852	0.409692	0.0671141		0.444444	0.444444	0.0740741
S23	0.310345	0.363636	0.259067		0.291667	0.291667	0.208333
S24	0.38756	0.401869	0.357488		0.272727	0.272727	0.181818
S25	0.263804	0.306358	0.162162		0.36	0.36	0.16
S26	0.254438	0.3	0.166667		0.36	0.36	0.217391
S27	0.289773	0.301676	0.183544		0.32	0.32	0.230769
S28	0.372549	0.423423	0.346535		0.416667	0.416667	0.291667
S29	0.322404	0.386139	0.280899		0.5	0.5	0.318182
S30	0.400943	0.447826	0.380952		0.44	0.44	0.4
S31	0.341584	0.344828	0.276596		0.333333	0.333333	0.25
S32	0.384236	0.393204	0.371287		0.407407	0.384615	0.307692
S33	0.286585	0.338983	0.24359		0.413793	0.392857	0.285714
S34	0.302326	0.354839	0.245509		0.407407	0.407407	0.259259

## Sheet: Table S5c
Table S5c: Quantitative (Euclidean distance) comparison between different model-based communities with respect to GSMM
	Production Fluxes				Uptake fluxes						Production Fluxes				Uptake fluxes
Samples	PGMM	PanModel	Hybrid		PGMM	PanModel	Hybrid				PGMM	PanModel	Hybrid		PGMM	PanModel	Hybrid
S1	0.887855	0.946427	0.969758		0.0309967	0.0293464	0.0301834			Mean error	0.817877	0.884723	0.855201		0.138825	0.138321	0.145747
S10	0.862074	0.948711	0.933836		0.0393423	0.0371083	0.0432501			Mean error reduction wrt PGMM models	0	-0.0817319	-0.0456359		0	0.00362748	-0.049863
S11	1	0.988849	0.951008		0.0401963	0.0384419	0.0412954			Mean error reduction wrt PanModels	0.0755565	0	0.0333687		-0.00364069	0	-0.0536852
S12	0.865884	0.907146	0.869398		0.0310478	0.0297876	0.0321668
S13	0.735982	0.829208	0.820252		0.0445923	0.0450151	0.0619402
S14	0.796937	0.925929	0.918151		0.0450546	0.0444568	0.0377197
S15	0.825593	0.886996	0.889345		0.816823	0.814361	0.85155
S16	0.91607	0.974511	0.896665		0.0425554	0.0409058	0.064929
S17	0.747922	0.815786	0.811107		0.0402088	0.0393357	0.0449272
S18	0.797962	0.881253	0.777061		0.044904	0.0423708	0.0449817
S19	0.830966	0.94708	0.944045		0.0393064	0.040445	0.0424231
S20	0.712536	0.784074	0.695034		0.466274	0.46593	0.449255
S21	0.927263	0.964946	0.95042		0.0361679	0.0341389	0.0367858
S22	0.861391	0.914383	0.890829		0.0285524	0.0274171	0.0266739
S23	0.793655	0.844732	0.854568		0.510602	0.5093	0.525222
S24	0.78835	0.83231	0.8059		0.0578318	0.0600972	0.0651104
S25	0.836355	0.929628	0.870632		0.028345	0.0292741	0.0431335
S26	0.833815	0.924382	0.906072		0.0305447	0.0290426	0.0298246
S27	0.708108	0.783959	0.780345		0.0278817	0.0264573	0.0285981
S28	0.713794	0.732622	0.674347		0.98867	0.999125	1
S29	0.672202	0.702849	0.733673		0.0394184	0.0384616	0.0429135
S3	0.885996	0.93534	0.871829		0.168187	0.167832	0.267595
S30	0.810096	0.863411	0.855766		0.699139	0.698626	0.718034
S31	0.820461	0.889774	0.887515		0.0281264	0.0267683	0.0264273
S32	0.824082	0.917485	0.909383		0.0185646	0.0201863	0.0186823
S33	0.860185	0.90996	0.849332		0.0424971	0.0410279	0.0400097
S34	0.847126	0.934769	0.854348		0.038435	0.0394188	0.0413562
S35	0.74978	0.800936	0.713577		0.0346902	0.0328065	0.0317239
S36	0.768193	0.841903	0.800262		0.0299272	0.0288038	0.0301832
S4	0.750815	0.836924	0.909841		0.0308755	0.0290272	0.0348273
S5	0.865853	0.910905	0.855071		0.0395158	0.0361042	0.0366071
S6	0.829427	0.919354	0.892467		0.0476466	0.0470475	0.0546643
S7	0.811712	0.910662	0.824204		0.0506129	0.051251	0.0534343
S8	0.869372	0.943394	0.910804		0.0625069	0.0632009	0.0589679
