# Supplementary material for: Panera: An innovative framework for surmounting uncertainty in microbial community modeling using pan-genera metabolic models
Source: iScience. 2024 Jun 22;27(7):110358. doi: 10.1016/j.isci.2024.110358 (PMC11292516; doi:10.1016/j.isci.2024.110358)
Supplement: Table S6. Metagenomic composition and prediction comparison metrics of 50-member synthetic communities, related to Figures 4A and 4B — (A) Metagenomic composition of the communities. (B) Qualitative (Jaccard distance) comparison between different model-based communities with respect to GSMM. (C) Quantitative (Euclidean distance) comparison between different model-based communities with respect to GSMM. [file mmc7.xlsx]

## Sheet: Overview
Table S6: Metagenomic composition and prediction comparison metrics of 50-member synthetic communities
Table S6a	Metagenomic composition of the communities
Table S6b	Qualitative (Jaccard distance) comparison between different model-based communities with respect to GSMM
Table S6c	Quantitative (Euclidean distance) comparison between different model-based communities with respect to GSMM

## Sheet: Table S6a
TableS6a: Metagenomic composition of the communities
Species	S1	S2	S3	S4	S5	S6	S7	S8	S9	S10	S11	S12	S13	S14	S15	S16	S17
Achromobacter_xylosoxidans_NBRC_15126	0	0	0	0	0	0.011	0	0	0	0	0	0	0	0.018	0	0	0
Acidaminococcus_fermentans_DSM_20731	0	0	0	0	0	0	0.013	0	0	0	0	0	0	0	0	0	0
Acidaminococcus_intestini_RyC_MR95	0	0	0	0	0	0	0	0	0	0.088	0	0.022	0	0	0	0	0
Acidaminococcus_sp_D21	0	0	0.018	0	0	0	0	0	0	0	0	0	0	0	0.018	0	0
Acinetobacter_haemolyticus_NIPH_261	0	0	0	0.014	0	0.029	0	0	0	0	0	0	0	0	0	0	0
Acinetobacter_johnsonii_SH046	0.021	0	0.023	0	0	0	0	0	0	0	0.034	0	0	0	0	0	0
Acinetobacter_lwoffii_WJ10621	0	0.009	0	0	0	0.159	0	0	0.173	0.021	0	0	0	0.022	0	0	0
Acinetobacter_radioresistens_NIPH_2130	0	0	0	0	0	0	0	0	0	0	0	0	0	0	0	0	0.022
Actinobacillus_pleuropneumoniae_L20	0	0	0	0	0	0	0	0	0	0	0	0	0	0	0	0.025	0.025
Actinomyces_cardiffensis_F0333	0	0	0	0	0	0	0	0	0	0	0	0	0	0	0	0.022	0
Actinomyces_georgiae_DSM_6843	0	0	0	0	0	0	0	0.024	0	0.016	0	0	0.011	0	0	0	0
Actinomyces_graevenitzii_C83	0	0	0	0.019	0	0	0.034	0.161	0	0	0	0	0	0	0	0	0
Actinomyces_odontolyticus_ATCC_17982	0	0	0	0.009	0	0	0	0.028	0	0.03	0	0	0	0	0.008	0.004	0
Actinomyces_oris_K20	0	0	0	0	0	0.116	0	0	0	0	0	0	0	0	0	0	0.01
Actinomyces_turicensis_ACS_279_V_Col4	0	0	0	0.024	0	0	0	0	0	0	0	0	0	0	0	0	0
Actinomyces_urogenitalis_DSM_15434	0	0	0	0.03	0	0	0	0	0.002	0	0	0	0	0	0	0	0
Aerococcus_viridans_ATCC_11563	0	0	0	0	0	0	0	0	0	0	0	0	0.026	0	0	0	0
Aeromonas_caviae_Ae398	0	0	0	0	0	0	0.022	0	0	0	0	0	0	0	0	0	0
Aggregatibacter_aphrophilus_NJ8700	0	0	0	0	0	0	0	0	0	0	0	0	0	0	0	0	0
Agrobacterium_tumefaciens_F2	0	0	0	0.016	0.016	0	0	0	0	0	0	0	0	0	0	0	0
Alistipes_indistinctus_YIT_12060	0	0.026	0	0	0	0	0	0	0	0	0	0	0	0	0	0	0
Alistipes_onderdonkii_DSM_19147	0	0	0	0	0	0	0	0.034	0.026	0	0	0	0	0	0	0	0
Alistipes_putredinis_DSM_17216	0	0	0	0	0.131	0	0	0	0	0	0	0	0.035	0	0.014	0	0
Alistipes_shahii_WAL_8301	0	0	0	0	0	0	0	0	0.025	0.029	0	0.087	0	0	0	0.029	0
Alloprevotella_tannerae_ATCC_51259	0	0	0	0	0	0	0	0	0	0	0	0	0.014	0	0	0	0
Anaerobaculum_hydrogeniformans_OS1_ATCC_BAA_1850	0	0	0	0	0	0	0	0	0	0	0	0	0	0	0.003	0	0
Anaerobiospirillum_succiniciproducens_DSM_640001	0	0	0	0	0	0	0	0	0	0	0	0	0	0	0	0	0
Anaerococcus_prevotii_DSM_20548	0	0	0	0	0	0.015	0	0	0	0	0	0.149	0	0.01	0	0	0
Anaerofustis_stercorihominis_DSM_17244	0	0	0	0	0	0	0	0	0	0	0	0	0	0	0	0.006	0
Anaerostipes_hadrus_DSM_3319	0	0	0.033	0	0	0	0.012	0.034	0	0	0	0.102	0	0	0	0	0
Anaerostipes_sp_3_2_56FAA	0	0	0	0	0	0	0	0	0	0	0.022	0	0	0	0	0	0
Anaerotruncus_colihominis_DSM_17241	0	0	0	0.017	0	0	0	0.012	0	0	0	0.099	0	0	0	0	0
Aneurinibacillus_aneurinilyticus_ATCC_12856	0	0.036	0	0	0	0	0	0.063	0	0.17	0.031	0.085	0	0	0	0	0
Arcanobacterium_haemolyticum_DSM_20595	0	0	0.023	0.032	0	0	0	0	0	0	0	0	0	0	0	0	0
Arcobacter_butzleri_RM4018	0	0	0	0	0	0	0	0	0	0	0	0	0	0	0	0	0
Atopobium_minutum_10063974	0	0	0	0	0	0	0	0	0	0.033	0.019	0	0	0.018	0	0	0
Atopobium_parvulum_DSM_20469	0	0	0.03	0	0	0	0	0	0	0	0	0	0	0	0	0	0
Atopobium_rimae_ATCC_49626	0	0	0	0	0	0	0	0	0	0	0	0	0	0	0	0	0
Bacillus_altitudinis_41KF2b	0	0	0	0	0	0.145	0	0	0	0	0	0	0.032	0.026	0	0	0
Bacillus_amyloliquefaciens_DSM7	0	0	0	0	0	0	0	0	0	0	0	0	0	0.022	0	0	0
Bacillus_atrophaeus_ATCC_49822_1	0	0	0	0.017	0	0	0	0	0	0	0	0	0	0	0.01	0	0
Bacillus_cereus_G9842	0	0	0	0	0	0	0	0	0	0	0.006	0.032	0	0	0.016	0	0
Bacillus_clausii_KSM_K16	0	0	0	0	0	0	0	0	0	0	0.041	0.06	0.003	0	0.03	0	0
Bacillus_firmus_DS1	0	0	0	0	0	0	0	0	0	0	0	0.035	0	0	0	0	0
Bacillus_flexus_27Col1_1E	0.005	0	0	0	0	0.006	0	0	0	0	0	0	0	0	0	0	0
Bacillus_fordii_DSM_16014	0	0	0	0	0.006	0	0	0	0	0	0	0	0	0	0	0	0
Bacillus_infantis_NRRL_B_14911	0	0	0	0	0	0	0	0	0	0	0	0	0	0	0	0	0
Bacillus_mojavensis_RO_H_1	0	0	0	0	0	0	0	0	0.067	0	0.033	0	0	0	0	0	0.035
Bacillus_mycoides_DSM_2048	0	0	0	0	0	0	0	0	0	0	0	0	0	0	0	0.03	0
Bacillus_nealsonii_AAU1	0	0	0	0	0	0	0	0	0	0.085	0	0	0	0	0	0	0
Bacillus_pseudofirmus_OF4	0	0	0	0	0	0	0	0	0	0	0	0.031	0	0	0.031	0	0
Bacillus_pumilus_ATCC_7061	0	0	0	0	0	0	0	0	0.051	0	0	0	0	0	0	0	0
Bacillus_sonorensis_L12	0	0.034	0	0	0	0	0	0	0	0	0	0	0	0	0	0	0
Bacillus_subtilis_str_168	0	0	0	0	0	0	0	0	0	0	0	0	0	0	0	0	0
Bacillus_thermoamylovorans	0	0	0.023	0	0	0	0	0	0	0	0	0	0	0	0	0	0
Bacillus_thuringiensis_serovar_thuringiensis_str_T01001	0	0	0	0	0	0.025	0	0	0	0	0	0	0	0	0	0.032	0
Bacillus_timonensis_10403023	0	0	0	0	0	0	0	0	0	0	0	0.009	0	0	0	0	0
Bacteroides_coprocola_M16_DSM_17136	0.037	0	0	0	0	0	0	0	0	0	0	0	0	0	0	0	0
Bacteroides_coprophilus_DSM_18228	0	0	0	0	0	0	0	0	0.237	0	0	0	0	0	0	0	0
Bacteroides_dorei_DSM_17855	0	0.002	0	0	0.031	0	0	0.007	0	0	0	0.038	0	0	0	0	0
Bacteroides_eggerthii_1_2_48FAA	0	0	0	0	0	0	0	0	0	0	0	0.093	0	0	0	0	0
Bacteroides_eggerthii_DSM_20697	0.005	0	0	0	0	0	0	0.152	0	0	0.042	0	0	0	0	0	0
Bacteroides_finegoldii_DSM_17565	0.007	0	0	0	0	0	0	0	0	0	0.153	0	0	0	0	0	0
Bacteroides_fluxus_YIT_12057	0	0	0	0	0	0	0	0.033	0	0.013	0	0	0	0	0	0	0
Bacteroides_fragilis_YCH46	0	0	0	0	0	0	0	0	0	0	0	0	0.013	0	0	0	0
Bacteroides_graminisolvens_DSM_19988	0	0	0	0	0	0	0.029	0	0	0	0	0.129	0	0	0	0	0
Bacteroides_intestinalis_341_DSM_17393	0	0	0	0	0	0	0	0	0	0.009	0.021	0	0	0	0	0	0
Bacteroides_massiliensis_B846dnLKV334	0	0.028	0	0	0.146	0.011	0	0	0	0	0	0	0	0.026	0	0	0
Bacteroides_nordii_CL02T12C05	0.016	0	0	0	0	0	0	0	0.02	0	0.165	0	0	0	0	0	0
Bacteroides_oleiciplenus_YIT_12058	0	0	0	0	0	0	0	0	0.006	0.025	0	0.001	0	0	0	0	0
Bacteroides_ovatus_SD_CMC_3f	0	0	0	0	0	0	0.012	0.022	0	0	0	0	0	0	0	0	0
Bacteroides_salyersiae_WAL_10018	0	0.019	0	0	0	0	0.03	0	0	0	0.139	0.03	0	0	0	0	0.023
Bacteroides_sp_1_1_30	0	0.027	0	0.002	0	0	0	0	0	0	0.011	0	0	0	0	0	0
Bacteroides_sp_2_1_7	0	0	0	0	0	0.029	0	0	0	0	0	0	0	0.006	0	0	0
Bacteroides_sp_2_2_4	0	0	0	0	0	0	0	0	0	0	0	0	0	0	0	0	0.018
Bacteroides_sp_3_1_19	0	0	0	0	0	0	0	0.053	0	0	0	0	0.025	0	0	0	0.033
Bacteroides_sp_3_1_33FAA	0	0	0	0	0.033	0	0.024	0	0	0	0	0	0	0	0	0	0
Bacteroides_sp_3_1_40A	0	0	0	0	0	0.022	0	0	0	0	0	0	0	0	0	0	0
Bacteroides_sp_3_2_5	0	0	0	0	0	0	0	0	0	0	0	0	0	0	0.024	0	0
Bacteroides_sp_4_3_47FAA	0.016	0	0	0	0	0	0.02	0	0	0	0	0	0	0.026	0	0	0
Bacteroides_sp_9_1_42FAA	0	0.014	0	0	0	0	0	0	0	0	0	0	0	0	0	0	0
Bacteroides_sp_D1	0	0	0	0	0	0	0	0.017	0	0	0.034	0	0	0	0	0	0
Bacteroides_sp_D2	0	0	0	0	0	0	0	0	0	0	0	0	0	0	0	0	0
Bacteroides_sp_D22	0.03	0.003	0	0	0	0.041	0	0	0	0	0	0	0	0	0	0	0
Bacteroides_thetaiotaomicron_VPI_5482	0	0	0	0	0	0	0	0	0	0	0	0	0	0	0.011	0.032	0
Bacteroides_timonensis_AP1	0	0	0	0	0	0	0	0	0	0	0	0.029	0	0.02	0	0.032	0
Bacteroides_ureolyticus_DSM_20703	0	0	0	0.021	0	0	0	0	0	0	0	0	0	0	0	0	0
Bacteroides_vulgatus_ATCC_8482	0	0	0	0	0.021	0	0	0	0	0	0	0	0	0	0	0	0
Bacteroides_xylanisolvens_XB1A	0	0.04	0	0	0	0	0	0	0	0	0	0	0	0	0	0	0
Barnesiella_intestinihominis_YIT_11860	0	0.018	0	0	0	0	0	0	0	0	0	0	0.021	0	0	0	0
Bifidobacterium_animalis_lactis_BB_12	0	0	0	0	0	0	0	0.022	0	0.126	0	0	0	0	0	0.006	0
Bifidobacterium_animalis_lactis_Bl_04_ATCC_SD5219	0	0	0	0	0	0	0	0	0	0	0	0	0	0.005	0	0	0
Bifidobacterium_animalis_lactis_CNCM_I_2494	0	0	0	0.015	0	0	0	0	0	0	0	0	0	0	0	0	0
Bifidobacterium_animalis_lactis_DSM_10140	0	0	0	0	0.004	0	0	0	0	0	0	0	0	0.016	0	0	0
Bifidobacterium_animalis_lactis_V9	0	0	0	0	0	0.01	0	0	0.016	0	0	0	0	0.031	0	0	0
Bifidobacterium_bifidum_S17	0.003	0	0	0	0.021	0	0	0	0	0	0.001	0	0	0	0	0	0
Bifidobacterium_boum_DSM_20432	0	0	0	0	0	0	0	0	0	0	0	0	0	0	0	0.029	0.009
Bifidobacterium_catenulatum_DSM_16992	0.021	0	0	0	0	0.127	0.015	0	0	0	0	0	0	0	0.026	0	0.019
Bifidobacterium_coryneforme_DSM_20216	0	0.021	0.018	0	0	0.112	0	0	0	0	0	0	0	0	0	0	0
Bifidobacterium_dentium_ATCC_27678	0	0	0	0	0	0.036	0	0	0	0	0	0	0	0	0.003	0	0
Bifidobacterium_longum_DJO10A	0	0	0	0	0	0	0	0	0	0	0.013	0	0.004	0	0	0	0
Bifidobacterium_longum_E18	0	0	0	0	0	0	0	0	0	0	0	0	0	0	0	0	0
Bifidobacterium_longum_infantis_ATCC_15697	0.041	0	0	0	0	0	0	0	0	0.003	0	0	0	0	0	0	0
Bifidobacterium_longum_longum_ATCC_55813	0.022	0	0	0	0	0	0	0	0	0	0	0	0	0	0	0	0
Bifidobacterium_longum_longum_BBMN68	0	0	0	0	0.01	0	0.03	0	0	0	0	0	0	0	0	0	0
Bifidobacterium_longum_longum_CCUG_52486	0	0	0	0	0	0	0	0	0	0	0	0	0	0	0	0.007	0
Bifidobacterium_longum_longum_JCM_1217	0	0	0	0	0	0	0.019	0	0	0	0	0	0	0	0	0	0
Bifidobacterium_longum_NCC2705	0	0	0	0	0	0.003	0	0	0	0	0	0	0.025	0	0.007	0.026	0
Bifidobacterium_ruminantium_DSM_6489	0	0	0	0	0	0	0	0	0	0	0.066	0	0	0.033	0	0	0
Bifidobacterium_scardovii_JCM_12489	0	0	0	0	0	0	0	0	0	0	0	0	0	0	0	0	0
Bifidobacterium_stercoris_DSM_24849	0	0	0	0	0.153	0	0	0	0	0	0	0	0	0	0.026	0	0
Bifidobacterium_thermacidophilum_subsp_thermacidophilum_DSM_15837	0	0	0	0	0	0	0	0.021	0	0	0.018	0	0	0	0	0.025	0
Bifidobacterium_thermophilum_RBL67	0	0	0	0	0.101	0	0	0	0	0	0	0	0	0	0	0	0
Bilophila_wadsworthia_3_1_6	0	0	0.021	0	0	0	0	0.001	0	0	0	0	0	0	0	0	0
Blastococcus_massiliensis_AP3	0	0.015	0	0	0	0	0	0	0.007	0.053	0.173	0	0	0	0	0	0
Blautia_hansenii_VPI_C7_24_DSM_20583	0	0	0	0	0	0.129	0	0.122	0	0	0	0	0	0	0	0	0
Bordetella_hinzii_OH87_BAL007II	0.036	0.025	0	0	0	0	0	0	0	0	0	0	0	0	0	0	0
Brachyspira_pilosicoli_B2904	0	0.009	0	0	0.012	0	0	0	0	0	0	0	0	0	0	0	0
Bradyrhizobium_elkanii_USDA_76	0	0	0	0	0	0	0	0	0	0	0	0.056	0	0	0	0	0
Brevibacillus_agri_BAB_2500	0.012	0	0	0	0	0	0	0	0.002	0	0	0.036	0	0	0	0	0
Brevibacillus_borstelensis_AK1	0	0.008	0	0	0.004	0	0	0	0	0	0	0	0	0	0	0	0.035
Brevibacillus_brevis_NBRC_100599	0	0	0	0	0	0	0	0	0	0	0	0	0	0	0	0	0.002
Brevibacterium_casei_S18	0	0	0	0	0	0	0	0	0	0	0	0	0	0	0	0	0
Brevibacterium_massiliense_5401308	0	0	0	0	0	0	0.038	0	0	0	0	0	0	0	0	0	0
Brevundimonas_bacteroides_DSM_4726	0	0	0	0	0	0	0	0	0	0	0	0	0	0.015	0	0	0
Brevundimonas_diminuta_470_4	0	0	0	0	0	0	0	0	0	0	0	0	0.008	0	0	0	0
Brochothrix_thermosphacta_DSM_20171	0	0	0	0	0	0	0	0	0.034	0	0	0	0	0	0.028	0	0
Bulleidia_extructa_W1219	0	0.041	0	0	0.024	0	0	0.034	0	0	0	0	0	0	0	0	0
Burkholderia_cepacia_GG4	0	0.005	0	0	0.088	0	0	0.018	0	0	0.025	0.022	0	0	0	0	0
Burkholderiales_bacterium_1_1_47	0	0	0	0	0	0	0	0	0	0	0	0.018	0	0	0	0	0
Butyricicoccus_pullicaecorum_1_2	0	0	0	0	0	0	0	0	0	0	0.121	0	0	0	0	0.022	0
Campylobacter_coli_JV20	0	0	0	0	0.017	0	0	0	0	0	0	0	0	0	0	0	0.01
Campylobacter_fetus_subsp_fetus_82_40	0	0	0	0	0	0	0	0	0.142	0	0	0	0.007	0	0	0	0
Campylobacter_hyointestinalis_subsp_hyointestinalis_LMG_9260	0	0	0	0	0.031	0.112	0.017	0	0	0	0	0	0	0	0	0	0
Campylobacter_jejuni_jejuni_NCTC_11168	0	0	0	0	0.155	0	0	0	0	0	0	0	0	0	0	0	0
Candidatus_Nitrososphaera_gargensis_Ga9_2	0	0.04	0	0	0.145	0	0.037	0	0	0	0	0.035	0	0	0	0	0
Capnocytophaga_granulosa_ATCC_51502	0	0	0	0	0	0	0	0	0	0	0	0	0	0	0	0	0.002
Capnocytophaga_ochracea_DSM_7271	0	0	0.01	0	0	0	0	0	0	0	0	0	0	0	0	0	0
Cedecea_davisae_DSM_4568	0	0	0.011	0	0	0	0	0	0	0	0	0	0	0	0	0	0.013
Cellulosilyticum_lentocellum_DSM_5427	0	0	0	0	0	0	0	0.133	0	0	0	0	0.006	0	0	0	0
Cellulosimicrobium_cellulans_J36	0	0	0	0	0	0	0.03	0	0.04	0	0	0	0	0	0	0	0
Cetobacterium_somerae_ATCC_BAA_47401	0	0	0	0	0	0	0	0	0	0	0	0	0	0.022	0	0	0
Citrobacter_koseri_ATCC_BAA_895	0	0	0	0	0	0	0	0	0	0.006	0	0	0	0.037	0	0	0
Citrobacter_sp_30_2	0	0.033	0	0	0.011	0	0.005	0	0	0	0	0	0	0	0	0	0
Cloacibacillus_evryensis_DSM_19522	0	0	0	0	0	0	0	0	0	0	0	0	0	0	0	0	0.022
Clostridium_acetobutylicum_ATCC_824	0.024	0	0	0.022	0	0	0	0	0	0	0	0	0	0	0	0	0
Clostridium_asparagiforme_DSM_15981	0	0	0	0.021	0	0	0	0	0	0	0	0	0	0	0	0	0
Clostridium_bolteae_ATCC_BAA_613	0	0.042	0.015	0	0	0	0	0	0	0	0	0	0	0	0	0	0
Clostridium_botulinum_A_str_ATCC_19397	0	0	0.003	0	0	0	0	0	0	0	0	0.036	0	0	0	0	0
Clostridium_botulinum_A_str_ATCC_3502	0	0	0	0	0	0	0	0	0	0.011	0	0.005	0	0	0	0	0
Clostridium_botulinum_A_str_Hall	0	0	0	0	0	0	0	0	0	0	0.008	0	0	0	0	0	0
Clostridium_botulinum_Bf	0	0	0	0	0	0	0	0	0	0	0	0	0	0	0	0.029	0
Clostridium_botulinum_E1_str_BoNT_E_Beluga	0	0	0	0	0	0	0.005	0	0	0	0	0	0	0	0	0	0
Clostridium_butyricum_E4_str_BoNT_E_BL5262	0	0	0	0	0	0	0	0	0	0.015	0	0	0	0	0	0	0
Clostridium_clariflavum_DSM_19732	0	0	0	0	0	0	0	0	0	0	0	0	0	0	0	0	0.017
Clostridium_difficile_CD196	0	0	0.035	0	0	0	0	0	0	0	0	0	0	0	0	0	0
Clostridium_difficile_NAP07	0	0	0	0	0	0	0	0	0	0	0	0	0	0	0	0	0.04
Clostridium_difficile_NAP08	0	0	0	0	0	0	0	0	0	0	0	0	0	0	0.034	0	0
Clostridium_hathewayi_12489931	0	0.003	0	0.021	0.018	0.022	0	0.031	0	0	0	0	0	0	0	0	0
Clostridium_hathewayi_DSM_13479	0	0	0	0	0	0	0.03	0	0	0	0	0	0	0	0	0	0
Clostridium_hylemonae_DSM_15053	0	0	0	0	0	0	0	0	0.011	0	0	0	0	0	0	0	0
Clostridium_methoxybenzovorans_SR3	0	0	0	0	0	0	0	0	0	0	0.017	0	0	0.01	0	0	0
Clostridium_nexile_DSM_1787	0	0	0	0	0	0	0	0.036	0	0	0	0	0	0.03	0	0	0
Clostridium_perfringens_ATCC_13124	0	0	0	0	0	0.015	0.006	0	0.02	0	0	0	0	0	0	0	0
Clostridium_ramosum_VPI_0427_DSM_1402	0	0.018	0	0	0	0	0	0	0.01	0	0.034	0	0	0	0	0.01	0
Clostridium_saccharoperbutylacetonicum_N1_4_HMT	0	0	0	0	0	0	0	0	0	0	0	0	0	0	0.035	0	0
Clostridium_scindens_ATCC_35704	0	0	0.001	0	0	0	0	0	0	0	0	0	0	0	0	0.018	0
Clostridium_sordellii_ATCC_9714	0.009	0	0	0	0	0	0	0	0	0	0	0	0.015	0	0	0	0
Clostridium_sp_7_2_43FAA	0	0	0	0	0	0	0	0	0	0	0	0	0	0	0	0	0
Clostridium_sp_L2_50	0	0	0	0	0.029	0	0	0	0	0	0	0	0	0	0	0	0
Clostridium_sp_SS2_1	0	0	0	0	0	0	0	0	0	0	0	0	0	0	0	0	0
Clostridium_spiroforme_DSM_1552	0	0	0	0	0	0	0	0	0	0	0	0	0	0	0.013	0	0
Clostridium_sporogenes_ATCC_15579	0	0	0	0	0	0	0	0	0	0	0	0	0.011	0	0	0	0
Clostridium_sporosphaeroides_DSM_1294	0	0	0	0	0	0	0	0	0.004	0	0	0	0	0	0	0.007	0.02
Clostridium_symbiosum_ATCC_14940	0	0	0	0	0.034	0	0	0	0	0	0	0	0	0	0	0	0
Clostridium_symbiosum_WAL_14163	0	0	0	0.022	0	0	0	0	0.038	0	0	0	0	0	0	0	0
Clostridium_tyrobutyricum_DSM_2637	0	0	0	0	0	0	0	0.027	0	0	0	0	0	0	0	0	0.034
Clostridium_viride_DSM_6836	0	0	0	0	0	0	0	0	0.022	0	0	0	0	0.017	0	0	0
Collinsella_aerofaciens_ATCC_25986	0	0	0	0	0	0	0	0	0	0	0	0	0	0.03	0	0	0
Collinsella_intestinalis_DSM_13280	0	0	0	0	0	0	0	0	0.033	0	0	0.006	0	0	0	0	0.003
Collinsella_stercoris_DSM_13279	0	0	0	0	0	0	0	0	0	0.001	0	0	0	0	0	0.012	0
Collinsella_tanakaei_YIT_12063	0	0	0	0	0	0	0	0	0	0	0	0	0	0.008	0	0	0
Comamonas_testosteroni_CNB_2	0	0	0	0	0	0	0.018	0	0.037	0	0	0.001	0	0	0	0	0.015
Coprobacillus_sp_29_1	0	0	0	0	0	0	0	0	0	0	0	0	0	0.017	0	0	0
Coprobacillus_sp_D7	0	0	0	0	0	0	0	0	0	0	0	0	0	0	0	0	0
Coprococcus_comes_ATCC_27758	0	0	0	0	0	0	0	0	0	0.008	0	0	0.02	0	0	0	0
Coprococcus_eutactus_ATCC_27759	0	0	0	0	0	0	0.033	0	0	0	0	0	0	0	0	0	0
Corynebacterium_ammoniagenes_DSM_20306	0	0	0	0	0	0.005	0	0	0	0	0	0	0	0	0	0	0
Corynebacterium_aurimucosum_ATCC_700975	0	0	0	0	0	0	0	0	0	0	0	0	0	0.01	0	0	0
Corynebacterium_durum_F0235	0	0.001	0	0	0	0	0	0	0	0	0	0	0	0	0	0	0
Corynebacterium_glucuronolyticum_ATCC_51867	0.002	0	0	0	0	0	0.014	0	0	0	0	0	0	0	0	0	0
Corynebacterium_kroppenstedtii_DSM_44385	0	0	0	0	0	0	0	0	0	0	0	0	0	0	0	0	0
Corynebacterium_striatum_ATCC_6940	0	0	0	0	0	0	0	0.039	0	0	0	0	0	0	0	0.003	0
Corynebacterium_ulcerans_809	0	0	0	0	0	0	0	0	0	0	0	0	0	0	0.022	0	0
Corynebacterium_ureicelerivorans	0	0	0	0	0	0.03	0	0.01	0	0	0	0.002	0	0	0.019	0	0
Cronobacter_sakazakii_ATCC_BAA_894	0.002	0	0	0	0	0	0.036	0	0	0	0	0	0	0	0	0	0
Curtobacterium_flaccumfaciens_UCD_AKU	0.018	0	0	0	0	0	0	0	0	0	0.012	0	0	0	0	0.014	0
Delftia_acidovorans_SPH_1	0	0.025	0	0	0	0.042	0	0	0	0	0	0	0	0	0	0	0
Dermacoccus_nishinomiyaensis	0	0	0.03	0	0	0	0	0.028	0	0	0	0	0	0	0	0	0
Dialister_invisus_DSM_15470	0	0	0	0	0	0	0	0	0	0	0.033	0.028	0	0	0	0	0
Dialister_succinatiphilus_YIT_11850	0	0	0	0	0	0	0	0	0	0	0	0	0	0	0	0	0
Dietzia_cinnamea_P4	0	0	0	0.007	0	0	0	0	0	0	0	0.002	0	0	0	0	0
Dorea_formicigenerans_ATCC_27755	0.007	0	0	0	0	0.02	0	0	0	0.012	0	0.021	0	0	0	0	0
Dyadobacter_fermentans_DSM_18053	0	0	0	0	0	0	0.003	0	0	0	0	0	0.035	0	0	0	0
Dysgonomonas_gadei_ATCC_BAA_286	0	0	0	0.033	0	0	0	0	0	0	0	0	0	0	0	0	0
Edwardsiella_tarda_ATCC_23685	0	0	0	0	0	0	0	0	0	0	0	0	0	0	0	0	0
Edwardsiella_tarda_FL6_60	0.033	0	0	0	0	0	0	0.012	0.038	0	0	0	0	0	0	0	0
Eggerthella_lenta_DSM_2243	0	0	0	0	0.031	0	0	0	0	0.019	0	0	0	0	0	0	0
Eggerthella_sp_1_3_56FAA	0	0	0	0.028	0	0	0	0.019	0	0	0	0	0	0	0	0	0
Eggerthia_catenaformis_OT_569	0	0	0	0	0	0	0	0.001	0	0	0	0	0	0	0	0	0.005
Eikenella_corrodens_ATCC_23834	0	0	0	0	0	0	0.002	0	0	0	0	0	0	0	0	0	0
Enterobacter_aerogenes_KCTC_2190	0	0	0	0	0	0	0	0	0	0	0	0.004	0	0	0.007	0	0
Enterobacter_cancerogenus_ATCC_35316	0	0	0	0	0.018	0	0	0	0	0	0	0	0.02	0	0	0	0
Enterobacter_hormaechei_YT2	0	0.024	0	0	0	0	0	0	0	0	0.021	0.026	0	0	0.015	0	0
Enterobacter_hormaechei_YT3	0	0	0	0	0	0.027	0	0	0	0	0.031	0	0.033	0	0	0	0
Enterobacteriaceae_bacterium_9_2_54FAA	0	0	0	0	0	0	0	0	0	0	0	0	0	0	0	0	0.019
Enterococcus_avium_ATCC_14025	0	0	0	0	0	0	0	0	0	0	0	0	0	0	0.021	0	0
Enterococcus_cecorum_DSM_20682	0	0	0	0	0	0	0	0	0	0	0.023	0	0	0	0	0	0
Enterococcus_dispar_ATCC_51266	0	0	0	0	0	0.027	0	0	0	0	0	0	0	0	0	0	0
Enterococcus_durans_ATCC_6056	0	0.015	0	0	0	0	0	0.017	0	0	0	0.029	0	0	0	0	0
Enterococcus_faecalis_TX0104	0	0	0	0	0	0	0	0	0	0	0	0	0	0.027	0	0	0
Enterococcus_faecalis_V583	0	0	0	0	0	0	0	0.004	0	0	0	0.024	0	0	0.014	0	0
Enterococcus_gallinarum_EG2	0.021	0	0	0	0	0	0	0	0	0.032	0	0	0	0	0	0	0
Enterococcus_hirae_ATCC_9790	0	0	0.005	0	0	0	0	0	0.005	0	0	0	0	0	0	0	0
Enterococcus_phoeniculicola_ATCC_BAA_412	0	0	0	0	0.003	0	0	0	0.016	0	0	0	0	0.009	0	0	0
Enterococcus_saccharolyticus_DSM8903	0	0	0	0.033	0	0	0	0	0	0	0	0.025	0	0	0	0	0
Enterococcus_sp_7L76	0	0	0	0	0	0	0	0	0	0	0.014	0	0	0	0	0	0
Erysipelotrichaceae_bacterium_sp_3_1_53	0	0	0	0	0	0	0	0	0	0	0	0	0	0	0	0.029	0
Escherichia_albertii_KF1	0	0	0	0	0.01	0	0.006	0	0	0	0	0	0	0	0	0	0.037
Escherichia_coli_O157_H7_str_Sakai	0	0	0	0	0	0	0	0	0	0	0	0	0	0	0	0	0
Escherichia_coli_SE11	0	0	0	0	0	0	0.009	0	0	0	0	0	0	0	0	0.014	0
Escherichia_coli_str_K_12_substr_MG1655	0	0	0	0	0	0	0	0	0	0	0	0	0	0	0	0	0.011
Escherichia_hermannii_NBRC_105704	0	0	0.028	0.034	0	0	0	0	0	0	0	0	0	0	0	0	0
Escherichia_sp_4_1_40B	0	0	0	0	0	0	0.015	0	0	0	0	0	0	0	0	0	0
Eubacterium_brachy_ATCC_33089	0	0	0	0	0	0	0	0	0	0	0	0	0	0	0	0	0
Eubacterium_desmolans_ATCC_43058	0	0	0	0	0.016	0	0	0	0	0	0	0	0	0	0	0	0.012
Eubacterium_dolichum_DSM_3991	0.004	0	0	0	0	0	0	0	0	0.033	0	0	0	0	0	0	0
Eubacterium_eligens_ATCC_27750	0	0	0	0	0	0	0	0	0	0	0	0	0	0	0.03	0	0
Eubacterium_hallii_L2_7	0	0	0	0	0.019	0	0.005	0	0	0	0	0	0	0	0	0	0
Eubacterium_limosum_KIST612	0	0	0	0	0	0	0.017	0	0	0	0	0	0	0	0.021	0	0
Eubacterium_ramulus_ATCC_29099	0	0.026	0	0	0	0	0	0	0	0	0	0	0	0	0	0	0
Eubacterium_rectale_ATCC_33656	0	0	0	0	0	0	0	0	0	0.034	0	0	0	0	0	0	0
Eubacterium_rectale_M104_1	0	0	0	0	0	0	0	0	0	0	0	0	0	0	0.026	0.029	0
Eubacterium_saphenum_ATCC_49989	0	0	0	0	0	0	0.006	0	0.025	0	0	0	0	0	0	0.03	0
Eubacterium_siraeum_70_3	0	0	0	0	0	0	0	0	0	0	0.015	0	0	0	0	0	0
Eubacterium_siraeum_DSM_15702	0	0	0	0	0	0	0	0	0.004	0	0	0	0	0	0	0	0
Eubacterium_sulci_ATCC_35585	0	0	0	0.006	0	0.019	0	0	0	0	0	0.005	0	0	0	0	0
Exiguobacterium_aurantiacum_DSM_6208	0	0.038	0	0	0	0	0.018	0	0	0	0	0	0.033	0.037	0	0	0
Faecalibacterium_cf_prausnitzii_KLE1255	0	0.031	0	0	0	0	0	0	0	0	0	0	0	0	0	0	0
Faecalibacterium_prausnitzii_A2_165	0	0	0	0.018	0	0	0	0	0	0	0	0	0	0	0	0	0
Faecalibacterium_prausnitzii_M21_2	0	0	0.008	0	0	0	0	0	0.029	0.024	0.004	0	0	0	0	0	0
Filifactor_alocis_ATCC_35896	0	0	0	0	0	0	0	0.028	0	0	0	0.018	0	0	0	0	0.034
Fusobacterium_gonidiaformans_3_1_5R	0	0	0	0	0	0	0	0	0	0	0	0.015	0	0	0.017	0	0
Fusobacterium_gonidiaformans_ATCC_25563	0	0	0	0	0	0	0	0	0	0	0	0	0	0	0	0	0
Fusobacterium_mortiferum_ATCC_9817	0.008	0	0	0	0	0	0	0	0	0	0	0	0	0	0	0.036	0
Fusobacterium_necrophorum_D12	0	0	0	0.03	0	0	0	0	0	0	0	0	0	0	0	0	0
Fusobacterium_nucleatum_subsp_animalis_D11	0.013	0	0	0	0	0.029	0	0	0	0	0.011	0	0	0	0	0	0
Fusobacterium_nucleatum_subsp_nucleatum_ATCC_25586	0	0	0	0	0	0	0	0	0	0	0	0.018	0	0	0	0	0
Fusobacterium_nucleatum_subsp_vincentii_3_1_27	0	0	0	0	0	0	0	0	0	0	0	0	0	0	0	0	0
Fusobacterium_periodonticum_1_1_41FAA	0	0	0	0	0	0	0	0	0	0.028	0	0	0	0	0	0	0
Fusobacterium_periodonticum_2_1_31	0	0	0	0	0	0	0	0	0	0	0	0	0	0	0	0	0
Fusobacterium_sp_4_8	0.011	0	0	0	0	0	0	0.031	0	0	0	0	0	0	0	0	0
Fusobacterium_ulcerans_ATCC_49185	0	0	0	0	0	0	0	0	0	0	0	0	0.003	0	0.026	0	0
Gemella_haemolysans_ATCC_10379	0	0	0	0	0	0	0	0	0	0	0	0	0	0.023	0	0	0
Gemella_morbillorum_M424	0	0	0	0	0	0	0	0	0	0	0.009	0	0	0.018	0	0	0
Gemella_sanguinis_ATCC700632	0	0	0	0	0	0.015	0	0	0	0	0	0.002	0	0	0	0	0
Gemella_sanguinis_M325	0	0	0	0	0	0	0	0	0	0	0	0	0	0	0	0.009	0
Geobacillus_stearothermophilus_ATCC_7953	0	0	0	0	0	0	0.009	0	0	0	0	0	0	0	0	0	0
Gordonia_rubripertincta_NBRC_101908	0	0	0	0	0	0	0	0	0	0	0.029	0	0	0	0	0	0.026
Gordonia_terrae_C_6	0	0	0	0.019	0	0	0	0	0	0	0	0	0	0	0	0	0
Grimontia_hollisae_CIP_101886	0	0.023	0	0	0	0	0	0	0	0	0	0	0	0	0	0	0
Haemophilus_haemolyticus_M19501	0	0.011	0	0	0	0	0	0	0	0	0	0	0	0	0	0	0
Haemophilus_influenzae_R2846	0	0	0	0	0.021	0	0	0.014	0	0	0	0	0	0	0	0	0
Haemophilus_sputorum_CCUG_13788	0	0	0	0	0	0	0	0	0.025	0.016	0	0	0.023	0	0	0	0
Hafnia_alvei_ATCC_51873	0	0	0	0	0	0	0	0	0	0	0	0	0.02	0	0	0	0
Halococcus_morrhuae_DSM1307	0	0	0.026	0	0	0	0	0	0.027	0	0.027	0.01	0	0	0	0	0
Helicobacter_bilis_ATCC_43879	0	0.013	0	0	0	0	0	0	0	0	0	0	0.033	0	0	0	0
Helicobacter_canadensis_MIT_98_5491	0	0.009	0	0.025	0	0	0	0	0	0	0	0	0	0	0	0	0
Helicobacter_pullorum_MIT_98_5489	0	0	0	0	0	0	0	0	0	0.005	0	0.014	0	0	0	0	0
Helicobacter_winghamensis_ATCC_BAA_430	0	0	0	0	0	0.017	0	0	0	0	0	0	0	0	0	0	0
Kallipyga_massiliensis_ph2	0.012	0	0	0	0	0	0	0	0	0	0	0	0	0	0	0	0
Kingella_oralis_ATCC_51147	0	0	0	0.001	0	0	0	0	0	0	0	0	0	0	0	0	0
Klebsiella_oxytoca_KCTC_1686	0	0	0.02	0	0	0	0	0	0	0	0	0	0	0	0.008	0	0
Klebsiella_pneumoniae_pneumoniae_MGH78578	0	0	0	0	0	0	0	0	0	0	0	0	0	0.027	0	0	0
Klebsiella_sp_1_1_55	0	0	0	0	0	0	0	0	0	0	0.015	0	0	0	0	0	0.011
Kluyvera_ascorbata_ATCC_33433	0	0	0	0	0	0	0	0	0	0	0	0	0	0	0	0	0
Kytococcus_sedentarius_DSM_20547	0	0	0.03	0	0.011	0	0	0	0	0	0	0	0	0	0	0	0.012
Lachnospira_multipara_ATCC_19207	0	0	0	0	0	0	0	0.03	0	0.014	0	0	0.026	0	0	0	0
Lachnospiraceae_bacterium_sp_8_1_57FAA	0	0	0.016	0	0	0	0	0	0	0	0	0.003	0	0	0	0	0
Lactobacillus_acidophilus_ATCC_4796	0	0	0	0	0.036	0	0	0	0	0	0	0	0.004	0	0	0	0
Lactobacillus_acidophilus_NCFM	0	0	0	0	0	0.019	0	0	0	0	0	0	0	0	0	0	0
Lactobacillus_amylolyticus_DSM_11664	0.039	0	0	0	0	0	0	0	0	0	0	0.019	0	0	0.006	0	0
Lactobacillus_amylovorus_GRL_1112	0	0	0	0	0	0.022	0	0	0.016	0	0	0	0	0	0	0	0
Lactobacillus_animalis_KCTC_3501	0	0	0	0	0	0	0.039	0	0	0	0	0	0	0	0	0	0
Lactobacillus_antri_DSM_16041	0	0	0	0	0	0	0	0	0.021	0	0	0.033	0.023	0	0	0	0
Lactobacillus_casei_ATCC_334	0	0	0	0	0	0	0	0	0	0.029	0.016	0	0	0	0	0	0
Lactobacillus_casei_casei_BL23	0	0	0	0	0	0	0	0	0	0	0	0	0	0	0	0	0
Lactobacillus_coleohominis_101_4_CHN	0	0	0	0	0	0	0	0	0	0.036	0	0	0	0	0.001	0	0
Lactobacillus_curvatus_CRL_705	0	0	0	0	0	0	0	0	0	0	0	0	0	0	0	0.014	0
Lactobacillus_delbrueckii_subsp_bulgaricus_ATCC_11842	0.029	0	0	0	0	0	0	0	0	0	0	0	0	0	0	0	0
Lactobacillus_delbrueckii_subsp_bulgaricus_ATCC_BAA_365	0.005	0	0	0	0	0	0	0	0	0	0	0	0	0	0.025	0	0
Lactobacillus_gasseri_ATCC_33323	0	0	0	0	0	0	0	0.006	0	0	0	0	0	0	0.03	0	0
Lactobacillus_helveticus_DSM_20075	0	0	0	0	0.028	0	0.033	0	0	0	0	0	0	0	0	0	0
Lactobacillus_iners_DSM_13335	0	0	0	0	0	0	0	0	0	0	0	0	0	0	0	0	0
Lactobacillus_jensenii_1153	0	0	0	0	0	0	0	0	0	0	0	0	0	0	0	0	0
Lactobacillus_johnsonii_DPC_6026	0	0	0	0	0.015	0	0	0	0	0	0.031	0	0	0	0	0	0
Lactobacillus_mucosae_LM1	0	0	0	0	0	0	0	0	0	0	0	0	0.015	0	0	0	0
Lactobacillus_oris_F0423	0	0	0	0	0	0	0	0	0	0	0	0	0	0	0.028	0	0
Lactobacillus_reuteri_CF48_3A_	0	0	0	0	0	0	0	0	0.007	0	0.015	0	0	0	0	0.019	0
Lactobacillus_reuteri_MM2_3_	0	0	0	0	0	0	0	0	0	0	0	0	0	0	0	0	0
Lactobacillus_reuteri_MM4_1A_	0	0	0	0	0	0	0	0	0	0	0	0	0.018	0	0	0	0
Lactobacillus_reuteri_SD2112_ATCC_55730	0.035	0	0.006	0	0	0	0	0	0.008	0	0	0	0	0	0	0	0.017
Lactobacillus_rhamnosus_LMS2_1	0	0	0	0	0	0	0	0	0	0	0	0	0	0	0	0.021	0
Lactobacillus_ruminis_ATCC_25644	0	0	0	0	0	0	0	0	0	0	0	0	0.016	0	0	0	0
Lactobacillus_sakei_subsp_sakei_23K	0	0	0	0	0	0	0	0.007	0	0	0.025	0	0	0	0	0	0.016
Lactobacillus_salivarius_HO66_ATCC_11741	0	0	0	0	0	0	0	0	0	0	0	0	0	0	0	0	0
Lactobacillus_salivarius_salivarius_UCC118	0	0	0	0	0.025	0	0	0.019	0	0	0	0	0.025	0	0	0	0
Lactobacillus_ultunensis_DSM_16047	0	0	0	0	0	0	0	0	0	0	0	0	0	0.016	0	0	0
Lactococcus_garvieae_ATCC_49156	0	0	0	0.032	0.001	0	0	0	0	0	0	0	0	0	0	0	0
Leuconostoc_argentinum_KCTC_3773	0	0	0	0	0	0	0	0.038	0	0	0	0	0	0.018	0	0	0
Listeria_grayi_DSM_20601	0	0	0	0	0.035	0	0.022	0	0	0	0	0	0	0.021	0	0.021	0
Listeria_monocytogenes_4b_F2365	0	0	0	0.015	0.031	0	0	0	0	0.022	0	0	0	0	0	0	0
Listeria_monocytogenes_Finland_1988	0	0	0	0	0.021	0	0	0	0	0.028	0	0	0	0.017	0	0	0
Listeria_monocytogenes_FSL_R2_561	0	0	0	0	0	0	0	0	0	0	0	0	0	0	0	0	0
Listeria_monocytogenes_J0161_FSL_R2_499	0	0.009	0	0	0	0	0	0.029	0	0	0	0	0	0	0	0	0
Listeria_monocytogenes_SLCC_2378	0	0	0	0	0	0	0.019	0.012	0	0.038	0	0	0	0	0	0	0
Listeria_monocytogenes_SLCC_2540	0	0	0	0	0	0	0	0	0	0	0	0.016	0	0	0	0	0.026
Lysinibacillus_sphaericus_C3_41	0	0	0	0	0	0	0	0	0	0	0.017	0	0	0	0	0.004	0
Megamonas_funiformis_YIT_11815	0	0	0	0	0	0	0	0	0.036	0	0	0	0.008	0	0	0.022	0
Megamonas_hypermegale_ART12_1	0	0	0	0	0.014	0	0	0	0	0	0	0.031	0	0	0.019	0	0
Megasphaera_elsdenii_DSM_20460	0	0	0	0	0	0	0	0	0.031	0	0	0	0	0	0	0.018	0
Mesorhizobium_loti_MAFF303099	0	0	0	0	0	0	0	0	0	0	0	0	0	0	0	0	0
Methanobrevibacter_smithii_ATCC_35061	0	0	0	0	0	0	0	0	0.03	0.022	0	0	0	0	0	0	0
Methanosphaera_stadtmanae_DSM_3091	0	0	0.022	0	0	0	0	0	0	0	0	0	0	0	0	0	0
Methylobacterium_radiotolerans_JCM_2831	0	0	0	0	0	0.032	0	0.027	0	0	0	0	0	0.004	0	0	0
Methyloversatilis_universalis_FAM5	0	0	0	0	0	0	0	0	0	0	0	0	0	0.037	0	0	0
Microbacterium_gubbeenense_DSM_15944	0	0	0	0	0	0	0.002	0	0	0	0	0	0	0	0	0	0
Microbacterium_oleivorans_NBRC_103075	0	0	0	0	0	0.002	0	0	0	0	0	0	0.026	0	0	0	0.033
Microbacterium_paraoxydans_77MFTsu3_2	0	0	0	0	0.038	0	0	0	0	0	0	0.035	0	0	0	0	0.037
Micromonospora_aurantiaca_ATCC_27029	0	0	0.005	0	0	0	0	0	0	0	0	0	0.001	0.009	0	0	0
Mitsuokella_jalaludinii_DSM_13811	0	0	0	0	0.018	0	0	0	0	0	0	0	0	0	0	0	0
Mitsuokella_multacida_DSM_20544	0	0	0	0	0	0	0	0	0	0	0	0	0.014	0	0	0	0
Mobiluncus_curtisii_ATCC_43063	0.038	0	0	0	0	0	0	0	0	0	0	0	0	0	0	0	0
Mogibacterium_timidum_ATCC_33093	0	0	0	0	0	0	0	0	0	0	0	0	0	0	0	0	0.024
Mycobacterium_avium_subsp_avium_ATCC_25291	0	0	0	0	0	0	0	0	0	0	0	0	0	0.03	0	0	0
Mycoplasma_hominis_ATCC_23114	0	0	0	0	0	0	0	0	0.007	0	0	0	0	0	0	0.011	0
Neisseria_cinerea_ATCC_14685	0	0	0	0.008	0	0.03	0	0	0	0	0.015	0	0	0	0	0	0
Neisseria_elongata_subsp_glycolytica_ATCC_29315	0	0.034	0	0	0	0	0	0	0	0	0	0	0	0	0.035	0	0
Neisseria_flavescens_SK114	0	0	0.031	0	0	0	0	0	0	0	0	0	0	0	0	0	0
Neisseria_macacae_ATCC_33926	0	0	0	0	0	0	0	0	0	0	0	0	0	0	0	0	0
Neisseria_subflava_NJ9703	0	0	0	0	0	0	0	0	0	0	0	0	0	0	0	0	0
Nevskia_ramosa_DSM_11499	0	0	0.023	0	0	0	0	0	0	0	0	0.022	0	0	0	0	0
Odoribacter_splanchnicus_1651_6_DSM_20712	0	0	0	0	0	0	0	0	0	0	0	0	0	0	0.019	0	0
Olsenella_profusa_F019501	0	0	0	0	0.027	0	0	0	0	0	0	0	0	0	0	0.008	0
Olsenella_uli_DSM_7084	0	0	0	0.035	0	0	0	0	0.014	0	0	0	0	0	0	0	0
Oribacterium_sinus_F0268	0	0	0	0	0	0	0	0	0	0	0	0	0	0	0	0.029	0
Oxalobacter_formigenes_HOxBLS	0	0	0	0.028	0	0	0	0.039	0.02	0	0	0	0	0	0	0	0
Paenibacillus_alvei_DSM_29	0	0	0	0	0	0	0	0	0	0	0	0	0	0	0	0	0.005
Paenibacillus_daejeonensis_DSM_15491	0	0	0.011	0	0	0	0	0	0	0	0	0	0	0	0	0.033	0
Parabacteroides_goldsteinii_dnLKV18	0	0	0	0.009	0.026	0	0	0	0	0	0.029	0	0	0	0	0	0
Parabacteroides_johnsonii_DSM_18315	0	0	0	0	0	0	0	0	0	0	0	0	0	0	0	0.004	0
Paracoccus_yeei_ATCC_BAA_599	0	0	0	0	0	0	0	0	0	0	0	0	0	0	0	0	0
Paraprevotella_xylaniphila_YIT_11841	0	0	0.026	0	0	0	0	0	0	0.002	0	0	0	0	0	0	0
Parasutterella_excrementihominis_YIT_11859	0	0	0	0	0	0	0	0	0	0	0	0	0	0	0	0	0
Parvimonas_micra_ATCC_33270	0	0	0	0	0	0	0	0	0.033	0	0	0	0	0	0	0	0.015
Pediococcus_acidilactici_7_4	0	0	0	0	0	0	0.039	0	0	0	0	0	0	0	0	0	0
Pediococcus_acidilactici_DSM_20284	0	0	0.028	0	0	0	0	0	0	0	0	0	0	0	0	0	0
Peptoniphilus_harei_ACS_146_V_Sch2b	0	0	0	0	0.013	0	0	0	0	0	0	0	0	0	0	0	0
Peptoniphilus_indolicus_ATCC_29427	0	0.011	0	0	0	0	0	0	0.036	0	0	0	0	0	0	0	0
Peptoniphilus_timonensis_JC401	0	0	0	0.023	0	0	0.026	0	0	0	0	0	0	0	0	0	0
Peptostreptococcus_anaerobius_DSM_2949	0	0	0	0	0	0	0	0	0	0	0	0	0	0	0.016	0	0
Porphyromonas_asaccharolytica_DSM_20707	0	0	0	0	0	0	0	0	0	0	0	0	0	0	0	0	0.006
Porphyromonas_endodontalis_ATCC_35406	0	0	0	0	0	0.017	0.001	0.016	0	0	0	0	0	0	0	0	0
Porphyromonas_gingivalis_W83	0	0	0.001	0	0	0	0	0	0	0	0	0	0	0.029	0	0	0
Porphyromonas_uenonis_DSM_23387	0	0	0	0	0	0	0.033	0.005	0	0	0	0	0	0	0	0	0
Prevotella_albensis_DSM_11370	0	0	0.03	0	0	0	0	0	0	0	0	0	0	0	0	0	0
Prevotella_bivia_DSM_20514	0	0.022	0.026	0	0	0.004	0	0	0.031	0.018	0	0	0	0	0	0	0
Prevotella_brevis_ATCC_19188	0.037	0	0	0	0	0	0	0	0	0	0	0	0	0	0	0	0.013
Prevotella_bryantii_B14	0	0	0	0	0	0	0	0	0	0	0	0	0	0	0	0	0
Prevotella_corporis_DSM_18810	0	0	0	0	0	0	0	0	0	0	0	0.016	0	0	0	0	0
Prevotella_denticola_DSM20614	0	0	0	0	0	0	0	0	0	0	0	0	0	0	0	0	0
Prevotella_denticola_F0289	0	0	0	0	0.017	0	0	0	0	0	0	0.023	0	0	0	0	0
Prevotella_disiens_FB035_09AN	0	0.016	0	0	0	0.039	0	0.013	0	0	0	0	0	0	0	0	0
Prevotella_loescheii_DSM_19665	0.032	0	0	0	0.027	0.022	0	0	0	0	0	0	0	0.019	0	0	0
Prevotella_nanceiensis_DSM_19126	0	0	0	0	0	0	0	0	0	0	0	0	0	0	0	0	0
Prevotella_pallens_ATCC_700821	0	0	0	0.008	0	0	0	0	0	0	0	0	0	0.009	0	0	0
Prevotella_shahii_JCM_12083	0	0	0	0	0	0	0	0	0	0	0	0	0	0	0	0	0
Prevotella_stercorea_DSM_18206	0	0	0	0.026	0	0	0	0	0	0	0	0	0	0	0	0	0
Prevotella_timonensis_4401737	0	0	0	0	0	0	0	0	0	0.04	0	0	0	0	0.008	0	0
Prevotella_timonensis_CRIS_5C_B1	0	0	0	0	0	0	0	0	0	0	0	0	0	0	0	0	0.021
Propionibacterium_acidipropionici_ATCC_4875	0	0	0	0	0	0	0	0	0	0	0	0	0	0	0	0.034	0
Propionibacterium_avidum_44067	0	0	0	0	0	0	0	0	0	0	0	0	0	0	0	0	0
Propionibacterium_freudenreichii_subsp_shermanii_CIRM_BIA1	0	0	0	0	0	0	0	0.03	0	0.003	0	0	0	0	0.017	0	0
Propionibacterium_granulosum_DSM_20700	0.023	0	0.001	0	0	0.031	0.021	0	0	0	0	0	0.016	0	0	0	0
Propionibacterium_propionicum_F0230a	0	0.029	0.026	0	0	0	0	0	0	0	0	0	0	0	0.034	0	0
Proteus_penneri_ATCC_35198	0	0	0	0	0	0	0	0.023	0	0	0	0	0	0	0	0	0
Providencia_alcalifaciens_DSM_30120	0	0	0	0	0	0	0	0	0	0	0	0	0.026	0	0	0	0
Providencia_rustigianii_DSM_4541	0	0	0	0	0	0	0.006	0	0	0	0	0	0	0	0	0	0.033
Pseudoflavonifractor_capillosus_strain_ATCC_29799	0	0	0	0	0	0	0	0	0	0.014	0	0	0	0.037	0	0	0
Pseudomonas_aeruginosa_NCGM2_S1	0	0	0.03	0	0	0	0	0	0	0	0	0	0	0	0	0	0
Pseudomonas_alcaliphila_34	0	0	0	0	0	0	0	0	0	0	0	0	0.016	0	0	0	0
Pseudomonas_fluorescens_PfO_1	0.023	0	0.013	0	0	0	0	0	0.037	0	0	0	0	0.021	0	0	0
Pseudomonas_monteilii_NBRC_103158	0.015	0	0	0.021	0	0.009	0	0.006	0	0	0	0	0	0	0	0.015	0
Pseudomonas_monteilii_QM	0	0	0.023	0	0	0	0	0	0	0.029	0	0	0	0	0.01	0	0
Pseudomonas_nitroreducens_HBP1	0	0	0	0	0	0	0	0	0	0	0	0	0	0	0	0	0
Pseudomonas_putida_F1	0.038	0	0	0	0	0	0.034	0.03	0	0	0	0	0	0	0	0	0
Pseudomonas_stutzeri_DSM_4166	0	0	0	0	0	0.001	0.023	0.031	0	0	0	0	0.007	0	0	0	0
Pyramidobacter_piscolens_W5455	0.036	0	0	0	0	0	0	0	0	0	0.027	0	0	0	0	0	0
Raoultella_planticola_ATCC_33531	0	0.003	0	0	0	0	0	0	0	0	0.012	0	0	0	0	0	0
Rhodococcus_equi_NBRC_101255	0	0	0	0	0	0.023	0	0	0	0	0	0	0	0	0	0.03	0
Rhodococcus_erythropolis_PR4	0	0	0.019	0	0	0	0	0	0	0	0	0	0	0	0	0	0
Rhodococcus_rhodochrous_ATCC_21198	0.011	0	0	0	0	0.028	0	0	0	0	0.022	0	0	0	0	0	0
Roseburia_intestinalis_L1_82	0	0	0	0.02	0	0	0	0	0	0	0	0	0.032	0	0	0	0
Roseomonas_mucosa_ATCC_BAA_692	0	0	0.03	0	0	0	0	0	0	0.012	0	0	0	0	0	0	0
Rothia_aeria_F0474	0.027	0	0	0	0	0	0	0	0	0	0.034	0	0	0	0	0	0
Rothia_dentocariosa_ATCC_17931	0	0	0	0	0	0.033	0.014	0	0.009	0	0	0.025	0	0	0	0	0
Ruminococcus_bromii_L2_63	0	0	0	0	0	0	0	0	0.036	0	0	0	0	0	0	0	0
Ruminococcus_callidus_ATCC_2776001	0.027	0	0	0	0	0	0	0	0.008	0	0	0	0	0	0	0	0
Ruminococcus_champanellensis_18P13	0	0	0	0	0	0	0	0	0	0	0	0.019	0	0	0	0	0
Ruminococcus_flavefaciens_FD_1	0	0	0	0	0.027	0	0	0	0	0	0	0	0	0	0	0	0
Ruminococcus_gauvreauii_DSM_19829	0	0	0	0	0	0	0	0	0	0	0	0	0	0	0.026	0	0
Ruminococcus_lactaris_ATCC_29176	0	0	0	0	0	0	0.032	0	0	0	0	0	0	0	0	0	0
Ruminococcus_torques_ATCC_27756	0.021	0	0	0	0	0	0	0	0	0.002	0	0.007	0	0	0	0.027	0
Salmonella_enterica_enterica_sv_Typhimurium_LT2	0	0	0	0	0	0.031	0	0	0	0	0	0	0	0	0	0	0
Schlesneria_paludicola_DSM_18645	0	0	0	0	0	0	0	0.004	0	0	0	0	0	0	0	0	0
Serratia_fonticola_RB_25	0	0	0	0	0	0	0	0	0	0	0	0	0	0	0	0	0
Serratia_liquefaciens_ATCC_27592	0	0.032	0	0	0	0	0	0	0.017	0	0	0	0	0	0	0	0
Serratia_marcescens_subsp_marcescens_Db11	0.007	0	0	0	0	0	0	0	0	0	0.025	0	0	0	0	0	0
Shigella_dysenteriae_Sd197	0	0	0	0	0	0	0	0	0	0	0	0	0	0	0	0	0
Shigella_sonnei_Ss046	0.022	0	0	0	0	0.008	0	0	0	0	0	0	0	0	0	0	0
Slackia_exigua_ATCC_700122	0	0	0	0	0	0.008	0	0	0	0.031	0	0	0	0	0	0	0
Slackia_piriformis_YIT_12062	0	0.01	0	0	0	0	0	0.007	0	0	0	0.028	0	0	0	0	0
Solobacterium_moorei_F0204	0	0	0	0.035	0	0	0	0	0	0	0	0	0	0	0	0.022	0
Spirosoma_linguale_DSM_74	0	0	0	0	0.018	0	0	0	0	0	0	0	0	0	0	0	0.036
Staphylococcus_aureus_subsp_aureus_USA300_FPR3757	0	0.02	0	0	0	0	0	0	0	0.029	0	0	0	0	0	0	0
Staphylococcus_capitis_CR0101	0	0	0	0	0	0	0.038	0	0	0	0	0	0	0	0	0	0
Staphylococcus_capitis_QN1	0	0	0	0	0	0	0	0	0.014	0	0	0	0.018	0	0	0	0
Staphylococcus_caprae_C87	0	0	0	0	0	0.014	0	0	0	0	0	0	0.033	0	0	0	0
Staphylococcus_epidermidis_ATCC_12228	0	0	0	0	0	0	0	0	0	0	0	0	0.03	0	0.033	0	0
Staphylococcus_haemolyticus_JCSC1435	0	0	0	0	0	0	0	0	0	0	0	0	0	0	0	0	0.029
Staphylococcus_hominis_subsp_hominis_C80	0	0	0.02	0	0	0.004	0	0	0	0.004	0	0	0	0	0.022	0	0
Staphylococcus_saprophyticus_subsp_saprophyticus_ATCC_15305	0	0	0	0	0	0	0	0	0	0	0.033	0	0	0	0.033	0	0
Staphylococcus_sciuri_subsp_sciuri_Z8	0	0	0	0.014	0	0.023	0	0	0	0	0.026	0	0	0	0	0	0
Staphylococcus_simulans_ACS_120_V_Sch1	0	0	0	0	0	0	0	0	0	0	0	0	0.032	0	0	0	0
Staphylococcus_warneri_SG1	0	0	0	0	0	0	0	0	0	0	0	0	0	0	0	0	0.002
Staphylococcus_xylosus_DMB3_Bh1	0	0	0.01	0	0	0	0	0	0	0	0	0	0	0	0	0	0
Stenotrophomonas_maltophilia_D457	0	0	0	0	0	0	0	0	0	0.005	0	0	0	0	0	0.031	0
Streptococcus_agalactiae_A909	0	0.004	0	0	0	0	0	0	0	0	0.016	0	0	0	0	0	0
Streptococcus_anginosus_1_2_62CV	0	0.036	0	0	0	0	0	0	0	0	0	0	0	0	0	0	0
Streptococcus_constellatus_subsp_constellatus_SK53	0	0	0	0.023	0	0	0	0	0	0	0	0	0	0	0	0.005	0
Streptococcus_equi_subsp_equi_4047	0.037	0	0	0	0	0	0	0	0	0	0	0	0.008	0	0	0	0
Streptococcus_equinus_ATCC_9812	0.012	0	0	0	0	0	0	0	0	0	0	0	0	0	0.026	0	0
Streptococcus_gallolyticus_subsp_gallolyticus_ATCC_43143	0	0	0	0	0	0	0	0	0	0	0	0	0	0	0	0.022	0.001
Streptococcus_infantis_ATCC_700779	0	0	0.015	0.024	0	0	0	0	0	0	0	0	0	0	0	0	0
Streptococcus_intermedius_JTH08	0	0	0	0	0	0	0	0	0	0	0	0	0	0	0	0.01	0
Streptococcus_lutetiensis_033	0	0	0	0	0	0	0	0	0	0	0	0	0	0	0	0	0
Streptococcus_mitis_NCTC_12261	0	0	0.03	0	0.024	0	0	0	0	0	0	0.023	0	0	0	0	0
Streptococcus_parasanguinis_ATCC_903	0	0	0	0	0	0	0	0	0	0	0	0	0	0.019	0	0	0
Streptococcus_parauberis_KCTC_11537	0	0	0	0	0	0	0	0.015	0	0	0	0	0	0	0	0	0
Streptococcus_peroris_ATCC_700780	0	0.007	0	0	0	0	0	0.014	0	0	0	0	0	0.033	0	0	0
Streptococcus_pleomorphus_DSM_20574	0	0	0	0	0	0	0	0	0	0	0	0	0	0	0	0	0.041
Streptococcus_pneumoniae_G54	0	0	0	0	0	0	0	0	0	0	0	0	0	0	0	0	0
Streptococcus_pseudopneumoniae_IS7493	0	0	0.023	0	0	0.029	0	0	0	0	0	0	0	0	0	0	0
Streptococcus_salivarius_JIM8777	0	0	0	0	0	0	0	0	0	0	0.027	0	0	0	0.014	0	0
Streptococcus_sanguinis_SK36	0	0	0	0.025	0	0	0	0.018	0	0.04	0	0	0	0	0	0	0
Streptococcus_sp_2_1_36FAA	0	0	0	0.028	0	0	0	0	0	0	0	0	0	0	0	0	0
Streptococcus_sp_I_P16	0	0	0	0	0	0	0	0	0	0.002	0	0	0	0.006	0	0	0
Streptococcus_thoraltensis_DSM_12221	0	0.021	0	0.012	0	0	0	0	0	0.011	0	0.039	0	0	0	0	0
Streptococcus_vestibularis_F0396	0	0	0.035	0	0.013	0	0	0	0	0	0	0	0	0	0	0	0
Subdoligranulum_variabile_DSM_15176	0	0	0	0	0	0	0	0	0	0.038	0	0.005	0	0	0	0	0
Succinatimonas_hippei_YIT_12066	0	0	0	0	0.038	0	0	0	0	0	0	0	0	0	0	0	0
Succinivibrio_dextrinosolvens_H5	0	0	0	0.028	0	0	0	0	0	0	0	0	0	0	0	0	0.039
Sutterella_parvirubra_YIT_11816	0	0	0	0	0	0.019	0	0	0	0	0	0	0	0	0	0	0
Tannerella_forsythia_ATCC_43037	0	0	0	0	0	0	0	0.009	0	0	0.009	0	0	0	0	0	0
Tatumella_ptyseos_ATCC_33301	0	0	0	0	0	0	0	0	0	0	0	0	0	0	0	0	0
Tropheryma_whipplei_str_Twist	0.038	0	0	0	0	0	0	0	0.004	0	0	0	0.028	0	0	0	0
Ureaplasma_urealyticum_serovar_8_str_ATCC_27618	0	0	0	0	0	0	0	0	0	0	0	0	0	0	0	0	0
Ureibacillus_thermosphaericus_str_Thermo_BF	0	0	0.016	0	0	0	0	0	0	0	0	0	0	0	0	0	0
Varibaculum_cambriense_DSM_15806	0	0	0	0.008	0	0	0	0	0	0	0	0	0	0	0	0	0
Veillonella_atypica_ACS_049_V_Sch6	0.01	0	0	0	0	0	0	0	0.029	0	0	0	0.033	0	0	0	0
Veillonella_dispar_ATCC_17748	0	0	0	0.002	0	0	0	0	0	0	0	0	0	0.012	0	0	0
Veillonella_parvula_Te3_DSM_2008	0	0	0	0	0	0	0	0	0	0	0.021	0	0	0.029	0	0	0
Veillonella_ratti_ACS_216_V_Col6b	0	0	0	0	0	0	0	0	0	0	0	0	0	0	0	0	0
Veillonella_sp_3_1_44	0	0	0	0.03	0	0	0	0	0	0.023	0	0	0	0	0	0	0.026
Veillonella_sp_6_1_27	0	0	0.033	0	0	0	0	0	0.033	0	0	0	0	0	0	0	0
Vibrio_fluvialis_560	0	0	0	0	0	0	0	0	0	0	0.005	0	0	0	0.034	0	0
Vibrio_fluvialis_I21563	0	0	0	0	0	0	0	0	0	0	0	0	0.033	0	0	0	0
Vibrio_fluvialis_PG41	0	0	0	0	0	0	0	0	0.019	0	0	0	0.035	0	0	0.032	0
Vibrio_mimicus_MB_451	0	0	0	0.012	0	0	0	0	0	0.014	0	0	0	0	0	0	0
Weissella_cibaria_KACC_11862	0	0	0	0	0	0	0	0	0	0	0	0	0	0	0	0	0
Weissella_confusa_LBAE_C39_2	0	0	0	0	0	0	0	0	0	0	0	0	0	0	0	0	0
Weissella_paramesenteroides_ATCC_33313	0	0	0.018	0	0	0	0	0	0	0	0	0.029	0	0	0	0	0.005
Yersinia_bercovieri_ATCC_43970	0	0	0.017	0	0	0.018	0	0	0	0.011	0	0	0	0	0	0	0
Yersinia_enterocolitica_subsp_enterocolitica_8081	0	0	0	0	0	0	0	0	0	0	0	0	0	0.005	0	0	0
Yersinia_frederiksenii_ATCC_33641	0	0	0	0	0	0	0	0	0	0	0	0	0	0	0	0	0
Yersinia_kristensenii_ATCC_33638	0	0	0	0	0	0	0	0	0	0	0	0	0	0	0	0	0
Yersinia_rohdei_ATCC_43380	0.002	0	0	0	0	0	0	0.036	0	0	0.01	0	0	0.016	0	0	0
Yokenella_regensburgei_ATCC_43003	0	0.014	0	0	0	0	0	0	0	0	0	0	0	0	0	0	0

## Sheet: Table S6b
Table S6b: Qualitative (Jaccard distance) comparison between different model-based communities with respect to GSMM
	Production Fluxes				Uptake fluxes						Production Fluxes				Uptake fluxes
Samples	PGMM	PanModel	Hybrid		PGMM	PanModel	Hybrid				PGMM	PanModel	Hybrid		PGMM	PanModel	Hybrid
S1	0.129371	0.180921	0.110714		0.28774	0.291667	0.208333			Mean error	0.149954	0.196681	0.130859		0.213369	0.213559	0.164749
S2	0.131673	0.183946	0.104317		0.166644	0.173913	0.130435			Mean error reduction wrt PGMM models	0	-0.311608	0.127336		0	-0.000890289	0.227867
S3	0.144928	0.194539	0.0733591		0.166667	0.166667	0.0833333			Mean error reduction wrt PanModels	0.237577	0	0.334661		0.000889497	0	0.228554
S4	0.177083	0.222951	0.162544		0.313555	0.32	0.24
S5	0.171329	0.217822	0.137681		0.365471	0.357143	0.285714
S6	0.195122	0.242623	0.172043		0.232551	0.24	0.2
S7	0.187943	0.236667	0.185053		0.171081	0.173913	0.173913
S8	0.132867	0.184211	0.132867		0.181972	0.173913	0.173913
S9	0.22449	0.266881	0.210884		0.234246	0.230769	0.153846
S10	0.156997	0.203226	0.151203		0.205662	0.2	0.16
S11	0.0918728	0.143333	0.0615942		0.166923	0.173913	0.130435
S12	0.113879	0.123239	0.0774908		0.209757	0.208333	0.0833333
S13	0.143369	0.192568	0.140288		0.173304	0.173913	0.173913
S14	0.22028	0.266447	0.20922		0.1	0.1	0.181818
S15	0.0394265	0.0976431	0.0392857		0.272614	0.272727	0.181818
S16	0.0927835	0.145631	0.0694444		0.14884	0.142857	0.047619
S17	0.195804	0.240924	0.18662		0.230242	0.230769	0.192308

## Sheet: Table S6c
Table S6c: Quantitative (Euclidean distance) comparison between different model-based communities with respect to GSMM
	Production Fluxes				Uptake fluxes						Production Fluxes				Uptake fluxes
Samples	PGMM	PanModel	Hybrid		PGMM	PanModel	Hybrid				PGMM	PanModel	Hybrid		PGMM	PanModel	Hybrid
S1	0.990645	0.994163	0.993467		0.0186442	0.0178613	0.0187881			Mean error	0.991054	0.996167	0.995561		0.31406	0.318033	0.319954
S2	0.990219	0.994047	0.993515		0.0178735	0.0171174	0.0190486			Mean error reduction wrt PGMM models	0	-0.0051591	-0.00454777		0	-0.0126487	-0.0187649
S3	0.990654	0.99409	0.993473		0.0176314	0.0163877	0.0182981			Mean error reduction wrt PanModels	0.00513262	0	0.000608188		0.0124907	0	-0.00603979
S4	0.990523	0.994181	0.993533		0.0178208	0.0180168	0.0189723
S5	0.992144	0.999284	0.999082		0.627991	0.636494	0.697937
S6	0.993426	0.999915	0.999175		0.810559	0.823607	0.814976
S7	0.990406	0.994058	0.993506		0.01879	0.0184642	0.0187359
S8	0.991593	0.999084	0.998403		0.810764	0.82171	0.796994
S9	0.991639	0.99854	0.997885		0.602853	0.613604	0.642865
S10	0.991813	0.997235	0.996547		0.439774	0.448258	0.415474
S11	0.991982	1	0.999225		0.898191	0.909184	0.883532
S12	0.991671	0.999585	0.999085		0.955916	0.966278	0.990756
S13	0.990315	0.994168	0.993546		0.020265	0.0201222	0.0194964
S14	0.990525	0.994197	0.993563		0.0208475	0.0200519	0.0209306
S15	0.990166	0.994131	0.993548		0.0220274	0.021197	0.0220725
S16	0.990072	0.994056	0.993475		0.018946	0.018237	0.019849
S17	0.990128	0.994107	0.993516		0.0201321	0.0199677	0.0204877
