# Supplementary material for: Panera: An innovative framework for surmounting uncertainty in microbial community modeling using pan-genera metabolic models
Source: iScience. 2024 Jun 22;27(7):110358. doi: 10.1016/j.isci.2024.110358 (PMC11292516; doi:10.1016/j.isci.2024.110358)
Supplement: Table S7. Metagenomic composition and prediction comparison metrics of real healthy and colorectal cancer (CRC) communities (two sets of analysis), related to Figures 4C and 4D — (A) Metagenomic composition of the communities. (B) Qualitative (Jaccard distance) comparison between different model-based communities with respect to Metabolomics data. (C) Quantitative (Euclidean distance) comparison between different model-based communities with respect to GSMM. (D) Metadata of all the healthy and CRC samples. (E) Qualitative (Jaccard distance) comparison between different model-based communities with respect to Metabolomics data (Second Set). (F) Quantitative (Euclidean distance) comparison between different model-based communities with respect to GSMM (Second Set). [file mmc8.xlsx]

## Sheet: Overview
Table S7: Metagenomic composition and prediction comparison metrics of real healthy and colorectal cancer (CRC) communities
Table S7a	Metagenomic composition of the communities
Table S7b	Qualitative (Jaccard distance) comparison between different model-based communities with respect to Metabolomics data
Table S7c	Quantitative (Euclidean distance) comparison between different model-based communities with respect to GSMM
Table S7d	Metadata of all the healthy and CRC samples
Table S7e	Qualitative (Jaccard distance) comparison between different model-based communities with respect to Metabolomics data (Second set)
Table S7f	Quantitative (Euclidean distance) comparison between different model-based communities with respect to GSMM (Second set)

## Sheet: Table S7a
TableS7a: Metagenomic composition of the communities
Genus	Adlercreutzia	Akkermansia	Alistipes	Alistipes	Alistipes	Alistipes	Anaerostipes	Bacteroides	Bacteroides	Bacteroides	Bacteroides	Bacteroides	Bacteroides	Bacteroides	Bacteroides	Bacteroides	Bacteroides	Bacteroides	Bacteroides	Bacteroides	Bacteroides	Bacteroides	Barnesiella	Bifidobacterium	Bifidobacterium	Bifidobacterium	Bifidobacterium	Bifidobacterium	Catenibacterium	Clostridium	Clostridium	Clostridium	Clostridium	Clostridium	Clostridium	Collinsella	Coprococcus	Coprococcus	Dialister	Dorea	Dorea	Enterobacter	Escherichia	Eubacterium	Eubacterium	Eubacterium	Eubacterium	Eubacterium	Eubacterium
Species	Adlercreutzia equolifaciens	Akkermansia muciniphila	Alistipes finegoldii	Alistipes onderdonkii	Alistipes putredinis	Alistipes shahii	Anaerostipes hadrus	Bacteroides caccae	Bacteroides cellulosilyticus	Bacteroides coprocola	Bacteroides dorei	Bacteroides eggerthii	Bacteroides finegoldii	Bacteroides fragilis	Bacteroides massiliensis	Bacteroides ovatus	Bacteroides plebeius	Bacteroides stercoris	Bacteroides thetaiotaomicron	Bacteroides uniformis	Bacteroides vulgatus	Bacteroides xylanisolvens	Barnesiella intestinihominis	Bifidobacterium adolescentis	Bifidobacterium bifidum	Bifidobacterium breve	Bifidobacterium longum	Bifidobacterium pseudocatenulatum	Catenibacterium mitsuokai	Clostridium bolteae	Clostridium hathewayi	Clostridium leptum	Clostridium nexile	Clostridium ramosum	Clostridium symbiosum	Collinsella aerofaciens	Coprococcus catus	Coprococcus comes	Dialister invisus	Dorea formicigenerans	Dorea longicatena	Enterobacter cloacae	Escherichia coli	Eubacterium biforme	Eubacterium eligens	Eubacterium hallii	Eubacterium ramulus	Eubacterium rectale	Eubacterium siraeum
taxa	Adlercreutzia_equolifaciens_DSM_19450	Akkermansia_muciniphila_ATCC_BAA_835	Alistipes_finegoldii_DSM_17242	Alistipes_onderdonkii_DSM_19147	Alistipes_putredinis_DSM_17216	Alistipes	Anaerostipes_hadrus_DSM_3319	Bacteroides	Bacteroides_cellulosilyticus_DSM_14838	Bacteroides	Bacteroides	Bacteroides	Bacteroides	Bacteroides	Bacteroides	Bacteroides	Bacteroides_plebeius_M12_DSM_17135	Bacteroides_stercoris_ATCC_43183	Bacteroides	Bacteroides_uniformis_ATCC_8492	Bacteroides_vulgatus_ATCC_8482	Bacteroides	Barnesiella	Bifidobacterium	Bifidobacterium	Bifidobacterium	Bifidobacterium	Bifidobacterium	Catenibacterium_mitsuokai_DSM_15897	Clostridium_bolteae_ATCC_BAA_613	Clostridium	Clostridium	Clostridium_nexile_DSM_1787	Clostridium_ramosum_VPI_0427_DSM_1402	Clostridium	Collinsella_aerofaciens_ATCC_25986	Coprococcus	Coprococcus_comes_ATCC_27758	Dialister_invisus_DSM_15470	Dorea	Dorea_longicatena_DSM_13814	Enterobacter	Escherichia	Eubacterium	Eubacterium_eligens_ATCC_27750	Eubacterium_hallii_DSM_3353	Eubacterium	Eubacterium	Eubacterium_siraeum_70_3
S10023	0.00293625	0	0	0	0	0	0	0	0	0.222079	0.0263174	0	0	0.0113069	0	0.0106527	0.133746	0	0	0.026429	0.0467316	0	0	0	0	0	0.105359	0.0129306	0	0.00320242	0	0	0	0.00364305	0	0.0203433	0	0	0	0	0	0	0	0	0	0.00144503	0	0.100256	0
S10025	0	0	0	0	0.013694	0.00175301	0	0	0	0	0.00145302	0	0	0	0	0	0.0649271	0.0160552	0.00276894	0.00462865	0.00494564	0	0.00886954	0.0159922	0.00732397	0	0.0104062	0.00899263	0	0.00104707	0	0	0	0	0	0.0308976	0.00287638	0	0	0	0.0558493	0	0	0	0	0.00585888	0	0.284511	0
S10029	0	0	0.00191089	0	0	0	0.00286233	0.0181597	0	0	0.00730395	0.0409631	0	0	0	0.02779	0	0.154594	0.00472222	0.103432	0.0744699	0.00992069	0	0	0	0	0.00961501	0.0247048	0	0	0	0.0236592	0	0	0	0.0220613	0.00430915	0	0	0.00552303	0.00735341	0	0	0	0.0127221	0.00532211	0	0.118157	0
S10031	0	0	0	0	0.0106512	0.00154628	0	0.00392642	0	0.0424869	0.00111385	0	0	0	0	0	0.0238913	0.00597334	0.00144949	0.00237081	0.00275334	0	0.00352913	0.00537234	0	0	0.00713823	0	0	0	0	0	0	0	0	0.00999977	0.00176232	0.00253235	0	0.00332058	0.00591354	0	0	0.0270537	0	0	0	0.157881	0
S10036	0	0	0	0.00171713	0	0	0.0128329	0	0	0	0	0	0	0	0	0.136542	0	0	0.00178791	0	0.13674	0	0	0	0	0	0	0.233133	0	0.0120678	0	0	0.0231042	0	0	0	0	0	0	0	0	0	0.0205742	0	0.00832059	0.00350116	0	0	0
S10037	0	0	0	0	0	0	0	0	0	0	0	0	0	0	0	0	0	0	0.105308	0	0.202164	0.0743979	0	0	0	0	0	0	0	0.0277348	0.00186083	0.0359096	0.0087044	0.00110372	0.005721	0	0	0	0	0	0	0	0.0128318	0	0	0	0.00318705	0.0752807	0
S10038	0	0	0.00123815	0.00406173	0.054115	0.00782491	0	0.0603338	0	0	0.0619661	0	0.0507094	0.0306351	0	0.0263659	0	0	0.0296513	0.0736942	0.198743	0.0195739	0.0167211	0.0160588	0	0	0.00850544	0	0	0.0127077	0.00362181	0	0	0	0	0.00546238	0	0	0.0290009	0	0	0	0.00604834	0	0.00377623	0	0	0.0101345	0
S10040	0	0	0	0.00174945	0.00618424	0	0	0	0	0	0.0249605	0	0	0.00856523	0	0	0.0688477	0.0476948	0.0138779	0.0339573	0	0	0	0.0219688	0	0	0.0263916	0.0187748	0	0.00144824	0	0	0	0.00100807	0	0.0243904	0.0111262	0	0	0	0	0	0	0	0.00773817	0.0016757	0	0.116495	0
S10046	0	0	0	0.00626298	0.0630887	0.0143839	0	0.00326313	0.00556685	0	0.00262377	0	0.00113134	0	0	0.00505251	0.00297764	0.0450955	0.00555258	0.163711	0.0401958	0	0.061284	0.0226276	0	0	0.00371157	0.00404118	0	0.0211814	0	0.00311325	0	0	0	0.0159354	0	0.0146557	0	0	0.00145521	0	0	0.0408075	0.0234562	0	0.0117016	0.0914602	0
S10048	0	0	0	0	0	0	0	0	0.00154793	0	0	0	0	0	0	0.00475248	0.0943216	0.0141273	0	0.00406623	0.0338184	0	0	0.133101	0	0	0.0630881	0.0124668	0.0196792	0	0	0	0	0	0	0.0347165	0.00894048	0.0188466	0.00442856	0.00214921	0.00409054	0	0	0.0908306	0.060155	0.010988	0.00649051	0.00618861	0
S10052	0	0	0	0	0.0084016	0.00159659	0	0.00187458	0	0.0313819	0.00180106	0	0	0	0	0.00370892	0.0326102	0.0330473	0.00413741	0.00484832	0.0150608	0	0	0	0.0499924	0	0.0136724	0.0135204	0	0	0	0.0176879	0	0	0	0.0336795	0.00131126	0.0126281	0	0.00374721	0.016481	0	0	0.0272288	0.00108072	0.00401756	0	0.145853	0
S10058	0	0	0	0	0.00318424	0	0	0	0	0	0.00133263	0.0013226	0	0	0	0.00185212	0	0	0.00121973	0.0154686	0.0277281	0	0	0.0631309	0	0	0	0	0	0.00158209	0	0	0	0	0.00131257	0.0492629	0.00418478	0.0173052	0	0.0323677	0.0303649	0	0.00255304	0.0116538	0	0.00243979	0	0.142846	0
S10060	0	0.0161869	0	0	0	0	0	0	0	0	0.0248066	0	0	0	0	0.00689329	0	0.00465501	0	0	0.0179767	0	0	0	0	0	0.688992	0	0	0	0.00104694	0	0	0.00177277	0	0	0	0	0.0334145	0	0	0	0.00811987	0	0.00227047	0	0	0	0
S10080	0	0	0	0.00577069	0	0	0	0	0	0	0	0	0	0	0	0	0	0	0	0	0	0	0	0	0.213401	0	0.175234	0.212853	0	0	0	0	0.00768325	0.00617091	0	0	0	0	0	0	0	0	0.0388399	0	0.0334167	0	0	0	0
S10092	0	0.136974	0.00600301	0	0	0.0139983	0	0.00918465	0	0	0	0	0	0	0.103272	0.0153482	0.091979	0.109647	0.0239976	0.0504348	0.0245728	0.00337861	0	0	0	0	0.0748944	0	0	0.00781827	0	0	0	0.0025739	0	0	0	0	0	0	0.00189729	0	0.0472931	0	0.0138257	0.0237638	0	0.0134729	0
S10100	0	0	0	0	0	0	0	0.00941277	0.00267493	0	0	0.0014384	0	0.0427202	0	0.00187475	0	0.0407478	0.00758758	0.0156452	0.109374	0.00127142	0	0	0	0	0.00555068	0	0	0.0336664	0	0	0.025054	0	0	0.0127513	0	0	0	0	0	0	0.0117741	0	0	0	0	0	0
S10105	0	0	0	0.00375314	0.0223555	0.0156253	0	0.00286924	0.00726536	0	0.0170052	0	0	0	0.0100819	0.00471656	0	0.00883421	0.00570336	0.00826553	0.00647924	0.00157002	0.0133663	0.0425173	0	0	0	0	0	0	0	0	0	0	0.00463889	0.00656517	0.00846319	0.00284726	0	0.00425927	0.00141247	0	0	0	0.027971	0.00108807	0	0.0078659	0
S10106	0	0	0	0	0.00490845	0.00678999	0.00569364	0.0212484	0	0.35292	0	0	0	0.00314368	0	0.00537867	0.0613345	0.0404412	0.00923775	0.0178335	0.0313155	0.00144219	0.0122432	0.0473605	0	0	0.00792461	0	0	0	0	0	0	0	0	0	0	0	0	0.00337015	0.00885526	0	0	0	0.0849675	0	0	0	0
S10107	0	0	0	0	0	0	0	0	0	0.184052	0.00543674	0	0.0042049	0	0	0	0.205274	0	0	0	0.0080861	0	0	0	0	0	0.00504658	0	0	0	0	0	0.0257252	0.00171273	0	0.0126986	0	0	0	0	0	0	0	0	0	0	0	0	0
S10114	0	0	0	0	0.0580971	0	0	0	0	0	0.0844273	0	0	0.0674521	0	0.0411216	0	0.14566	0.0189775	0.0811182	0.0391885	0.00211585	0	0.0360166	0	0	0.0254622	0.0181137	0	0	0	0	0.0149651	0.00179226	0	0	0	0	0.0889383	0.00898861	0.0125972	0	0.0240347	0	0	0	0	0	0
S10132	0	0	0	0	0	0	0	0	0	0	0.393271	0	0	0	0	0.0181114	0	0	0	0.0626759	0	0.0339236	0	0	0	0	0	0	0	0.00625518	0	0	0.0566169	0.00225421	0	0.0112802	0	0	0	0	0	0	0.0368405	0	0.0010309	0.0013946	0.00265399	0	0
S10135	0	0.00609454	0	0.0157505	0	0.001723	0	0	0	0	0	0	0	0.0851008	0	0.0129597	0	0.0641456	0	0.0987126	0	0	0.0256763	0	0	0	0	0.0516021	0	0.0117294	0	0	0	0	0	0	0.00347978	0.0144323	0	0.0100066	0.00315193	0	0	0	0.0184529	0.0290216	0.016982	0.0765186	0.00271948
S10144	0	0.00203518	0	0.00122353	0.0223412	0.0217842	0.00296107	0	0	0.115163	0	0	0.00710981	0	0.00644634	0.00740617	0.0735769	0.0692035	0.00615348	0.0221497	0.00739259	0.00297316	0	0.0284309	0	0	0.0136957	0.00786821	0	0	0	0.00335544	0	0	0	0.00867255	0.00437404	0.00585287	0	0.00378036	0.00195541	0	0	0.0725658	0.105787	0.00103493	0	0.00694742	0
S10150	0	0	0	0.00127662	0.0725637	0.0382142	0	0	0	0	0.155712	0.14403	0	0	0	0.019539	0	0.112479	0.0323582	0.0214265	0	0.0112891	0	0	0	0	0	0	0	0	0	0.00284134	0	0	0	0	0	0.00692847	0.0460089	0	0	0	0	0	0	0	0	0	0
S10151	0	0	0	0	0.0490749	0.0110321	0	0.065091	0	0.0560784	0.0764597	0	0	0.00758698	0	0.0165029	0	0.0214539	0.00636841	0.0291576	0.0550096	0.00472994	0	0	0	0	0.00710385	0.00642568	0	0	0	0.0109841	0	0	0	0.0136596	0	0	0	0.0197798	0.0270187	0	0	0	0	0.00340608	0	0.117484	0.00569463
S10158	0	0	0	0.00571421	0	0	0	0.00473419	0	0	0.0188169	0	0	0	0	0.0025893	0.0602511	0.240526	0.00886546	0.182054	0.0414744	0	0.0314996	0	0	0	0.00377253	0.00612023	0	0.0011113	0	0.00370561	0	0	0	0.00310963	0	0	0	0	0.00317899	0	0	0.0209515	0.0521616	0	0	0	0
S10169	0	0	0	0.0291114	0	0	0	0	0	0	0.22428	0	0	0	0	0	0	0	0.0415146	0.0487	0	0.0565588	0	0.0155747	0	0	0.0155488	0.00443225	0	0	0	0	0	0	0.00570795	0.0128546	0	0	0.0323233	0.00300753	0	0	0	0	0.0443499	0	0	0.154652	0.0493033
S10183	0	0	0	0	0	0	0	0	0	0	0	0	0	0.717236	0	0	0	0	0	0	0	0	0	0	0	0	0	0	0	0.0309662	0.0206443	0	0	0	0	0	0	0	0	0	0	0	0.0757991	0	0	0	0	0	0
S10188	0	0	0	0	0.00232235	0	0.00390005	0	0	0	0	0	0	0.0152637	0	0.014467	0	0.185136	0	0.0303444	0.629042	0	0	0	0	0	0.0245542	0	0	0	0	0	0	0.00130719	0.00434296	0	0	0	0	0.00250499	0.00137824	0	0.00913321	0	0	0	0	0	0
S10197	0	0	0	0	0	0	0	0	0	0	0.397675	0	0	0	0	0	0	0	0.0102405	0	0.00268313	0	0	0	0	0	0	0	0	0	0.00420221	0	0.00432202	0.00253718	0	0	0	0	0	0	0	0	0.396168	0	0	0	0	0	0
S10200	0	0.0089109	0	0.00155509	0.028713	0.0236942	0	0	0.0104599	0	0.169438	0	0	0.0228616	0	0.0227245	0	0	0.0216739	0.125768	0.056216	0.00279486	0.0319574	0	0	0	0.0926776	0	0	0	0	0	0	0	0	0.0230171	0.00271298	0.005085	0	0.00414846	0.00250223	0	0.0124842	0	0	0.0066919	0.00152717	0.0344779	0.031662
S10206	0	0	0	0.00141254	0	0.00662448	0	0	0.00110384	0	0.0057016	0	0	0	0	0.00152228	0	0.00326361	0.00149512	0.00203545	0	0	0	0.0257655	0	0	0.00143793	0	0.0136592	0	0	0.00229258	0	0	0	0.00821433	0	0	0	0.00446284	0.00285742	0	0	0.00714582	0.019397	0.00174221	0	0.00404153	0
S10207	0	0	0	0	0	0.00298666	0	0	0	0.0114955	0	0	0	0	0.00513501	0.0023973	0.00762528	0	0.00147782	0	0.00298527	0	0	0	0	0	0	0	0	0	0	0	0	0	0	0	0	0.00425064	0	0.00186322	0.00173944	0	0.00722184	0.00642131	0.0511991	0	0	0.0948619	0
S10208	0	0	0	0.00107263	0.0182024	0.00195167	0	0.0164203	0.00586986	0	0	0	0	0.0318428	0	0.00695648	0	0.0638922	0.00388752	0.00160116	0.0212801	0	0.00415301	0	0.0123041	0	0.0108103	0	0.0103644	0	0	0	0	0	0	0.00717069	0	0.00125961	0	0.010691	0	0	0	0	0.00655101	0	0	0.047227	0.00202185
S10212	0	0	0	0	0.0136521	0	0	0	0	0.264844	0.00774567	0	0	0	0.0458554	0.002957	0.0912971	0.0169705	0.00446909	0	0.00102768	0	0.00125508	0.0331791	0.0149224	0	0.024162	0	0	0	0	0	0	0	0	0.0282564	0.00149403	0.00550159	0	0.00102319	0.00118489	0	0	0	0.0102681	0.00472632	0.00101972	0.0631267	0
S10215	0	0	0	0	0.0113619	0.00579345	0	0.00423211	0	0.104741	0.00388448	0.00291265	0	0	0.0662065	0.00956468	0.0435285	0.00123847	0.00456716	0.00283287	0.011936	0	0.0173303	0	0	0	0	0	0	0	0	0.00218486	0	0	0.00282591	0.0012303	0.00282725	0.00698373	0	0.00488896	0	0	0.339188	0	0.0433597	0	0.00320888	0.0360558	0
S10219	0	0	0	0	0	0.00133775	0	0	0	0	0.0260737	0	0	0	0	0.0596135	0.470824	0	0	0.00565776	0	0	0	0	0	0	0.0347213	0	0	0.0102327	0	0.0019076	0.0187067	0.00236986	0	0.0168213	0.00483613	0	0	0	0	0	0.0317193	0	0.050274	0	0.00133843	0	0
S10221	0	0.0129984	0	0.0022718	0.0811282	0.0121886	0	0	0.0133387	0	0.0145785	0.0248588	0	0.00493217	0	0.0517953	0	0	0	0.00641841	0.0559546	0.0016608	0.00412246	0.0184195	0	0	0	0	0	0	0	0	0	0	0.00152792	0.00694083	0.0017044	0.00959195	0	0.0106431	0.0422963	0	0.0700983	0	0.0299861	0.00337044	0.00184253	0.127021	0.0546537
S10223	0	0.00663383	0	0.00423834	0	0	0	0	0	0	0.0591134	0	0	0.0340514	0.0504157	0.0960902	0	0.192049	0	0.0619585	0	0	0	0.0480227	0.0648445	0.0096992	0.0532651	0.0201165	0	0.00346983	0	0	0.0099754	0	0	0	0	0	0	0	0	0	0.00984647	0	0.058032	0	0	0	0
S10226	0	0	0	0	0.00890042	0.00157982	0.00241719	0.00322778	0	0	0	0	0	0	0.0102791	0.00537511	0.0612085	0.0232453	0.0031662	0	0.00760146	0	0.00200473	0.0157793	0.00504845	0	0.00842405	0.00107844	0	0	0	0	0	0	0	0.0037286	0	0.00380729	0	0	0.00434256	0	0	0	0.00375272	0.00158227	0.00334559	0.176938	0.00238829
S10229	0	0	0.00170047	0	0	0.00918639	0.0266761	0.022864	0	0	0.137039	0.00249632	0	0	0.125023	0.0360974	0.116826	0.0349709	0.00993198	0.00702888	0	0	0	0	0	0	0	0	0	0.00427444	0.0011279	0.013198	0.0189534	0.00314607	0	0	0	0	0	0	0.00573811	0	0	0	0	0.00175643	0	0	0
S10231	0	0	0	0	0.00212368	0.00520635	0	0	0.00139524	0	0.00375708	0	0	0.0071593	0	0.00343003	0.0136506	0.00345255	0.00243388	0.0147487	0	0	0	0.0274612	0.00505535	0	0.00121561	0	0	0.00299989	0	0.0040368	0	0	0	0.00714487	0	0	0	0	0	0	0.281882	0.0197756	0.00194602	0	0	0.00581693	0
S10235	0	0	0	0	0	0	0	0.0418448	0	0	0	0	0	0.00129093	0.268944	0.0464762	0	0	0	0.169254	0	0	0	0.00144926	0	0	0.00341828	0.00223639	0	0.0483232	0	0	0.00159323	0	0.00105837	0.00408814	0	0.00531182	0	0	0	0.00544881	0.0611237	0	0	0.00240433	0	0.0549599	0
S10244	0	0	0	0	0	0	0	0	0	0.226276	0	0	0	0	0	0.0194275	0	0.126572	0.0379103	0	0	0.00421776	0	0.00897216	0	0	0.0047655	0.00129357	0	0.010976	0.00240667	0	0.0232302	0.00627217	0.00421479	0.0304606	0	0	0	0.00934228	0	0	0.00171817	0	0.0155998	0	0	0	0
S10246	0	0	0	0	0.00290513	0	0	0	0	0.217794	0.0149736	0.0783222	0	0	0.1643	0	0	0	0.0199723	0.0237475	0.0353245	0	0	0	0	0	0.0631345	0	0	0.00310924	0	0	0.0260297	0.0114225	0	0	0	0	0	0	0	0	0.0596026	0	0	0	0	0	0
S10250	0	0	0	0	0	0	0	0	0	0	0	0	0	0	0.0617664	0.0184635	0	0.0967379	0.018134	0.0084667	0.0898326	0.00235498	0	0	0	0	0.0116696	0.0149975	0	0	0	0	0	0	0	0	0.0066771	0	0	0.0162513	0	0.00244278	0.00297058	0	0.00121558	0.0045305	0	0	0
S10254	0	0.109499	0	0.00141119	0.0933472	0.0467064	0	0.0127055	0.105815	0.020743	0	0	0	0	0	0	0.0223808	0.00373805	0.0133079	0.012675	0.00239155	0.0200792	0.133791	0	0	0	0.00421799	0	0	0	0	0	0	0	0	0.00376857	0.00514321	0.00371368	0	0.00372423	0	0	0	0	0.00853647	0.00210718	0	0.0156369	0.153613
S10258	0	0	0	0	0	0	0	0	0	0.12782	0.0136489	0	0.0654296	0.00234394	0.121082	0.0124756	0.0221689	0	0.0105018	0.0965011	0	0.00270039	0	0.0136442	0.0154002	0	0.00596724	0	0	0	0	0	0	0	0	0.0126958	0	0	0	0.00314847	0.0212678	0	0	0	0	0.00167373	0	0.0183455	0
S10259	0	0	0	0	0	0	0	0.00463197	0	0	0.0188886	0	0	0.00170396	0	0.00515907	0	0.0898925	0.00791225	0.00772858	0.30393	0	0	0.00324088	0	0	0.00343308	0	0	0	0	0	0.00432533	0	0	0.0167163	0	0	0	0.00555416	0	0	0	0	0	0.00433542	0	0.0199656	0
S10262	0	0	0	0	0	0	0	0	0	0	0	0	0	0.0301918	0	0.139443	0.116849	0	0	0.0579552	0.276279	0	0	0	0	0	0.0214761	0.0143951	0	0.0235646	0	0	0.0174658	0.00301577	0	0	0	0	0	0	0	0	0.00560767	0	0	0	0	0	0
S10269	0	0	0.00432807	0.00120219	0.0782555	0.0103356	0	0.016343	0	0	0.00881796	0.0289704	0.00533739	0	0	0.00782914	0	0.0488497	0.00456547	0.102177	0	0	0.00920267	0.0015239	0	0	0.00412319	0	0	0	0	0.00311069	0	0	0	0.00510793	0	0.00274615	0	0.00357246	0.00104457	0	0	0	0.014503	0.00242716	0	0.14668	0.00640338
S10271	0	0.00411407	0	0	0	0	0	0.00530114	0	0	0	0	0	0.00256515	0	0	0	0	0.0180086	0.00157204	0.013096	0	0.00850577	0.00413888	0	0	0.0042851	0	0	0	0	0	0	0	0.00197435	0.00583317	0	0	0.0928549	0.00117193	0.0047629	0	0	0	0.0522293	0.00157677	0	0.0238879	0
S10272	0	0	0	0	0	0	0	0	0	0	0	0	0	0.0169615	0	0.00476615	0	0	0.00717209	0.00871663	0	0	0	0	0	0	0.0317579	0	0	0	0	0	0.126608	0.00127976	0	0	0	0.0205767	0	0	0	0	0.00306615	0	0.34099	0	0	0.0518995	0
S10273	0	0.0395679	0	0.0165235	0.122305	0.0581092	0	0.0400209	0	0	0.0457123	0.0866086	0	0	0	0.0300844	0	0.0945499	0.00258569	0.0692074	0.00271219	0.00151735	0	0	0	0	0.0218608	0.0164445	0	0	0	0	0.00128574	0	0	0	0	0.00596758	0	0	0.00182972	0.00325716	0	0	0.0924725	0.00378152	0	0	0
S10274	0	0	0	0	0	0	0	0	0	0	0.141871	0	0	0	0	0	0.145504	0	0.0269646	0.105772	0.0178919	0.00681367	0	0.060942	0	0	0.0426907	0.00755959	0	0.014666	0	0	0.0206043	0.00361638	0	0.0237529	0	0	0	0	0.00536189	0.00439646	0.00446604	0	0	0.0145078	0	0	0
S10298	0	0.00235639	0	0.00178747	0.0453537	0.00558037	0	0.00924438	0.00537973	0	0	0	0	0	0.139655	0.0180638	0	0.0697076	0.0171334	0.0157729	0	0	0.0225344	0.018806	0	0	0.00471467	0	0	0.00306929	0	0.0178768	0.00719807	0	0	0.0235151	0	0	0	0	0	0	0	0	0.00107046	0.00621067	0	0.0646033	0
S10301	0	0	0	0	0.00399374	0	0	0	0	0	0.006738	0	0	0	0	0.0123857	0.0358304	0.0163609	0.0201792	0	0.0122366	0	0	0.00292355	0.00341784	0	0.00321627	0	0	0	0	0	0	0	0	0.0117792	0.00284064	0.0108504	0	0.00598852	0.00344512	0	0.452746	0.0167618	0.00189495	0.00573239	0.00399433	0.0016568	0
S10302	0	0	0	0	0.00740069	0.00121692	0.00263477	0.00328028	0	0.0213061	0.00134752	0	0	0	0	0.00504253	0.0167718	0.0156963	0.0030546	0.00128519	0	0	0	0.0877542	0	0	0.0312252	0.030596	0	0	0	0	0	0	0	0.018647	0.00275895	0.00507709	0	0.00301422	0	0	0.022823	0	0.0043507	0.00200855	0	0.00149632	0
S10304	0	0	0	0	0	0	0	0.00313074	0	0	0	0	0	0	0.0457939	0.00827707	0	0.05254	0.00102106	0.0393385	0.0671776	0	0	0.377232	0	0	0.0597233	0.0360023	0	0.00353685	0	0	0.0135557	0.00113325	0.0016352	0	0	0	0	0	0	0	0	0	0	0.0666121	0	0	0
S10315	0	0	0	0	0	0.00804434	0.00152612	0.050601	0.0133216	0	0.0877623	0	0	0	0.0124468	0	0	0	0.0301961	0.00958688	0.00510423	0	0	0	0	0	0	0	0.0522299	0.00604272	0	0	0	0.00143053	0	0.0325168	0	0.0159416	0	0	0.0254715	0	0.115409	0	0	0	0	0	0
S10317	0	0	0.00106315	0.00110212	0.0201704	0.00361319	0	0.00182289	0	0.136104	0	0.0290036	0	0	0	0.00113119	0.137419	0.0429632	0.0150928	0.0137151	0.0130398	0.00214204	0	0	0	0	0	0	0	0.00594448	0.00159159	0	0	0	0	0.00180637	0	0.00198802	0	0	0	0	0.00276912	0.0041872	0.0367306	0	0	0	0.169363
S10318	0	0.00891426	0.00284945	0.00416197	0.0584769	0.015296	0.0059465	0.0155465	0	0.0913492	0	0	0	0	0.084054	0.013093	0.244907	0.0762014	0.00708943	0.00446732	0.0248337	0	0.0337774	0.0012626	0	0	0	0	0	0.00698504	0	0	0	0	0	0.00489845	0.00196602	0.00412744	0	0.00366733	0.00152866	0	0	0	0	0.00187601	0	0.0087047	0
S10320	0	0	0	0	0	0	0	0	0.00224212	0.286367	0.0759559	0	0	0.00364913	0	0	0	0.0299851	0	0.0111125	0	0.0103577	0	0	0	0	0.0670748	0	0	0	0	0	0	0	0	0.012324	0	0	0.0283883	0.00791516	0.00205421	0	0.041909	0	0.063026	0	0	0.108054	0
S10325	0	0	0	0	0.00126505	0.00450455	0	0	0.013273	0	0.00283236	0	0	0	0	0.00265079	0.0248495	0	0.00342129	0.0016166	0.00320701	0	0	0.00519571	0	0	0	0.00291724	0	0	0	0	0	0	0.00945293	0	0	0.00845941	0	0.00236367	0.00409057	0	0	0.0196653	0.0603571	0.00195245	0	0.250048	0.0371006
S10335	0	0	0	0	0	0	0	0	0	0	0	0	0	0.19425	0	0.0315763	0	0	0.0753516	0	0	0	0	0	0	0	0.00224684	0	0	0.00910922	0.00115874	0.00384361	0.00307354	0	0.00236842	0.0077572	0	0	0	0	0.0323579	0.0149269	0.008799	0	0	0.00453576	0	0	0
S10339	0	0	0	0.25862	0	0	0	0	0	0	0.194005	0.0873246	0	0	0	0.00590637	0	0	0.0274818	0.00400274	0	0.00629281	0	0.0483818	0	0	0.00383026	0	0	0	0	0.0235222	0	0	0	0.00695831	0	0	0	0	0	0	0	0	0.0186462	0.00698105	0.00565507	0	0
S10340	0	0	0	0.0371389	0	0	0.00268708	0	0	0	0	0	0	0	0	0.00273336	0	0.00960919	0.00419554	0	0.0367521	0.00182873	0	0.0717897	0	0	0.0132731	0.0118253	0	0	0	0.0436065	0	0	0	0.0179385	0	0.0107334	0.297314	0	0.0216802	0	0	0	0	0.00552668	0	0.167251	0
S10341	0	0.00197312	0	0.00314966	0.0163847	0	0	0.0116794	0	0	0.00137662	0	0	0.0166291	0	0.0254487	0.0920333	0.0455881	0.00639381	0.0404543	0.037068	0.00511318	0	0.0307941	0	0	0.0254258	0.00558819	0	0	0	0	0	0	0.00115625	0.0106575	0.00142338	0.00537509	0	0.00219458	0.00176606	0	0	0	0.180294	0	0.0118715	0.15204	0
S10349	0	0.0867027	0	0.0586136	0.0698827	0.0169746	0	0.0767625	0	0	0.0874503	0	0.034782	0	0	0	0	0	0.0377218	0.0212841	0.0345598	0.0124185	0.0202111	0	0	0	0	0.00415083	0	0	0	0.00464262	0	0	0	0.00103765	0.00200301	0.00267657	0	0.00422193	0	0	0	0	0	0.00217966	0	0	0.041408
S10350	0	0	0	0.0175331	0.0868567	0	0	0	0	0.164686	0.0234298	0	0	0	0.197623	0.0455104	0.104526	0	0.0504724	0.0614841	0.014685	0	0	0	0	0	0	0	0	0.0116164	0	0.00273218	0	0	0	0	0	0.00184557	0	0.00141647	0.00148376	0	0	0.00510221	0	0.00168699	0.00230218	0.0605756	0
S10353	0	0	0	0	0	0	0.00353335	0	0	0	0	0	0	0	0	0	0	0	0	0	0.156188	0	0	0.00615859	0.101684	0.0482821	0.250776	0.0573603	0	0	0	0	0	0	0.00426702	0.0360993	0	0	0	0.00527136	0.00933456	0	0.0384773	0	0	0	0.00144436	0.00952624	0
S10354	0	0	0.017522	0	0	0	0	0.173172	0	0	0	0	0	0.0197767	0	0.00189997	0	0	0	0	0.0814741	0.00816269	0	0	0	0.00324426	0.0311757	0	0	0.00115112	0.00163213	0.00516448	0.00404739	0	0	0	0	0	0.00832298	0	0	0	0.483854	0	0	0	0	0	0
S10356	0	0	0.0017057	0	0.0224955	0.00384428	0	0.00263336	0.0195215	0.100403	0.00157494	0	0	0	0.0293851	0.00264859	0.0485254	0.00582772	0.00548499	0.00628686	0.0120158	0.00182785	0.0161492	0	0	0	0	0	0	0	0	0	0	0	0	0.0015446	0	0	0	0	0	0	0	0.00594943	0.101268	0	0	0.0649167	0
S10357	0	0	0.00459742	0.00132243	0	0.0118406	0.00265359	0	0	0.0712986	0.0131079	0	0	0.0141573	0	0.00137332	0	0	0.00774796	0.0244816	0.057622	0.00115465	0.00821489	0.0731244	0	0	0.0372054	0	0	0	0	0	0	0	0	0	0.00294656	0	0.0129	0.00953902	0.016182	0	0	0	0.0900614	0.0102062	0.00500537	0.0481621	0
S10362	0	0.00353879	0	0.00995882	0.0199511	0.00458977	0	0.00626583	0	0	0.0200762	0	0.0440416	0	0.00587686	0.00614345	0.0270828	0.0260673	0	0.27102	0	0	0.00902025	0	0	0	0.0152268	0.00230603	0	0	0	0	0	0	0	0.00350554	0.00336919	0.0159575	0	0	0.00355897	0	0	0.00610488	0.0455446	0	0	0.171693	0
S10364	0	0	0.0067392	0	0	0	0	0	0.0279577	0	0	0	0	0	0	0	0.428222	0	0	0.119907	0.0354008	0.00325842	0	0	0	0	0	0	0	0.0201853	0.00179321	0	0	0	0	0.00688557	0	0	0	0	0.00142612	0	0	0	0	0.00541025	0	0.0575253	0
S10378	0	0	0	0.00479084	0	0	0	0	0	0.1586	0	0	0	0.00126884	0	0	0.063078	0.0171744	0.0042617	0	0.00934569	0	0	0.0981964	0	0.0103619	0.0275921	0.0283125	0	0	0	0	0	0	0.0114087	0.0276737	0.00444894	0	0	0.00721463	0.00340684	0	0	0	0.00768461	0.00140102	0	0.1232	0
S10390	0	0	0	0	0	0	0	0	0	0	0.0306177	0	0	0.0902384	0	0.186271	0	0	0	0	0.234256	0	0	0	0	0	0	0.00388623	0	0.00846733	0.00282753	0	0.0186745	0.00229948	0	0	0	0	0.0937326	0.00521365	0	0	0.0036554	0	0.0061821	0	0	0	0
S10456	0	0	0	0.00339211	0.00438882	0	0.00333298	0.0112072	0	0	0	0.010065	0	0.00619033	0	0.0056699	0.223405	0	0.00287443	0.0258007	0.0023047	0	0	0	0	0	0	0	0	0.00127673	0.00151342	0	0.0777057	0.00654915	0	0	0	0	0	0	0	0.00244826	0.00166778	0	0	0	0	0	0.00314366
S10463	0	0	0	0.00722162	0	0	0.00509109	0	0.0050438	0	0	0	0	0.00365054	0	0	0	0.0938146	0.0123368	0.00773159	0.0374688	0.011355	0	0.0111817	0.0135795	0	0.0363956	0.00913436	0	0	0	0.00107126	0	0.00167918	0	0.0144198	0.00599548	0.00720625	0	0.0149527	0.0356358	0.0066318	0	0	0.0465681	0.00249435	0.00323879	0.133416	0
S10465	0	0.0716881	0	0.00155455	0.0343331	0.0128197	0	0.0303908	0	0	0.0714461	0	0	0	0	0	0	0.198048	0.0396354	0.0482981	0.172817	0.0207212	0	0	0	0	0.00376851	0	0	0.00113471	0	0	0	0	0	0.0119348	0.00186866	0.00585946	0	0.0029127	0	0	0	0	0	0.00132927	0.00708023	0	0
S10473	0	0	0	0.00207225	0.0288075	0	0	0.00317739	0	0	0	0	0.015434	0	0.0186876	0.00696682	0	0.0104018	0.00348827	0.0548961	0.0304617	0	0.00272949	0.023257	0.00144213	0	0.00416124	0	0.0322704	0	0	0	0	0	0	0.0121367	0.00264457	0.00713978	0	0.0179237	0.00348949	0	0.0699827	0.04041	0.064601	0.0110502	0	0.162814	0
S10486	0	0	0	0	0.0923104	0	0	0.0282206	0	0	0.268154	0	0	0.00250689	0	0.0166963	0	0.0935818	0.00986378	0.165801	0.00552863	0.0024148	0	0	0	0	0	0	0	0	0	0	0	0	0	0	0.00221702	0.0048287	0	0.0078502	0.00277264	0.00267148	0	0	0.00443427	0.00158393	0	0.0161103	0.0284207
S10487	0	0.0339179	0.00738442	0.0200873	0.0514445	0	0	0.008583	0	0	0.0102285	0	0.00124061	0.090727	0	0.0271544	0	0.0050768	0.00708218	0.174088	0	0.00556339	0.00732627	0.0597162	0	0	0.0172243	0	0.0515829	0	0	0	0	0	0	0.00933006	0.00455416	0.0254392	0	0.011161	0.0289366	0	0	0.0478723	0	0.00266961	0	0	0
S10489	0	0	0	0	0	0	0.00174426	0	0	0	0.0217885	0	0	0	0.0662	0	0.113137	0.0689952	0.0190367	0.00521109	0.00626206	0.00599766	0	0.189218	0.00803134	0	0	0	0	0	0	0	0	0	0	0.0233483	0.0037357	0.00967619	0	0.00506103	0.00149824	0	0	0	0.0394494	0.00357606	0.00283479	0.131802	0
S10497	0	0	0	0	0	0	0	0	0	0	0	0.0357282	0	0.003568	0	0.0127861	0	0.346637	0.00663703	0.100784	0.127613	0.0141246	0	0.00721632	0.00756595	0	0.00337244	0	0	0.0173951	0	0	0	0	0	0.00499802	0	0	0	0	0	0	0.00712911	0	0	0	0	0	0
S10504	0	0.0667008	0	0.0156829	0	0	0	0.162497	0.0512636	0	0	0	0	0	0	0.0248572	0	0	0.0186093	0.0576038	0.0390126	0.0275777	0	0.00228989	0	0	0.0227245	0.0168684	0	0.0198061	0	0	0	0	0	0.031154	0	0.0260597	0	0.042503	0.0137367	0	0.0484268	0	0	0.00309948	0.0194135	0	0
S10508	0	0	0	0	0.0048072	0	0	0.00802216	0	0	0	0	0	0.0226048	0	0.00126209	0.0510611	0.0163941	0.0075438	0.00280672	0.0334378	0	0	0.00955516	0	0	0	0.00265571	0	0.0035981	0	0	0.177311	0.00181822	0	0.00855599	0	0	0	0	0.00270041	0	0.0181082	0	0	0	0	0	0
S10510	0	0	0	0	0	0	0	0	0	0	0	0	0	0	0.28117	0.244867	0	0	0.0907207	0	0	0	0	0	0	0	0	0.00173665	0	0	0	0	0.0217692	0.00238294	0.00768093	0	0	0	0	0	0	0	0.0544597	0	0	0	0	0	0
S10512	0	0	0	0.00179114	0.0459119	0.0103512	0	0.0279624	0	0	0.0335655	0	0	0.0217123	0	0.0382083	0	0	0.0238986	0.0600085	0	0.00214952	0	0	0	0	0.00515425	0	0	0.0277655	0.00259935	0.00597932	0.00845964	0	0.0552201	0	0	0	0	0	0	0	0.326485	0	0	0	0	0	0
S10515	0	0	0	0	0.0264312	0	0.00789234	0	0.00848831	0	0.322229	0	0	0.0431969	0	0.00122067	0	0.221674	0.0159086	0.0489016	0	0.0151748	0	0.0880299	0	0	0.00408295	0	0	0.00190057	0	0	0	0	0	0.0155678	0	0	0	0	0	0	0.0152199	0	0	0.0032499	0	0	0
S10519	0	0.00833816	0	0	0.0347433	0.00485435	0	0.020325	0	0.0382225	0.0056183	0	0	0	0	0.0134364	0.0096732	0	0	0.00394517	0	0	0.00388197	0	0	0	0.0117321	0.0144867	0	0	0	0.00204694	0	0	0	0.0117567	0	0.00131982	0	0.00522517	0.00533922	0	0.00552547	0	0.00860752	0	0	0.0773589	0
S10537	0	0	0	0	0	0	0	0	0	0	0	0	0	0	0	0	0	0	0.017185	0.00390146	0.00384571	0	0	0	0	0	0.00744468	0	0	0	0	0	0	0.00243362	0	0.0101142	0.00274088	0	0	0.00119514	0	0.00473821	0	0	0.00234617	0.00128769	0.00329139	0.102261	0
S10541	0	0.00366148	0	0	0.0444877	0.00126013	0	0.0120883	0	0.0100993	0.00213381	0	0	0	0.0314637	0.00604151	0.0192136	0.0122751	0.00962621	0	0.0179636	0	0.00801975	0.0102379	0	0	0.00189146	0	0	0	0.00617121	0	0	0	0	0.00225552	0	0.00295643	0	0.00212275	0.00449917	0	0.00163045	0.0085671	0.0122051	0	0	0.0852628	0.0268181
S10543	0	0.00483628	0	0.0131979	0.00480022	0	0	0.00656589	0.00327305	0.00838402	0	0	0.00129557	0	0.0624386	0.0012149	0	0.387565	0.0125355	0.0072272	0.02824	0	0.0106204	0	0	0	0	0	0	0.00109547	0	0	0.00896349	0	0	0.00815348	0.00272356	0.0043499	0	0.0106358	0	0	0	0.00182867	0.0175346	0	0.00295903	0.115717	0.00431431
S10559	0	0	0	0	0	0	0.00196224	0.0162555	0.00782137	0	0.00306246	0	0	0	0.111629	0	0.115016	0.167691	0.00790239	0.0555929	0.025153	0.00549171	0	0.0104838	0.0215039	0	0.0181721	0.00506696	0	0.00126809	0	0.0031336	0	0	0	0.00490003	0	0.00289776	0.102157	0.001577	0.00221911	0	0	0	0	0.00372783	0.00234452	0.0190864	0
S10562	0	0	0	0	0	0.00720189	0	0.102354	0	0	0.0149111	0	0.00454244	0.00525554	0	0.0529698	0.174205	0.0549068	0.0413296	0.106568	0.06765	0	0	0	0	0.00202269	0.0414424	0	0	0.0033371	0.00116717	0	0.003785	0.00169881	0	0.0653794	0	0	0	0	0	0	0	0	0	0	0	0.0549292	0
S10570	0	0	0	0	0	0	0	0	0	0	0	0	0	0	0	0	0	0.0933734	0	0.00287192	0.304991	0.0216171	0	0	0	0	0.0438569	0	0	0.0633325	0	0	0	0	0	0	0	0	0	0	0.00878145	0	0.115913	0	0	0	0	0	0
S10577	0	0	0	0.00324692	0	0	0.00234416	0	0	0	0.0349865	0	0.0137282	0	0.073437	0.00438652	0	0.289264	0.0242091	0.0092862	0.13389	0.00569543	0.023407	0	0	0	0.00169804	0.00302815	0	0.00129895	0	0	0	0	0	0.00812182	0	0.00842571	0	0.00152432	0	0	0	0	0	0	0.00194762	0.0330485	0
S10583	0	0	0	0	0.0012279	0.0125526	0	0	0	0	0.14398	0	0.0531919	0	0	0.0196662	0	0	0.00391455	0.129138	0.0972816	0.00188352	0	0.0169693	0	0	0	0	0	0.00671429	0	0	0	0	0.00459945	0.00183586	0.00113429	0.00627892	0	0	0	0	0	0	0.0491909	0	0	0	0
S10585	0	0.00467975	0	0	0	0	0	0.0593489	0	0	0.0424425	0.0500323	0	0	0	0	0	0.0569772	0.035282	0.0884693	0.143527	0.014267	0	0.00265818	0	0.00221878	0.00651925	0	0	0.00304756	0.00109953	0.00332198	0	0	0	0.00325888	0	0	0	0	0	0	0	0	0.0333429	0	0	0.096866	0
S10586	0	0	0	0	0	0	0	0	0	0	0	0	0	0.180973	0	0.09028	0	0	0	0.0833393	0	0	0	0	0	0	0.0408821	0	0	0	0	0	0	0.00402532	0	0	0	0	0	0	0	0	0.0317091	0	0	0	0	0	0
S10587	0	0	0	0	0	0.00225255	0	0.0441431	0	0	0.256552	0	0	0	0	0.062879	0	0.0516116	0.0113935	0.00621604	0	0.00559906	0	0	0	0	0.00519748	0.00288338	0	0.00681765	0	0	0.0493699	0	0.00511131	0.0153601	0	0	0	0	0	0	0	0	0	0	0.00805778	0	0
S10589	0	0	0	0	0.0406194	0	0	0.0083317	0.00107112	0	0.00151947	0	0	0	0	0.00601891	0.00927411	0.00973194	0.00140811	0	0.0119434	0	0	0	0	0	0.00227452	0	0.008228	0	0	0	0.00123768	0	0.00874544	0.00577302	0.00517148	0	0	0.0063987	0.00102078	0.0084132	0	0	0.00547376	0	0.00310632	0.16284	0.00272017
S10591	0	0.00625519	0	0	0	0	0	0	0	0	0	0	0	0.108509	0	0.0570994	0	0	0.00527693	0.265705	0.0794338	0	0	0	0	0.0580364	0.119555	0	0	0.0696803	0	0	0	0	0	0	0	0	0	0	0	0	0	0	0	0	0	0	0
S10592	0	0	0.00108425	0.0185847	0.0228189	0	0	0	0	0	0.0973427	0	0	0	0.138417	0.00905026	0	0	0.0296033	0.00321069	0	0	0.0104489	0	0	0	0.00527319	0	0	0.00175734	0.00140017	0.00150173	0	0	0	0.00275417	0.00256378	0	0.0319595	0.00415703	0	0	0.346049	0.0044124	0	0	0	0	0
S10593	0	0.00115195	0	0	0.0274025	0.00110384	0	0.00161636	0	0.0332799	0.005851	0	0	0	0.0179714	0.00114807	0	0.0128411	0	0.00830805	0.0205621	0	0.00836993	0.0136425	0	0	0.0124324	0.00170903	0	0	0	0.00293524	0	0	0	0.00768843	0	0.00742905	0	0.00240894	0.0042765	0	0	0	0	0	0	0.0292152	0
S10618	0	0	0	0.00187057	0.0132929	0.00189625	0	0.0121072	0	0	0	0	0	0.0111024	0	0.00336046	0	0.0764012	0.00901134	0.0389712	0	0.00245512	0	0.0177956	0	0	0.00714693	0	0	0	0	0	0	0	0	0.00662855	0.00336689	0.0104787	0	0.00475156	0.00167073	0	0.533122	0	0.0169256	0.00345953	0	0	0
S10620	0	0	0	0	0.00118576	0.00425207	0	0	0	0.0105233	0.00125782	0	0	0	0	0.0017659	0	0.00667274	0.00462323	0.00629373	0.00323947	0	0.00938681	0.011593	0	0	0.00157854	0	0.00662639	0	0	0	0	0	0	0.00350297	0	0	0	0.00130665	0	0	0	0.00224343	0.00911309	0	0	0.0204834	0.00175848
S10621	0	0	0	0	0.056214	0	0	0.0276064	0	0	0.0166908	0.0284855	0.0688616	0.00240057	0	0	0.280312	0.0220364	0.0139772	0.0511684	0.131098	0.00196938	0.0198929	0.0352797	0	0	0	0	0	0.0131928	0.00431721	0	0.0118542	0	0.0264765	0	0	0	0.00271774	0	0	0	0	0	0	0	0	0	0
S10622	0	0.031489	0	0.0070502	0.1015	0.00749147	0	0	0.00217012	0	0	0	0	0.0189933	0	0.00156767	0	0.317477	0.0916624	0.00958282	0.0393879	0.0116775	0.0892194	0	0	0	0	0.00104022	0	0.101301	0.00479754	0	0	0	0	0	0	0	0	0	0	0	0	0.00213982	0	0	0	0	0
S10627	0	0.0104879	0.00245941	0.0128836	0.0229524	0.00134995	0	0.0141491	0	0.0123447	0	0.00799263	0.0023163	0	0.00612911	0.00380643	0	0.048957	0.00160961	0.00674696	0.0123449	0	0.00182483	0	0	0	0	0	0	0	0	0	0	0	0	0	0	0.00320134	0	0.00199181	0	0	0.0143528	0	0.00701351	0	0.00221354	0.163241	0.00260034
S10632	0	0	0.00122937	0	0.0487808	0.00941226	0	0	0	0	0.0832323	0	0	0	0	0.0171545	0	0	0.0128126	0.0062098	0	0.00130566	0.0154443	0.0174863	0.00761368	0	0.0184082	0	0	0	0	0	0	0	0	0.00522906	0	0.00268491	0	0.00218493	0	0.00531685	0.0257305	0	0.0500708	0	0	0.0683119	0
S10639	0	0	0	0	0.0186428	0	0	0	0	0	0.181179	0	0	0	0	0.0247528	0	0.336847	0.0158253	0.0056178	0.00814678	0.00301783	0.00721685	0	0	0	0	0	0	0.014135	0	0.00145492	0	0	0	0	0	0	0	0	0	0	0	0	0	0	0	0	0
S10647	0	0	0	0	0.0435193	0	0	0.0430712	0	0	0.0812459	0	0	0.0297561	0	0.0640212	0	0	0.0060053	0.00577926	0	0	0.0240311	0	0	0	0.0244351	0.0223547	0	0.00215889	0.00279213	0	0	0	0.00180326	0.00926089	0	0	0.00336267	0.010886	0	0	0	0	0.066493	0	0	0	0
S10657	0	0	0	0	0.0123448	0.00241826	0	0	0	0	0.00663972	0.064928	0.0516373	0	0.0899265	0.00754334	0	0.0883151	0.0174596	0.043509	0	0	0	0	0	0	0.0267021	0	0	0.0110804	0	0	0	0	0	0	0.00280512	0	0	0	0	0	0.00364006	0.00584016	0	0.00275248	0	0	0
S10659	0	0	0	0	0	0	0	0	0	0	0	0	0	0	0	0	0	0.0552897	0.00167834	0	0.00130617	0	0	0.00512317	0.00759421	0	0.132955	0	0	0	0	0	0	0	0	0.00994082	0	0	0	0	0	0	0	0	0	0	0	0	0
S10661	0	0.0562705	0.00267816	0.00564953	0.0616753	0.0171833	0	0	0.0246528	0	0.0072623	0	0	0	0	0.0023178	0	0	0.0118415	0.013166	0.0596228	0.0293888	0.0516135	0.0415536	0	0	0.044661	0.00349252	0	0	0	0.00277104	0	0	0	0.00546502	0.00242524	0.00202334	0	0.00542774	0.00943952	0	0.00172687	0	0.0516818	0.00219705	0	0.0883898	0.0756603
S10663	0	0	0	0.00294817	0	0	0	0	0	0	0.00368147	0	0.0110914	0	0	0.00380287	0.00385249	0	0.00787624	0.0163397	0.00281292	0	0	0.00831487	0	0	0	0	0.0049788	0	0	0	0	0	0	0.0112264	0	0	0	0.00265998	0.00432989	0	0	0.00436803	0.059071	0	0.00367835	0.0166442	0
S10678	0	0	0	0	0	0	0	0	0	0	0.102638	0.127876	0	0.00640868	0	0	0	0	0.00886566	0.134929	0	0	0	0	0	0	0.456245	0.0642315	0	0.00241728	0	0	0.00139151	0	0	0.0272493	0	0	0.00410375	0.00220889	0	0	0	0	0	0	0	0.00284907	0
S10684	0	0.0044688	0	0.00129577	0.00755	0.0118038	0	0.012715	0	0.0522053	0	0	0	0	0	0.00151427	0	0.00396482	0	0.00751317	0.0263575	0	0.0239706	0	0	0	0.00121601	0	0	0	0	0	0	0	0	0.00127817	0.00104102	0.00241666	0.0725949	0.00242006	0.00174661	0	0	0.00457142	0.0580581	0.00123278	0	0.0608163	0.00857577
S10698	0	0	0	0	0.00331452	0.00395	0	0.00679684	0	0.0134842	0	0.00140416	0.00599999	0	0.0210682	0	0	0	0.00260022	0.00482803	0.00604999	0	0	0.0026554	0	0	0	0	0.0105361	0	0	0	0	0	0	0.0320391	0.00323513	0	0	0.0106119	0.00167365	0	0	0.0120335	0.00949199	0	0.00289369	0.0657666	0.00134065
S10701	0	0	0	0	0	0.00822309	0	0	0	0	0.124548	0	0	0.0334771	0	0.22205	0	0	0.0270242	0.0542779	0.0325812	0	0	0	0	0	0	0	0	0.00229656	0.00124032	0.0191357	0	0	0.00115097	0	0	0	0	0.0108477	0	0	0	0.0499302	0	0.0102928	0	0	0
S10716	0	0.00409935	0	0.00531368	0.0417434	0	0.00153275	0	0	0	0.207114	0	0	0.01322	0	0	0	0.116566	0.0411186	0.146942	0.0668245	0.00897123	0.0195525	0	0	0	0.0065022	0	0	0.00899352	0	0.00132782	0	0.00117907	0	0.00648173	0	0	0	0.00374443	0.00114712	0	0	0	0.0301566	0	0	0.0706726	0
S10726	0	0	0	0	0.00225932	0	0	0	0	0.027422	0	0	0	0	0.00871796	0	0.0301793	0.00242662	0	0	0.00354292	0	0.00129696	0	0	0	0	0	0.00303412	0	0	0.00280083	0	0	0	0.00389664	0.00101318	0	0	0.00129186	0.001559	0	0	0	0.00228773	0	0	0	0
S10733	0	0	0.00441195	0.0163834	0	0	0	0	0.00967019	0	0.0299355	0	0	0.088617	0	0.0397909	0	0	0.0493303	0.0139601	0.241495	0	0	0.00564239	0.0112043	0	0.00375011	0.0077217	0	0	0	0	0	0	0	0.0262842	0.00575032	0.015108	0.0290748	0.029722	0.0155836	0	0.00405697	0	0	0.00205463	0.0425981	0.0292122	0
S10741	0	0	0	0	0.0215113	0	0	0	0	0.101256	0.0107393	0	0.00770605	0	0.0053832	0.00218004	0.0449174	0.00758073	0	0.0373545	0.0352905	0	0	0	0	0	0	0	0.0317806	0	0	0	0	0	0	0.0350455	0	0.0166047	0	0.00583192	0	0.140251	0.00225231	0.03013	0	0	0	0.0841361	0
S10776	0	0	0	0.00119581	0	0	0.00101783	0.0410902	0	0	0.015779	0.151398	0.00454333	0	0.141109	0.020914	0	0	0.00134914	0	0.00636163	0	0.00168454	0.144622	0	0	0.0739914	0	0	0	0	0	0	0	0.00188431	0.0193144	0	0.0408392	0	0	0.0098626	0	0.00325314	0.00939679	0	0.0284726	0	0.0816282	0
S10784	0	0	0	0	0	0	0	0	0	0	0.035611	0	0	0	0.137592	0.184594	0	0	0.0489071	0.037764	0.0768706	0.0623018	0	0	0	0	0	0	0	0.0597109	0	0	0.0198396	0	0	0	0	0	0.026521	0	0	0	0.00444632	0	0	0	0	0	0
S10788	0	0	0	0.00695574	0.0235084	0.0110555	0	0	0.014718	0.164907	0.00122249	0	0	0	0.0417674	0	0	0.188838	0.00927228	0.0202307	0.0395842	0	0.00869697	0.0225612	0	0	0.0159917	0	0.00187896	0	0	0	0	0	0.0059568	0.00345287	0	0.00108385	0	0.00175483	0	0	0.00283698	0.0102084	0.0313879	0	0.00114234	0.0254111	0
S10794	0	0	0	0	0	0	0	0.120239	0	0	0	0	0.0157212	0	0	0.00556977	0.0455573	0.19414	0.0577456	0.13494	0.205421	0.00173955	0	0	0	0	0	0	0	0.0256663	0.00356422	0	0	0.00168443	0	0	0.00101846	0	0	0	0.00284097	0	0	0	0	0	0	0	0
S10797	0	0	0	0	0	0.00864675	0	0.0186611	0	0	0.141558	0	0.0578283	0	0.0557685	0	0	0	0.0196199	0.0208108	0.00556712	0.00140749	0	0.00574767	0	0	0	0	0	0.0018527	0	0	0	0	0	0	0	0.00257812	0.0547139	0.00271252	0.00204113	0	0	0	0.0476293	0.0013854	0	0.00423398	0
S10801	0	0	0	0	0.0295962	0	0	0	0	0	0	0	0	0	0	0	0	0	0	0	0	0	0	0	0	0	0.0485719	0	0	0.00152682	0.00113544	0.00196317	0	0.00105205	0	0	0	0	0	0.0075046	0	0	0.00136912	0	0	0	0	0.0583021	0
S10802	0	0.0857654	0	0.0294749	0	0	0	0	0	0	0.249915	0	0	0	0	0.0254194	0	0	0.00628723	0.0367192	0	0.00425273	0	0	0	0	0.00959884	0	0	0.00464032	0	0.00104432	0.00229646	0	0	0.00758578	0.00222409	0	0	0	0	0.00491587	0	0	0.0519917	0	0	0.0881149	0
S10804	0	0	0	0.0033226	0.0681107	0.00768546	0	0.0582796	0.0126363	0	0.0315623	0	0	0.0425562	0	0	0	0	0.080975	0.303759	0	0.00686187	0	0.00522249	0	0	0	0	0	0.021454	0	0	0	0	0	0	0	0.00327928	0	0	0	0	0.00154762	0	0.0950626	0.00143254	0	0.00792256	0
S10805	0	0	0	0.0047104	0	0.00420866	0	0	0	0.00499134	0	0	0	0	0.0016474	0.00585873	0.00774883	0.00204018	0.0011056	0.00106309	0.00435864	0	0	0.00580724	0	0	0.00144198	0	0.00543636	0	0	0	0	0	0.0134193	0	0.00113808	0	0	0	0	0	0	0	0.0376277	0	0	0.00815582	0.0409084
S10807	0	0	0	0	0	0	0	0	0	0	0.00433284	0	0	0.0211491	0	0.0612654	0	0	0	0.0590637	0.267579	0.00675321	0	0	0	0	0.0140198	0	0	0.00547069	0	0	0.00657618	0.00187154	0.00265754	0	0	0	0	0.0120837	0	0	0.298069	0	0.0834694	0	0	0	0
S10808	0	0	0	0	0	0	0	0.109627	0	0	0.0207577	0	0.0959073	0.017096	0	0	0	0	0.0759758	0.222692	0.0804396	0	0.0592721	0	0	0	0	0	0	0.016852	0.00211023	0.0329136	0	0	0	0	0	0	0.100649	0	0.00362844	0	0.00834641	0	0.00620939	0	0	0	0
S10817	0	0.00961823	0.00565588	0.0219331	0.0684224	0.016753	0.00501791	0.024514	0	0	0.00550779	0.0138422	0.0256161	0	0	0	0	0.0279523	0.0177115	0.0122336	0.0381649	0	0.0307823	0.00616106	0	0	0.00297325	0.00262096	0	0	0	0.00244009	0	0	0	0	0	0.00268458	0.0304589	0.00112954	0	0	0	0	0.0401128	0	0.00197327	0.0338345	0.349082
S10832	0	0	0	0	0	0.00428249	0	0.0214321	0.00276735	0	0.00941647	0	0	0	0.091763	0.0408306	0.130114	0.119038	0.00959187	0	0.125017	0.00505368	0	0	0	0	0	0	0	0.00598787	0	0	0.0167582	0	0	0.0097181	0.00313529	0.00342667	0	0.00699041	0.00935293	0	0	0	0	0.00360738	0.00497641	0.156437	0
S10835	0	0	0	0.00161605	0	0	0	0	0	0	0	0	0	0	0	0	0	0	0.109856	0.232898	0.511872	0	0	0	0	0	0.00683081	0.014883	0	0.00771694	0	0	0	0	0	0	0	0	0	0	0.0145046	0	0.00689019	0	0	0.0103554	0	0	0
S10838	0	0	0	0.0151395	0.0826233	0.0208466	0	0	0.0478924	0	0.182711	0	0	0	0	0.0144468	0	0	0.0368474	0.151412	0.00727298	0.0140452	0	0	0	0	0	0	0	0.00204083	0	0	0	0.00151505	0	0	0.00213	0.0104239	0	0.00248372	0.0113697	0	0	0	0	0	0	0.10024	0
S10850	0	0	0	0	0	0	0	0.0186092	0	0	0.00342194	0.0181225	0.0788578	0	0.136294	0	0	0.122608	0.0124742	0.00763936	0.181111	0.00130717	0	0	0	0	0	0	0	0.00401374	0	0	0	0	0	0.00210128	0	0	0	0	0.00455855	0	0.0974964	0	0	0	0	0	0
S10869	0	0.0158074	0	0.0193549	0.0379637	0.010641	0	0	0	0	0.016089	0	0.00257564	0	0.0148156	0.00422531	0	0.00684205	0.00740251	0.0286092	0.0301275	0	0.130768	0.19287	0.0123375	0	0.0861567	0	0	0	0	0	0	0	0	0.0208934	0	0	0.0360013	0.00115529	0.00314762	0	0	0	0.0025522	0.0119288	0	0.00760591	0
S10889	0	0	0	0	0	0	0.0130422	0.00953777	0	0.137588	0	0	0.0129954	0	0.0508939	0.00863545	0.0277468	0.0225432	0.0180902	0.00529839	0.127231	0.00187837	0.0024904	0	0	0	0.012345	0.00384644	0	0	0	0	0	0	0	0.00349243	0.00446293	0.0142249	0	0.0199276	0.00464668	0	0.169787	0.0461557	0.0544285	0.00582398	0.00358561	0.00233372	0
S10890	0	0.0147875	0	0	0.0574577	0.0128641	0	0	0	0	0	0.10026	0	0	0	0.0125003	0	0	0	0.209867	0.0773598	0.00707986	0.0151603	0	0	0	0.0271847	0	0	0.0116752	0	0	0	0	0	0.00792953	0.00269097	0.00614734	0.00560998	0.0021751	0.00136009	0	0	0	0	0	0.00460979	0.229704	0
S10907	0	0	0	0.00611231	0	0	0	0	0	0	0.217763	0	0	0	0.150818	0	0	0	0	0.0160543	0	0	0.00813082	0	0	0	0.0197996	0.0162813	0	0.00299387	0	0	0	0	0	0	0.0115368	0	0	0.0111224	0.00554466	0	0	0	0	0.00613652	0.014387	0.179709	0
S10913	0	0.00337372	0.00137414	0	0.00465021	0.00215262	0	0.0131873	0	0	0.0625539	0.102401	0.00122065	0	0.0367496	0.00731096	0	0.0163256	0.0108999	0.0958222	0.0358178	0	0.00139538	0.00843385	0.00226499	0	0.0052779	0.0130473	0	0	0	0.00284256	0	0	0.00442053	0.00838721	0	0.00542678	0	0	0.0035698	0	0	0	0	0	0	0	0
S10924	0	0	0	0.0223123	0	0.00232373	0	0	0.0264049	0	0	0	0	0.0741799	0	0.00542687	0	0	0.172152	0.0239565	0.259536	0.00700353	0	0.027312	0.0106747	0	0.00127432	0.00104864	0	0.0026332	0.00373343	0	0	0	0	0	0	0	0	0.0147122	0.00203196	0	0	0	0	0	0.00494687	0	0
S10947	0	0	0	0	0	0	0	0.00641498	0.00225018	0	0.110891	0	0	0.0476848	0	0.0263823	0	0	0.0193687	0.0219035	0	0.00565121	0.00497957	0.00961012	0.0120923	0	0.0127441	0.0050154	0	0	0	0	0	0	0	0.0164509	0.00304883	0.00810367	0	0.00517391	0	0	0	0	0	0.00339605	0	0.0907403	0
S10968	0	0	0	0	0	0	0	0	0	0	0.116657	0	0.0958829	0	0	0.00530318	0	0.0309622	0.0748155	0.0315554	0.0457902	0	0	0.0506223	0.0206576	0	0.0307413	0.00691546	0	0	0	0	0	0.00247364	0	0	0	0	0	0.0132153	0.00613884	0	0	0	0	0.00349597	0.00192423	0	0
S10976	0	0	0	0.00348494	0	0.00194571	0	0	0	0.0864031	0	0.00162336	0	0	0.00136881	0.00779381	0.0480564	0.00492395	0.00800402	0.0573558	0	0	0	0.0377368	0	0	0.0147343	0.00456745	0	0	0	0.00255891	0	0	0.0033803	0.0416556	0	0	0	0.0123594	0.0142893	0	0.00730735	0	0.00104808	0	0	0.0715658	0
S10990	0	0	0	0	0	0	0	0	0	0	0	0	0	0	0	0	0	0	0.361738	0	0.38347	0	0	0	0	0	0	0	0	0.0288038	0.0211634	0.0106173	0	0	0	0	0	0	0	0	0	0	0.0163896	0	0	0	0	0	0
S11031	0	0	0	0.0142756	0	0.00171265	0	0.0045435	0	0	0.00692651	0	0	0	0	0.00520094	0.0322035	0	0	0.0232502	0.0198128	0.00171323	0.0370728	0.0166152	0.002754	0	0	0	0.00153402	0	0	0	0	0	0	0.00210739	0	0.00136658	0	0.00121264	0	0	0	0.00117107	0.0273421	0	0	0.0965311	0
S11035	0	0.0449408	0.0156458	0.104754	0.0683506	0.00460503	0	0.02448	0	0	0	0	0	0.0356217	0	0.00590999	0.0503217	0.0954403	0.0291354	0.0603585	0	0	0.035956	0	0	0	0.0189404	0.0238963	0	0.0122945	0	0	0	0	0	0	0.00233439	0	0	0.00163072	0.00257389	0	0.031356	0	0.02605	0	0	0.0272963	0.0346684
S11049	0	0	0.00933607	0	0.0564488	0	0	0	0	0	0.147023	0	0	0.00599829	0	0.00242053	0	0.0752693	0.00819154	0.0390917	0	0	0.0179315	0	0	0	0	0	0	0	0	0.00186191	0	0	0	0.00692397	0	0.00159934	0.00328711	0.00132003	0.00159013	0	0.00113623	0	0.00193663	0	0	0.0487517	0
S11057	0	0.129173	0.00436159	0	0.100792	0.0393555	0	0	0	0	0.034767	0	0	0.00894756	0.0572653	0.0125455	0.0404592	0.0132246	0.00318502	0.0290632	0.0100145	0	0.134897	0.0583006	0.05149	0	0.0160802	0	0	0.00353198	0	0.00380137	0.00216782	0	0	0.0126459	0.00627604	0	0	0.00286321	0.00171641	0	0.0150196	0	0	0	0	0	0.0880356
S11062	0	0	0	0	0	0	0	0.00609726	0	0.37439	0	0.0075622	0.00586579	0	0	0	0.223171	0.014097	0	0.00344192	0.0336317	0	0	0.00931079	0	0	0.0105129	0.0028525	0	0.0228525	0	0	0.00701288	0	0	0.0125206	0	0	0	0	0	0	0	0	0	0	0	0.00158986	0
S11106	0	0	0	0	0	0	0	0.0337702	0	0	0.0170005	0	0	0.00326252	0	0.00279921	0	0.16348	0.0013943	0.0546529	0.0644742	0.00130172	0	0	0	0	0	0.0272544	0	0	0	0	0	0	0	0.0318134	0	0	0	0	0.00269888	0	0	0	0	0	0	0	0
S11124	0	0	0.00109771	0.0868059	0.0668875	0	0	0.0117738	0.019029	0	0.00535437	0	0.0507064	0	0.116046	0.100027	0	0	0.016891	0.00959218	0.0356084	0	0.0544405	0.00353681	0	0	0.00564376	0.00691062	0	0.00283814	0	0.00116596	0	0	0.0215532	0.00281498	0	0	0	0.00217927	0	0	0.00261725	0.00107984	0.0370139	0	0	0.0337033	0
S11159	0	0	0	0.00581655	0	0.00185006	0	0	0	0	0.0578681	0	0	0.122374	0	0.00180449	0	0	0.121265	0.0135398	0.137535	0.00504479	0.025406	0	0	0	0.0019093	0	0	0.0598248	0.00236912	0	0	0	0.00301637	0	0	0.00222675	0	0	0	0	0.33061	0	0	0	0	0	0
S11168	0	0	0	0.0122162	0	0	0	0	0	0	0.00399026	0	0	0	0.0813518	0	0.0428404	0	0	0.0201705	0.13098	0.00213632	0.0062186	0.00116315	0.0106111	0	0.0121985	0	0	0	0	0.00632743	0	0	0.00274305	0.0245322	0	0	0	0.00282041	0.00869911	0	0	0	0	0	0	0	0
S11170	0	0	0	0.00144868	0	0	0	0	0	0	0.00357772	0	0	0.139208	0	0	0	0	0	0.395877	0	0	0	0.0383195	0.0300101	0.00773086	0.0920718	0.00819885	0	0.00130611	0.00142038	0.0208642	0.00376169	0	0	0	0	0	0.0020607	0.00854044	0	0.00105883	0.00731063	0	0.134938	0	0	0	0
S11171	0	0	0	0	0	0	0	0	0	0	0	0	0	0	0	0	0	0	0	0	0	0	0	0	0	0	0	0	0	0	0	0	0	0.0156197	0.00377651	0	0	0	0	0	0.268287	0	0	0	0	0.0864352	0	0	0
S11203	0	0.00194939	0	0	0	0	0	0.00351531	0.00107994	0	0	0.0226859	0	0	0.0643023	0.00231709	0.00313593	0.114377	0.0022251	0.00135577	0.00851788	0.00133415	0.00488102	0	0	0	0.00369051	0.00753494	0	0.00206463	0	0.0013234	0.00289189	0	0	0.0359876	0	0.00416175	0	0	0	0	0.00126099	0	0.0618839	0	0	0	0.0872341
S11209	0	0	0.00112185	0.00702402	0.170326	0.00506795	0	0.0692626	0.0113073	0	0.00289972	0.0267142	0.00966699	0.00640538	0	0	0	0	0.0051441	0.0148672	0.0394986	0.00209242	0	0	0.00140021	0	0.00153501	0	0.00918281	0.0067767	0	0	0	0	0	0.00732759	0	0.0067436	0	0.00663229	0.00110126	0	0	0	0	0	0.00359965	0.00914783	0
S11210	0	0	0.00150538	0.00956406	0.077497	0.0236938	0	0.029703	0	0	0.0100512	0	0	0	0.0397911	0	0.0722576	0.0834756	0.00490075	0.0759351	0.0980633	0.0059291	0.0532583	0	0	0	0	0	0	0	0	0	0	0	0	0.00382008	0	0.00409359	0	0.00774532	0	0	0	0	0.0826287	0.00180777	0.00143451	0	0
S11213	0	0	0	0.00746811	0.0342603	0.0014726	0	0.00508361	0.00462497	0.0426475	0.00569031	0	0.0192098	0	0.0597473	0.0062942	0.00320834	0.00329818	0.00235489	0.0246929	0.00543872	0	0.0176606	0.00220234	0	0	0.00185205	0	0	0	0	0	0	0	0	0.00479748	0	0.0013555	0	0.0010632	0	0	0.00118221	0.00677953	0.0152252	0	0.00160552	0.0040867	0.191584
S11223	0	0.00635648	0	0	0.0637346	0	0	0.00106293	0	0	0.16331	0.0380561	0.0110546	0.00173824	0	0.00394073	0	0.0815975	0.00892292	0.0327122	0	0.00429569	0.0274478	0.117392	0.0140016	0	0.0174111	0.00688502	0	0	0	0.00101478	0	0	0.00511438	0.00552074	0	0	0	0.00310876	0.0012071	0	0	0.0293664	0	0.00153226	0.00223437	0.141248	0
S11226	0	0.101091	0	0.0657833	0.0708456	0.00443002	0	0	0	0	0	0	0.00672142	0.00533612	0	0.02579	0	0.104791	0.0340358	0.266081	0.0401275	0	0.0970396	0	0	0	0	0	0	0	0	0	0	0	0	0	0.00152164	0	0	0	0	0	0	0	0.0190065	0	0	0.00196569	0
S11227	0	0.00681599	0	0	0.0147344	0.00466624	0.00288223	0.0183001	0	0	0.0317125	0	0.003443	0	0	0	0	0.173598	0.00985865	0.0426258	0.0601502	0.00541597	0.00265246	0.0134686	0	0	0	0	0	0.00193734	0	0.00156722	0.00358799	0	0	0.0635645	0.00790214	0.00843135	0	0.00149495	0	0.00365496	0.00192878	0	0.0192473	0	0	0.162007	0.00412644
S11243	0	0	0	0	0	0	0	0	0	0	0	0	0	0	0	0	0	0	0	0	0	0	0	0	0	0	0	0	0	0	0	0	0	0	0.00163325	0	0	0.00263404	0	0	0	0	0.221846	0	0	0	0	0	0
S11255	0	0	0	0.00206724	0.0721591	0.00366831	0	0.0256311	0	0.211652	0.124141	0.00727413	0	0	0.0990364	0.0106895	0	0	0.0303497	0.0468145	0	0	0.0340019	0	0	0	0.0207605	0	0	0.075328	0	0	0	0	0	0	0	0	0	0	0	0	0.00132932	0	0	0	0	0.00130956	0
S11294	0	0	0.010257	0.0100799	0.00971987	0.0096943	0	0	0	0	0	0	0.00190867	0.00144136	0	0.0109956	0.0018443	0.00449523	0.00377917	0.00248439	0.0181001	0	0.00965463	0.0288837	0	0	0.00580523	0	0.00539742	0.00162836	0.00101684	0.0013458	0	0	0	0.0734585	0.00271119	0.080356	0	0.00194622	0	0	0	0.0498179	0	0	0	0.0441161	0
S11299	0	0	0	0	0	0	0	0	0.00476392	0	0	0.00798991	0	0.0437843	0	0.00170288	0.25292	0	0.0194605	0.00692675	0.0834157	0.00113849	0	0.0238948	0	0	0.0125762	0.00329445	0	0.0012905	0.00126274	0.00241012	0	0	0	0.0280637	0	0	0	0	0	0	0.0153552	0	0	0.00330321	0	0.00467376	0
S11311	0	0	0	0	0.103669	0	0	0.00152948	0	0.0434656	0	0	0.00713421	0	0.0525258	0.003482	0.0231551	0.00161212	0	0.0080976	0.0085641	0	0.0295265	0.0730208	0	0	0	0	0	0.00875667	0	0.0212964	0	0	0	0.00355663	0	0	0	0.00246157	0	0	0	0	0.0219229	0	0	0.0358455	0
S11343	0	0.00800628	0	0.00323498	0.032042	0.00236649	0	0.00850664	0.00962981	0	0.0255874	0	0	0.00239208	0	0.00283212	0.0317689	0.00208145	0.0090133	0.0139077	0	0	0.0121023	0.0130684	0.00282491	0	0.0100725	0.00457257	0	0	0	0.0144883	0	0	0	0.00496707	0	0.00797695	0	0.00242951	0.00645014	0	0.00150815	0.0127708	0	0.00120086	0.00161556	0.0226603	0.374759
S11354	0	0.00241639	0	0	0.0639886	0.00686419	0	0	0	0	0	0	0	0	0	0	0	0.0600831	0	0.00150434	0.00161224	0.00142255	0	0.10176	0.0233205	0	0.00716344	0	0.00805557	0	0	0.00185211	0	0	0	0.0109666	0	0.00679027	0	0.0140742	0.00113618	0	0	0.00976617	0.00784479	0.00171679	0	0.32561	0
S11369	0	0	0	0.00255834	0	0.00182029	0	0	0	0	0	0	0	0.00113659	0	0.0221412	0	0.0290635	0.00684133	0.0456768	0.0704132	0	0.00234689	0.42777	0.0342364	0	0.0611267	0	0.00274301	0	0	0	0	0	0	0.0303161	0	0	0	0	0	0	0.00534748	0	0	0	0	0.06496	0
S11379	0	0	0.00262687	0.0034197	0.0947513	0.0167197	0	0.00390892	0	0	0.00187614	0	0	0	0.0115066	0.00820098	0.0243924	0.0181126	0.00266268	0.0181244	0.00344974	0	0.00965965	0	0	0	0	0	0	0	0	0	0	0	0.00963552	0.00120977	0	0.00423869	0	0.00141857	0.00650535	0	0.090565	0.0110101	0.0445786	0	0	0.0390625	0
S11389	0	0	0	0	0	0	0.00433394	0.0330745	0	0	0	0	0	0	0	0	0	0.225003	0.0242337	0	0.020751	0	0	0	0	0	0.156857	0	0	0.00381473	0.00164117	0	0.00155106	0.00533189	0	0	0	0	0.0452253	0.0364505	0	0	0.0554509	0	0	0	0	0	0
S11409	0	0	0.0065582	0.00603633	0.0437759	0.00516495	0	0.0200458	0.00927679	0	0.120283	0	0	0	0.072994	0.0029333	0.238149	0	0.0103915	0.0547498	0	0.00304174	0.0360712	0	0	0	0	0	0	0	0	0	0	0	0	0.00303797	0	0.00364602	0	0.00181605	0.0194965	0	0.00120708	0.00332287	0.00379087	0	0	0.138193	0.004402
S11413	0	0	0	0.0145101	0	0	0	0	0	0	0.13999	0	0	0	0	0.0479457	0.297602	0.105493	0.0425937	0.112358	0.0291222	0	0	0	0	0	0.00623185	0	0	0.00380253	0	0	0	0	0	0.0135924	0	0	0	0.00415248	0	0	0.00295391	0	0	0	0.0013779	0	0
S11419	0	0	0	0	0.0226418	0	0	0.0382099	0	0	0.0772545	0	0	0	0	0.0293319	0	0	0.0135114	0.0833453	0	0.00260797	0.00425315	0	0	0	0	0	0	0.0234445	0	0	0	0	0	0	0	0	0	0.00138932	0.00287563	0	0	0.00431488	0	0	0.00310117	0	0
S11431	0	0	0	0.00233748	0.110952	0.0297966	0	0	0.00712366	0	0.0279111	0	0	0	0	0.00462817	0	0	0.0170936	0.0195007	0.040528	0.0165831	0	0.00217697	0.00258524	0	0.00919899	0	0	0	0	0	0	0	0.00637864	0.00192843	0	0.00354428	0	0.00106662	0.00415066	0	0	0	0.0535978	0	0	0.142908	0.257537
S11432	0	0	0	0	0	0.00199685	0	0.00215115	0	0	0.0131479	0.0110999	0	0	0.0504473	0.0161052	0.383244	0.0208176	0.00627651	0.0052545	0.0614158	0.00109336	0.00510511	0	0	0	0.0122248	0.0190979	0	0.0375299	0	0.00464723	0.00985881	0.00143896	0.00111119	0.00555373	0.00442816	0.0296676	0	0.00450196	0	0	0	0	0	0.00176473	0	0	0
S11434	0	0	0	0.17325	0	0	0	0	0	0	0	0	0	0.15952	0	0.122682	0	0	0.23178	0	0	0	0	0	0.00603398	0	0	0.00288305	0	0.00672089	0	0.017013	0	0	0	0.00250111	0	0	0.079833	0.00150474	0	0	0	0	0.0176144	0	0	0.110713	0
S11448	0	0.00229584	0	0	0	0.0299376	0	0	0	0	0.178048	0	0	0	0	0.00578607	0	0	0	0.0476154	0	0.00537628	0.0403353	0	0	0.248622	0	0	0	0	0	0	0	0	0	0	0	0.00409053	0	0.00212404	0.00513466	0	0	0	0	0	0.00198425	0	0.213937
S11449	0	0.0763824	0.00133548	0.0422055	0.121394	0.0240453	0	0.020509	0.0714142	0	0.0357197	0	0	0.00163664	0.0277376	0.00258211	0	0.0602579	0.00293066	0.145277	0.00307084	0.0037994	0.0252667	0.00497982	0	0	0.00340162	0.00123637	0	0	0	0	0	0	0	0.00255237	0	0	0	0.00120636	0.00430458	0	0	0	0.0113748	0	0.00108408	0.00784322	0.0375425
S11450	0	0	0	0	0.0280479	0	0.00550007	0	0	0.188585	0.00255922	0	0	0	0	0.00995553	0	0.0856348	0.00749444	0.0019656	0.0540249	0.00373974	0	0.12475	0	0	0.0276274	0.00123568	0	0	0	0	0	0	0	0	0.00165611	0.00973568	0	0	0	0.00272239	0	0	0.104567	0.00403288	0	0	0
S11451	0	0	0	0	0.0308191	0.00704595	0	0	0.00498459	0	0.00101207	0	0	0	0	0.0629921	0	0	0.0239263	0.00400645	0.190337	0.00520312	0	0	0	0	0.0173727	0	0	0.0299563	0	0	0	0	0.00103457	0.00347397	0	0.00880219	0	0	0	0	0	0	0	0	0	0.41252	0
S11452	0	0.0011654	0	0.00236834	0	0	0.0020266	0	0	0	0.0245311	0	0	0	0.00269301	0.0331644	0	0.0326219	0	0.00177483	0.028777	0.00401974	0	0.0255599	0	0	0.00951246	0.00265183	0	0.00138394	0	0.00188	0	0	0	0.00947946	0	0	0.256204	0.00600598	0.032982	0	0.00563966	0	0.00317257	0.00583224	0	0.0197167	0
S11454	0	0	0	0.00250014	0	0.00285184	0.00205502	0	0	0.0721943	0.00468796	0.00438792	0	0	0	0.00752688	0.0720905	0	0.00577079	0.00362634	0.0056619	0.0012633	0.0251044	0.0375298	0	0	0.0119749	0	0	0	0	0.00114325	0	0	0	0.0117914	0.00131017	0.00876659	0	0.00134254	0.00830218	0	0	0	0.147738	0.00332789	0.00112412	0.163945	0.133315
S11459	0	0	0	0.00457111	0.0116976	0	0	0.00121889	0	0.0376938	0	0	0	0	0	0	0.0398708	0.0152678	0.00197909	0	0.00492742	0	0.00945136	0.0973055	0	0	0	0	0	0	0	0	0	0	0.00107886	0.00229466	0	0	0.00420715	0.00403094	0.00409995	0	0	0.00690731	0.0678975	0	0	0.0146793	0
S11464	0	0	0	0	0	0	0	0	0.00408239	0.0663555	0.0338666	0	0.00231914	0	0	0	0	0.0406629	0.0153893	0.0166153	0.0657213	0	0.0207309	0	0	0	0	0	0	0	0.0011243	0.00209199	0	0.00191612	0	0	0	0	0	0	0	0	0.00413198	0	0.00527072	0	0	0	0
S11467	0	0.0127525	0	0.00157456	0.00811432	0.00141831	0	0.00220625	0.00212808	0	0	0	0	0	0.0183552	0.00415656	0	0	0.00109417	0	0.0115548	0	0	0	0	0	0	0	0	0	0	0	0.00178076	0	0	0.00157219	0	0	0	0	0	0	0	0.00194907	0	0	0	0	0.020649
S11473	0	0	0	0.00110368	0.073259	0.0108322	0	0.0306636	0	0	0.0230247	0	0	0	0	0.0222788	0	0.108656	0.0182426	0.0464633	0.104942	0	0.0235472	0.0180272	0.0146759	0	0.00522645	0	0	0.00890064	0	0.0101684	0	0	0	0.00589957	0.00196844	0	0	0.0142307	0.00959265	0	0	0	0.00121489	0	0.00761295	0.11978	0
S11475	0	0	0.00346575	0.0494489	0.0671643	0.00145573	0	0	0.00517867	0.0932127	0.0784433	0	0	0.0181315	0	0.0187994	0.114331	0	0.0158243	0.156929	0.0344232	0.00120465	0.027309	0.0249228	0	0	0.00292789	0	0	0.00180426	0	0.00760222	0	0	0	0.00844993	0	0.00289423	0	0.00495473	0.00552991	0	0	0	0.00886469	0.00201137	0	0.0854095	0
S11477	0	0	0	0	0.0150207	0.00376493	0	0.00220587	0	0	0.0194379	0	0.00572155	0	0.0075692	0.00137681	0	0.0361285	0.0069084	0.0135623	0.0299969	0.00177911	0.010152	0.077759	0.030382	0	0.0236678	0.00433439	0	0	0	0	0	0	0	0.0129993	0.00787509	0.0113324	0.0197872	0.00700922	0.0126109	0	0.0414865	0	0.0147067	0.014097	0	0.099387	0
S11480	0	0	0	0.0150443	0	0	0	0	0	0.0310584	0	0.00330904	0	0	0	0	0.0812682	0	0.0235755	0	0.0285391	0.00343588	0	0	0	0	0.0870615	0	0	0.0235814	0	0	0.00100637	0	0	0	0	0	0	0	0	0	0	0	0.0527544	0	0	0	0
S11486	0	0	0	0	0	0	0	0	0	0	0	0	0	0	0	0.0620651	0	0	0.0142223	0.0694563	0.372003	0.00202332	0	0	0	0	0.0339203	0	0	0.0106638	0	0	0	0.00236855	0.00131751	0	0	0	0.00958517	0	0	0	0.123973	0	0	0	0	0.0282675	0
S11487	0	0.28843	0	0.00680568	0	0.00377524	0.0016042	0.0458093	0	0	0.0399994	0	0.014598	0	0.0742105	0.00251511	0	0.113495	0.006078	0.00388086	0	0	0	0.0733322	0.0133143	0	0.00447268	0.00295013	0	0.00172808	0	0	0	0	0	0.028752	0	0	0.0325643	0.00567558	0.0117881	0	0.0060873	0	0	0.00525658	0	0.0277208	0
S11489	0	0	0	0.00777808	0	0	0.0022445	0.00718679	0	0	0.0031181	0	0	0.00201341	0	0	0.0345071	0	0.00352256	0	0.0115719	0.00147265	0.00345401	0.00198467	0	0	0.0180141	0.00320205	0	0	0	0	0	0.00171366	0	0.0132692	0	0.0242001	0	0	0	0	0.00540743	0	0	0	0	0.344423	0
S11492	0	0.0642721	0.00113063	0.0366312	0.0826099	0	0	0.00832731	0.00441178	0	0.019126	0	0	0	0.0687141	0.0145659	0	0.0823853	0.0197834	0.246304	0.132121	0.0110958	0	0	0	0	0.00265738	0.0105334	0	0.00217549	0	0.00221012	0	0	0	0	0	0	0	0.00699211	0.0107056	0.0221611	0.0057051	0	0.036436	0	0	0.00993151	0
S11495	0	0	0	0	0	0	0	0.130475	0	0	0.0569632	0	0	0	0	0	0	0.359235	0	0.00407189	0.110856	0	0	0.027043	0	0	0.00835556	0	0	0.00485946	0	0	0	0	0	0.00768754	0	0	0.00192001	0	0.00129528	0	0.00130901	0	0	0.00244837	0	0	0
S11501	0	0	0	0	0.0108136	0	0	0	0	0.00804013	0	0	0	0	0	0	0.00396776	0	0	0	0	0	0	0.0184341	0.00140943	0	0	0	0	0	0	0	0	0	0.00427755	0.00137683	0	0	0	0	0.00166473	0	0	0.00599993	0.0239166	0	0	0.0175595	0
S11513	0	0	0.00178891	0	0	0	0	0.0948243	0	0	0.290141	0	0.0718819	0	0	0	0	0.194661	0.05486	0.0503621	0	0.00491625	0	0	0	0	0.00485296	0	0	0.00147527	0	0.0092837	0	0	0.00861133	0	0	0	0.0646798	0.00704001	0.00437495	0	0	0	0	0	0	0	0
S11521	0	0	0	0.0133574	0.116141	0	0	0	0	0.206217	0.0363822	0	0	0	0.0283267	0.00334462	0	0.128328	0.0189813	0.0557729	0.0942965	0	0.0482068	0	0	0	0	0	0	0.0254677	0	0.0500388	0	0	0.00172353	0.00576427	0	0	0	0	0.00425754	0	0.00173999	0	0	0.00133506	0	0	0
S11524	0	0	0	0	0.00453061	0.00678029	0.00124321	0.026739	0	0	0.0949069	0	0.00729236	0.00325344	0	0.00115669	0	0.00632691	0.0260956	0.0173399	0	0.0042216	0	0	0	0	0	0	0	0.00130284	0	0.00713317	0.0181538	0.0011442	0	0.0262073	0	0	0	0.0762429	0.00564764	0	0.0955887	0.00661486	0	0.00260908	0	0	0
S11526	0	0	0	0.00123004	0	0	0.0160705	0.0289301	0	0	0.0846521	0	0	0	0	0.0146068	0	0.35744	0.00721836	0.0468954	0.147687	0	0.00376229	0	0	0	0	0	0	0	0	0.00763803	0	0	0	0.00917394	0	0.00738613	0	0.00161382	0	0	0	0	0	0.00396385	0.00252978	0	0
S11527	0	0	0	0.0201409	0.0863925	0.0199611	0	0	0	0	0	0.348664	0	0.00597494	0	0	0	0.0150015	0.0104677	0.0638749	0.0143117	0.00280837	0.0255082	0.111908	0	0	0.0584565	0.0103412	0	0	0.00194156	0	0	0	0	0.0273405	0	0	0	0.00839496	0.0102698	0	0	0	0.00409046	0.0111383	0.00581829	0.00350803	0
S11528	0	0	0	0	0.00485686	0	0.0126355	0	0	0	0	0	0	0.00680083	0	0.00691286	0	0.240681	0.00957112	0.022192	0.238314	0	0	0.00575773	0	0	0	0	0	0.0374369	0	0	0.0738693	0	0	0.00543353	0	0	0	0.0209255	0.0114685	0	0	0	0	0	0	0	0
S11580	0	0	0	0	0	0	0	0	0	0	0	0	0	0	0	0	0	0	0.00989569	0.0252208	0.303106	0	0	0	0	0.00864379	0.116287	0.0210007	0	0.0062987	0	0	0.0361651	0.00100203	0	0	0	0	0.0318343	0	0	0	0.0202093	0	0	0	0	0	0
S11607	0	0.00414001	0	0.00160314	0.00218253	0	0	0.00758231	0	0	0.0189907	0.001057	0	0	0.028069	0.00258299	0.00204889	0.00485105	0.00967673	0.00762749	0.00193943	0.00106891	0	0.00888135	0	0	0	0	0	0	0	0	0	0	0.00295715	0.0208169	0	0	0	0.00481318	0	0	0.0120826	0	0.0285498	0	0	0.0957697	0.00309457
S11626	0	0	0	0	0	0.0075977	0	0	0	0	0	0	0.00693282	0	0.0449037	0	0.0934566	0.365786	0.0376818	0.0878897	0.0406891	0.00309133	0	0	0	0	0	0.00747593	0	0.0302414	0	0.002291	0	0	0.00705186	0.0198206	0	0	0	0.0100414	0	0	0	0	0	0	0	0	0
S11638	0	0	0	0	0	0	0	0	0	0	0	0	0	0.0141667	0	0	0.405069	0	0	0	0.098146	0	0	0	0	0	0.00110752	0	0	0.00682297	0.00158435	0	0.0489177	0	0	0	0.00192468	0.00875126	0	0.00742175	0.0309621	0	0	0	0	0	0	0	0
S11641	0	0	0	0	0	0	0.00133381	0	0	0	0.145742	0	0	0.0421614	0	0.0284535	0	0	0.0109812	0.0584627	0	0	0	0	0	0	0.0130589	0.00545599	0	0	0	0	0.00578344	0	0	0.0112397	0	0.0188025	0.0530591	0.00464295	0	0.00104681	0	0	0.0355425	0	0.00298692	0.0471454	0
S11675	0	0.0400339	0	0.0371853	0.0317444	0.00181484	0	0	0	0.153321	0.116684	0	0	0.0070569	0	0.00974186	0	0.0174509	0.0506672	0.0804226	0.0262854	0	0	0	0	0	0.00883971	0	0	0.0237845	0.00100571	0	0	0	0	0	0	0	0	0	0.0127601	0	0	0	0	0.00419912	0	0.0573858	0
S11682	0	0.191045	0	0.173651	0.0388912	0.0622423	0.00646778	0.00357462	0.0401422	0	0.0036017	0.0388168	0	0	0.0182466	0	0	0	0.00389976	0.0239395	0.00718993	0.00234712	0.0754337	0	0	0	0	0	0	0	0	0.00201653	0	0	0	0	0	0	0	0.00519322	0.00674118	0	0.00523634	0	0.00841032	0	0.011686	0.00422506	0.0716383
S11694	0	0	0.00169138	0	0	0	0	0	0	0	0	0	0	0.00222258	0	0	0.158857	0.0586903	0.00554415	0.00418468	0.00854761	0.00752995	0	0.0438588	0	0	0.0442418	0	0	0	0	0	0	0	0	0.00916648	0.00514358	0.0109941	0	0.00447264	0.00196243	0	0.0173299	0	0.125421	0.00551989	0	0.224402	0
S11710	0	0	0	0.00343893	0.0711276	0.0582308	0	0.00592238	0.0887054	0	0	0	0	0.00148899	0	0.00108827	0	0	0.0029672	0.0134541	0.23405	0	0.0254875	0	0	0	0	0	0	0.00344923	0	0	0	0	0	0	0	0	0.0691846	0	0	0	0	0	0	0	0	0	0
S11720	0	0	0	0.022549	0	0	0.00630882	0.0519952	0.00234555	0	0	0	0	0.0337593	0	0	0	0	0.0478728	0.160641	0	0.0413448	0	0.00737631	0.00669031	0	0.0110221	0.00678565	0	0.00344268	0	0	0.00314298	0.00106106	0	0	0	0	0	0	0	0.00214946	0	0	0.207055	0	0	0	0
S11754	0	0	0	0	0	0	0	0	0	0	0.0108997	0	0	0.0036515	0	0.0327926	0	0	0.0278332	0.0528014	0.355764	0.0247871	0.00681834	0	0	0	0	0.00845615	0	0.00246166	0	0	0	0	0	0	0.00257549	0	0.124016	0.0112713	0.00375522	0.00143333	0	0	0	0.00508527	0.0011971	0	0
S11788	0	0	0	0	0	0	0	0	0.0434043	0	0	0	0	0	0	0.00118585	0.00779792	0	0	0.00258764	0.00736605	0	0	0.0630587	0	0	0	0	0.0428151	0	0	0.00909503	0	0	0	0.0219393	0	0.00310505	0	0.00291065	0.03015	0	0	0.0140924	0.0171065	0.00265553	0	0.33477	0.0149092
S11796	0	0	0	0	0	0.0148654	0	0.00117856	0.00379053	0.0036466	0.00229061	0	0	0	0	0.00824274	0	0.00567287	0.00626767	0.00279548	0.00917286	0.00560382	0	0.00410583	0	0	0	0	0.00339744	0	0	0	0	0	0	0.00410765	0	0.00270118	0	0.00287946	0	0	0.00189763	0.00381602	0.0303814	0	0	0.014183	0.0332734
S11818	0	0	0	0.0222042	0	0	0	0	0	0	0.0242314	0	0	0.00567067	0	0.0133966	0	0.223703	0	0.105621	0.091833	0.0102068	0.0193946	0.0112521	0.0169891	0	0.0542074	0.0110383	0	0	0	0	0	0	0	0.00364939	0	0.00401893	0	0.00569317	0.00582636	0	0	0	0	0	0.0081027	0.018855	0
S11821	0	0	0	0	0	0.00100419	0	0	0.0136483	0	0.00120935	0	0	0	0.111487	0	0	0.109305	0	0.0678975	0.270382	0	0	0	0	0	0	0	0	0.00374074	0	0	0	0	0.00159123	0.0167459	0	0	0	0.0109103	0	0	0	0	0.0421678	0.00128579	0	0.147323	0
S11822	0	0	0	0.0420289	0	0	0	0.128295	0	0	0.0774071	0	0	0	0	0.0800844	0	0.0943436	0.0111692	0.127004	0	0	0	0	0	0	0.00304555	0	0	0.00265834	0.00135779	0.0950649	0.00332255	0	0.00140528	0	0	0	0	0	0	0	0.0121404	0	0	0	0	0	0
S11873	0	0	0.00210578	0.0219961	0.0126984	0.0242874	0	0.0446033	0	0	0.00825247	0	0	0	0	0.0666569	0	0	0.00331926	0.0495799	0.137032	0	0	0	0	0	0	0	0	0.0254326	0	0	0.00425023	0	0	0	0.00129393	0	0	0.00394114	0	0	0.0997493	0	0.105398	0	0	0.00197603	0.0866746
S11885	0	0	0	0	0.0362143	0	0	0	0	0	0.0595687	0	0.0178617	0	0	0.0347815	0	0	0.00736581	0.0352332	0.0071486	0	0.0145107	0.07546	0	0	0.008358	0	0	0	0	0	0	0	0	0	0	0.0059736	0	0.00109644	0.00633959	0	0.00193626	0	0.00769252	0	0.00179697	0.278039	0
S11927	0	0	0	0.00337493	0.0301003	0.0216911	0	0	0	0	0.0638136	0.0921091	0	0.0147032	0	0	0	0	0.0319724	0	0.00463732	0	0	0	0	0	0	0	0	0.00336994	0	0	0	0	0	0.0136374	0.00166038	0.0146444	0.0237525	0	0.00151781	0	0	0	0.0262497	0.001171	0	0.209229	0.149555
S11942	0	0	0	0.0422298	0	0	0.00159452	0	0.012911	0.151053	0.00544202	0	0.00294808	0	0.110821	0.00893779	0	0	0.006719	0.070605	0.0236303	0.0176012	0.0200645	0.0380717	0.00163131	0	0.0172704	0.00518135	0	0.00103014	0	0	0.00341801	0	0	0	0.00165101	0	0	0.0049991	0	0	0	0	0.082154	0	0	0.101513	0.0241436
S11955	0	0.0216048	0.00753384	0.00253852	0.0581793	0	0	0.0173151	0	0	0	0	0	0	0.0902055	0.00805882	0.0483289	0.207684	0.0144921	0.0356041	0.0312977	0.00956858	0.0303316	0	0	0	0.0033867	0	0	0.0079976	0	0.00206694	0.0025069	0	0	0.00231871	0	0	0	0	0.0105377	0	0	0	0.0478921	0	0	0	0.0568875
S11965	0	0	0	0	0.016799	0	0	0	0	0	0.167106	0.0461161	0	0.0101335	0	0.00596822	0	0.0794853	0.00463299	0.010639	0	0.00576799	0	0.123158	0.0505868	0	0.0377349	0.00913974	0	0	0	0	0	0	0	0.0110107	0	0	0	0	0	0.00263638	0	0	0.0180834	0.00656434	0	0	0
S11984	0	0	0	0	0	0	0	0.00204972	0	0.0325485	0.0042796	0	0	0	0	0	0.0384921	0	0.00392284	0.00698223	0.0102005	0	0	0.0285448	0	0	0.00812787	0	0	0	0	0	0	0	0	0.00336938	0.00151144	0.00580232	0	0.00337363	0	0	0	0.00262806	0.0471062	0.00121172	0	0.163475	0.0362808
S11996	0	0	0	0.00223828	0.0126946	0.00124759	0	0.00679079	0	0	0.195947	0	0.193055	0.00110333	0.124296	0.0139039	0	0	0.00916279	0.00891153	0.19007	0	0.0108179	0	0	0	0.00327276	0.00442751	0	0	0	0	0	0	0.0015846	0.00573614	0	0.002727	0	0.00132698	0.00344917	0	0	0.0584779	0	0.00125104	0.00910883	0.0198631	0
S12016	0	0	0	0.0158208	0.0426188	0.00821167	0	0.012723	0.00851741	0	0.192009	0.131965	0	0	0	0	0	0	0.0239772	0.00595052	0	0.0118407	0	0.035122	0.0159359	0	0.00609316	0.00905026	0.0227184	0	0	0	0	0	0.00287676	0.00133258	0	0	0	0	0	0	0	0	0.0267966	0	0	0	0
S12070	0	0	0	0	0.306837	0	0	0	0	0	0	0	0	0	0	0	0	0	0	0	0	0	0	0	0	0.00116445	0	0	0	0.00390981	0.005918	0.0179952	0.0339259	0	0	0	0	0	0.00673038	0	0	0	0	0	0.0501477	0	0	0	0.0815799
S12082	0	0	0	0.00108028	0.0105976	0	0	0.0128668	0	0.220078	0.00185819	0	0	0	0.0548392	0	0	0.0399227	0.0033994	0.0204944	0.00878974	0	0.00352391	0	0	0	0	0	0	0	0	0.00331859	0	0	0	0.00163544	0	0	0	0.00435965	0.00760863	0	0	0.00457686	0.0214675	0	0	0.0103858	0
S12101	0	0	0	0.00370488	0	0.0108594	0.00204133	0.0405156	0	0	0.00426052	0.0280957	0	0.0342501	0.0250808	0.0160341	0	0	0.0139612	0.0394763	0	0	0.00420216	0.0511365	0	0	0.0107848	0.0068806	0.0208985	0	0	0	0	0	0	0.0129029	0.00161827	0.00747397	0	0.00471237	0.00371366	0	0.00294749	0.0611356	0.0898389	0.00793568	0	0.125977	0.0329312
S12106	0	0	0	0	0	0	0	0	0	0	0.185635	0	0	0.0767489	0	0.0405892	0	0	0.132349	0	0	0	0	0	0	0	0.00850454	0	0	0.00264368	0	0	0.0250137	0	0	0.00717826	0.00306356	0	0	0.0247101	0.0151849	0	0	0	0	0.00156213	0	0.0667147	0
S12165	0	0	0	0.00365329	0.00887487	0	0	0.132603	0	0	0	0	0	0	0	0.0627311	0	0	0.00652619	0.390408	0.184994	0.0283215	0.00272527	0	0	0	0.00466308	0.00153368	0	0.011125	0	0	0	0	0	0.00135978	0	0.0029665	0	0	0	0	0	0	0	0	0	0.0464657	0
S12197	0	0	0	0.00151977	0	0	0	0	0	0	0.00400626	0	0.0246076	0	0.104605	0.00928875	0	0.161222	0.00810232	0.0010311	0.0547548	0.00562115	0.0026283	0.00450406	0	0	0.0216687	0.0149091	0	0.00141124	0	0	0	0	0.00154439	0.0512536	0.0107429	0	0	0.024648	0.0574573	0	0	0	0.0352146	0.00248406	0	0.0347354	0
S12204	0	0.00171088	0	0.0249811	0.0823782	0.00739385	0	0	0.0950408	0	0.0868749	0	0.053324	0	0	0.00182302	0.0697906	0	0.0550201	0.0239353	0.0160517	0.00256081	0	0	0	0	0	0.0549581	0	0.00273293	0.00218839	0.0177422	0	0	0	0	0	0	0	0	0	0.00324605	0	0	0	0.00167762	0	0	0.116743
S12242	0	0	0	0	0	0	0	0	0	0	0	0	0	0.0128346	0	0.157582	0	0	0	0.0173343	0.193483	0	0	0.00743635	0	0	0.0130598	0.0336343	0	0.00108405	0	0.0418488	0	0	0.0069143	0	0	0.0232207	0	0.00662495	0	0	0.00136978	0	0	0	0	0	0
S12243	0	0.0012842	0	0	0	0	0	0	0	0	0	0	0	0	0	0	0	0	0	0	0	0	0	0	0	0.649933	0.114431	0	0	0.118082	0.104439	0	0	0	0.00139739	0	0	0	0	0	0	0	0	0	0	0	0	0	0
S12276	0	0	0	0	0	0	0	0.0696038	0	0.196408	0.0423151	0	0	0	0.0981029	0	0	0.0487045	0	0.0187421	0.00952076	0	0	0	0	0	0	0.00110596	0	0.0239238	0	0	0	0	0	0.0221678	0	0	0	0.00784424	0.00582664	0	0	0	0.0118256	0.00139092	0.00744704	0.132198	0
S12340	0	0	0	0.00390334	0.0262802	0	0	0.0739066	0	0	0.00648332	0	0	0.00587589	0	0.0010261	0.12635	0.0164415	0.00176244	0.00529159	0.0358661	0.00326125	0.0102962	0	0	0	0.00340011	0	0	0.00915886	0	0	0	0	0	0.0243105	0.00115229	0.0197498	0	0.00881105	0	0	0	0	0.02152	0	0	0.00979435	0
S12370	0	0	0	0	0.0502149	0.00803776	0	0.08337	0	0	0	0	0	0	0	0.111313	0	0	0	0	0	0	0	0	0	0	0.0943508	0.0151143	0	0.010411	0.00131204	0	0.0444064	0.00164638	0	0	0.0119364	0	0	0	0.0232365	0	0.038057	0	0	0	0	0	0
S12389	0	0	0	0.00249974	0.0113244	0	0	0.0018778	0	0	0.00814472	0	0	0	0	0	0.0367152	0	0	0.046337	0	0	0	0.0095699	0	0	0	0.00108102	0	0	0	0.00425012	0	0	0	0.0166167	0.00246171	0.0225675	0	0.00383292	0.0272819	0	0.00132192	0	0.0689547	0	0	0	0
S12396	0	0	0	0	0	0	0	0	0	0	0	0	0	0	0	0	0	0	0.106472	0	0.120696	0	0	0	0	0.147503	0.270294	0	0	0	0	0	0	0	0	0	0	0	0	0	0.00551726	0	0.0505276	0	0	0	0	0	0
S10061	0	0	0	0.0711131	0.00878402	0.00338118	0	0	0	0	0.064107	0	0.0145271	0	0	0.0113828	0	0.258036	0	0.451024	0.0023404	0.007632	0	0	0	0	0.0047228	0	0	0.00116186	0	0.0103637	0	0	0	0	0	0	0	0	0.017568	0	0	0	0	0	0	0	0
S10089	0	0	0	0	0	0	0	0	0	0	0.0106543	0	0	0.0443534	0	0.034695	0	0.218744	0.0019516	0.0133554	0	0	0	0	0	0	0	0	0	0.00241418	0	0	0.0430973	0	0.00197316	0.00257203	0	0	0	0	0	0	0.0020974	0	0	0	0	0	0
S10109	0	0	0	0	0	0.010746	0	0.0532175	0	0	0.0225563	0.0963121	0.0269725	0	0	0.0451813	0	0.170041	0.0150979	0.0699889	0.0217099	0	0.0404779	0	0	0	0	0.00806448	0	0.014264	0	0.00586998	0.00813326	0.00270652	0	0.00407397	0	0	0	0	0	0	0	0.008995	0	0	0	0	0
S10111	0	0	0	0.00127637	0.0106187	0.00141858	0	0.0202217	0	0	0.0500898	0	0.0126032	0	0	0	0	0.0247749	0.0135978	0.0121283	0.0331971	0	0.00887687	0.262301	0.0724759	0	0.0448921	0.00160448	0	0	0	0.00107006	0.00610515	0	0	0.0752899	0	0.0264067	0	0	0	0	0.00644932	0	0	0.00693678	0.00728096	0.0532198	0
S10138	0	0	0	0	0.037555	0.00233789	0	0.0182359	0.00152617	0	0.0195717	0.163152	0.0282701	0	0	0.00529551	0.145211	0.0568347	0.0102207	0.10241	0	0	0	0.00388426	0	0	0.00722754	0	0	0	0	0.00314815	0	0	0	0.0165697	0.00405677	0.00206038	0	0.00203232	0.00270032	0	0	0.00173957	0	0	0.00167497	0.125729	0.00221244
S10161	0	0.0120091	0.0038389	0.163306	0.143756	0.013575	0	0.0296857	0	0	0	0	0.00362729	0	0	0.00226607	0	0.0661105	0.00271749	0.00433938	0.0191019	0	0.0277881	0.155935	0	0	0.0778463	0	0	0	0	0.00120177	0	0	0.00122941	0.0481778	0.00338217	0	0	0.00337723	0.00483364	0	0	0.00529988	0.00829892	0.00174143	0	0.00788978	0
S10182	0	0.0214914	0	0	0.0288649	0.00421223	0	0	0.00625288	0	0	0	0	0.00149823	0	0.00432371	0	0	0.00498454	0.0403224	0.0621419	0	0	0.011225	0	0	0.00174869	0	0	0.00136695	0	0	0	0	0	0	0	0	0.210842	0	0	0	0	0	0	0	0	0.00347614	0
S10193	0	0	0	0	0	0	0	0	0	0.0176333	0.00306797	0	0	0.00760626	0	0	0.0195582	0	0	0.00196008	0	0	0	0	0	0	0.0036843	0.00161826	0	0	0	0	0	0	0	0.00399106	0	0	0	0.00282302	0	0	0	0	0	0	0	0	0
S10209	0	0.0441094	0	0.00466474	0.0928938	0.017314	0	0.0433128	0	0	0.00190043	0	0	0	0.0961787	0.0190691	0	0.314179	0.0104897	0	0.0598662	0.00110582	0.0218196	0.00846493	0	0	0.00668419	0.00490833	0.00564243	0	0	0.0051779	0.00336663	0	0	0.00224305	0	0	0.0788307	0.00196449	0	0	0	0	0.0153656	0.00434854	0	0.0407222	0
S10210	0	0	0	0	0	0.00234791	0	0.0140499	0	0	0	0	0	0	0.0160719	0	0.00170743	0.00141976	0.00554001	0.00414484	0.00554816	0	0	0	0.00966913	0	0	0	0	0.0013076	0	0	0	0	0	0.00354227	0.00145527	0.00669549	0	0.00197495	0.0107319	0	0.18635	0.00548147	0	0.00144279	0.00188438	0.033889	0
S10242	0	0	0	0	0	0.0149294	0	0.0548642	0	0.20887	0.0160929	0	0	0	0	0.0199171	0	0.163955	0.0193042	0.0365866	0.04748	0.00747028	0	0.0361466	0.00336892	0	0.00686837	0	0	0.00136405	0	0	0	0	0	0.00347198	0	0.00226592	0.082376	0	0.00140072	0.00457088	0.0177411	0	0.00339416	0	0.00201544	0.109897	0
S10251	0	0.134179	0	0	0.0243918	0.0062605	0	0	0	0	0.00872116	0.204905	0.00238336	0.00570331	0	0.00156668	0	0.0259162	0.0286175	0.0224392	0.0290225	0.00226379	0	0	0	0	0	0	0.00188183	0.0115857	0.0027985	0.0013575	0	0	0.00218029	0	0	0	0	0	0	0.00138833	0.2934	0	0	0	0.00389041	0	0
S10261	0	0.0293289	0	0	0.0718206	0	0	0.010811	0	0	0.00122704	0	0	0.0149093	0	0.0122839	0	0.327379	0.0221986	0.0666479	0	0	0	0	0	0	0.0155422	0.0062898	0	0.00766417	0	0.0188135	0	0	0	0.0325848	0.00301149	0	0.0515638	0	0.00332514	0	0	0	0	0	0	0	0
S10288	0	0	0	0	0	0	0	0	0.00101144	0	0.0652077	0	0	0.00763089	0	0.0167655	0.336152	0.0825582	0.019742	0.0352994	0	0	0	0.0188915	0.00495698	0	0.00357384	0.00657529	0	0.124818	0	0	0	0	0	0.0109054	0.00116904	0.0152967	0	0	0	0	0.036099	0	0	0.00154925	0	0.0300466	0
S10294	0	0	0	0.0112089	0	0	0	0.00547899	0	0	0.0113617	0	0	0	0	0.0219353	0	0	0.00251224	0.0289763	0.0822117	0.0094979	0.0179803	0	0	0	0.0195345	0.00849626	0	0	0	0.00191971	0	0	0	0	0.00235558	0.00302592	0.0857946	0.00153828	0	0	0	0	0	0	0	0.0161949	0
S10296	0	0	0	0	0.0053551	0.00379805	0	0.0170791	0	0.00852208	0	0	0	0.00817453	0.0655859	0	0.0168732	0.00719814	0.0214498	0.0523858	0.00349703	0.00282812	0	0	0	0	0.00376586	0.00164964	0	0.00159735	0	0	0.00699029	0	0	0.00267209	0.00188263	0	0	0.00701532	0.00458069	0	0.41284	0.0186643	0	0	0	0	0
S10299	0	0	0	0.00135217	0.0541106	0.00572661	0	0.0159971	0	0	0.200023	0	0	0	0	0.00906647	0	0.210013	0.0193762	0	0	0.0159861	0	0.0025423	0	0	0.00265421	0	0	0	0	0	0	0	0.00195845	0.00377816	0.00177145	0	0	0.00327456	0	0.0014178	0.00509691	0.0155279	0.0580456	0	0	0.12681	0.00863267
S10316	0	0	0	0	0.031836	0.00465259	0	0.0504626	0	0	0.00109307	0	0	0	0	0.0185375	0	0.128776	0.0144687	0.0107688	0.0958176	0.00454434	0	0	0	0	0.0210158	0	0	0.0229145	0	0.0046686	0.0100429	0	0	0	0	0	0	0	0	0	0	0	0	0	0	0	0.0129236
S10327	0	0	0	0.00409137	0	0.00889113	0	0	0.020507	0	0	0	0	0	0.165684	0	0	0.0943914	0	0.087959	0.0196251	0	0	0.013806	0	0	0.010644	0	0	0.00210566	0	0	0.00968343	0	0.00157945	0.00613215	0	0.00572169	0	0	0.0032865	0.234147	0.0507064	0	0.00485207	0	0.00299862	0.0617428	0
S10336	0	0	0	0	0	0.0189804	0.00166782	0.020458	0	0	0.101085	0	0.0927182	0.0735342	0	0.00585954	0	0	0.00749142	0	0	0	0	0.0520892	0.0252762	0	0.00589714	0	0	0	0.00123949	0.00148254	0	0	0	0.0364546	0	0.0107098	0.0276661	0.00129029	0.00196992	0	0.0100204	0.153649	0.0103011	0.00341627	0	0.00860055	0
S10376	0	0	0	0.00183383	0	0	0	0	0	0.115089	0	0	0	0.0948978	0	0.121964	0	0	0	0.0240056	0.0780409	0	0.00728734	0	0	0	0	0	0	0.011405	0	0	0.0481003	0.00720295	0	0.0579142	0	0	0	0	0	0	0	0	0	0.0857884	0	0	0
S10466	0	0	0	0.0310892	0.0425904	0.00176165	0	0	0.0166646	0	0.0290199	0	0.00398397	0	0	0	0.0232397	0	0.0018747	0.076589	0.0220325	0.00799174	0.0348736	0	0	0	0	0	0	0	0	0	0	0	0	0.0208519	0.00685691	0.00789094	0	0.00911455	0.00130048	0	0.0182756	0.0172575	0.013575	0.00358449	0.00309279	0.0672377	0.0115317
S10470	0	0	0.00220549	0	0.0219514	0.00363133	0.00381801	0	0	0	0.0263232	0	0	0.0128292	0	0.0337737	0	0	0.0137886	0.0250281	0.160212	0	0.0153975	0.00538385	0	0	0.00272629	0.00489203	0	0.0118584	0	0	0.00862695	0	0	0.0050973	0.00685777	0.0134073	0	0.00286462	0.00366159	0	0	0	0	0	0.00833412	0.328914	0
S10471	0	0	0	0	0	0	0.0014086	0	0	0.110876	0	0	0	0.0182433	0	0	0	0.00295087	0	0.0106906	0.0218688	0.0012802	0	0.0302745	0	0	0.0297659	0.00716439	0	0	0	0	0	0	0	0.025386	0.00868224	0.0281306	0	0	0.0189546	0	0	0	0.0259131	0.00122373	0.00642247	0.197486	0
S10484	0	0	0	0.00403589	0	0	0.00268614	0	0	0	0.00336338	0	0	0	0	0	0.00313886	0.00354476	0.00145847	0	0	0	0	0	0	0	0.00627155	0.0364885	0.0134645	0	0	0	0	0	0	0.0167239	0.0115067	0.00596719	0	0.0649191	0.00889727	0	0	0.0153801	0.00367594	0.00182606	0.00214615	0.0362254	0.00737726
S10485	0	0	0	0	0.0893054	0.0168663	0	0	0	0.237593	0.0835222	0	0	0	0.0923523	0.0406596	0	0	0.0041648	0.0392993	0	0.00204015	0	0.0256927	0	0	0.00507624	0	0.0171978	0	0	0.00215962	0.00361304	0	0	0.00257789	0.00211446	0.00259332	0	0.00358884	0	0	0	0	0.0380142	0	0.00123105	0	0
S10502	0	0	0	0	0.0101691	0.00379817	0	0	0.00335946	0.0021018	0.0117925	0	0	0	0.0110799	0.012228	0	0.0138938	0.00968047	0.0573838	0.0102403	0	0.00247226	0	0	0	0	0	0	0	0	0	0	0	0	0	0	0.00269024	0	0.00435285	0.00184874	0	0.228704	0	0.0456024	0	0	0.050963	0.0105843
S10511	0	0	0	0	0	0	0	0	0	0	0	0	0	0.0078674	0	0	0	0	0	0	0	0	0	0	0	0	0	0	0	0	0.00136656	0	0.00281541	0.0170303	0	0	0	0	0.0193763	0.00649854	0.0275602	0.00435382	0.0653999	0	0	0	0	0.0102338	0
S10517	0	0	0	0.00629809	0.0211035	0	0	0	0	0.229918	0.219916	0	0	0.121979	0	0.0149646	0	0	0.0170322	0.00631167	0	0	0	0	0.00986881	0	0.00792106	0	0	0.00176007	0	0	0	0.00122211	0	0.00326653	0	0	0	0	0	0	0	0	0	0.00271365	0	0.0718038	0
S10548	0	0.00625699	0	0.00125333	0.0258748	0.00352087	0.00125972	0.00601289	0.0169503	0	0.044907	0	0.00422032	0	0.021148	0.00290921	0	0.0049942	0.00588186	0.0358904	0	0.00339539	0.00210862	0.0109908	0	0	0	0	0	0	0	0	0	0	0.0391896	0.0033935	0.00430338	0.00177473	0	0.00740245	0.0102008	0.0040262	0	0.00510337	0.040686	0.00175228	0.00271272	0.0666935	0.00272052
S10549	0	0	0	0	0	0	0.00391794	0	0	0	0	0	0	0.389107	0	0	0	0	0	0.0278705	0	0	0	0.0128751	0	0.00393844	0.010878	0	0	0.0210375	0.00566459	0	0.0815234	0.00167108	0	0.0226163	0	0	0	0	0	0	0.0292634	0	0	0.00338021	0	0.0306687	0
S10555	0	0	0	0	0	0	0	0	0	0	0	0	0	0	0	0.00182609	0.00692835	0.0177415	0.00155977	0.00452346	0.0200411	0.00148862	0	0	0	0	0	0	0	0	0	0	0	0	0	0.00678381	0	0.00788933	0.00101332	0.0130216	0.00707222	0.0310381	0	0.0113984	0.017827	0	0	0.00314992	0
S10569	0	0	0	0	0	0	0	0	0	0	0	0	0	0	0	0	0.0016858	0	0	0	0.00197274	0	0	0	0	0	0	0	0.024261	0	0	0	0	0	0.00186607	0.0125825	0	0	0	0.00360341	0.00446248	0	0	0.00430897	0	0	0	0.0117037	0
S10571	0	0.00428871	0	0	0	0	0	0.137349	0	0	0	0	0	0.068696	0	0.0732858	0	0	0	0.105493	0.220089	0	0	0	0	0	0.0216913	0	0	0.00650487	0	0	0	0.00403927	0	0	0.00776271	0	0	0	0.0340407	0	0.010244	0	0	0	0	0	0
S10572	0	0	0	0	0.0273397	0.00550418	0	0.0150175	0.00342774	0.191445	0	0	0	0	0	0	0	0	0.00821262	0.00804025	0.0667833	0.00843271	0.00424543	0.00310234	0	0	0.0033963	0	0.00134658	0	0	0.0170204	0	0	0	0.00861245	0	0.00253706	0	0.0088697	0.00154128	0	0.186663	0.0220519	0	0.00269064	0	0.0443914	0
S10580	0	0	0	0	0	0	0	0.236981	0	0	0.0594576	0	0	0.00526815	0	0.00320797	0	0.0152122	0.0361783	0.0113978	0	0	0	0	0	0	0	0	0	0.0121257	0	0	0.0129324	0	0	0	0	0	0	0	0	0.0890638	0.0177933	0	0	0	0	0	0
S10581	0	0	0	0	0	0	0	0.0451421	0	0	0.0440032	0	0	0	0	0.00740436	0.167148	0	0.103707	0.326759	0.089705	0	0.0604798	0	0	0	0	0	0	0.0139716	0	0	0	0.00110381	0	0.0363376	0	0	0	0	0	0	0	0	0	0	0	0	0
S10608	0	0	0	0	0	0	0	0	0	0	0.273356	0	0	0	0	0	0	0	0.102811	0.14991	0	0	0	0.10325	0	0.0042231	0.0564102	0	0	0.00694727	0	0	0.00652649	0	0	0	0	0	0.0432576	0.012414	0.00270412	0	0.00330998	0	0	0	0	0.0341964	0
S10610	0	0	0	0.001106	0.0354992	0.00959202	0	0.0104171	0.0080064	0	0.0163454	0.00290106	0	0	0.154373	0.0258578	0	0.237688	0.0114363	0.00727677	0.0357884	0.0189058	0.0315529	0.00179354	0	0	0.00419686	0	0	0.00118463	0	0.0035719	0	0	0	0.00550709	0	0.00349999	0	0.00300052	0.00125231	0.0147839	0	0	0.00410445	0	0.00161642	0.0639535	0
S10614	0	0	0	0	0.00474483	0	0.00423368	0.0095645	0.00206341	0	0.053259	0	0.00193744	0.00727493	0	0.00805788	0	0.0261504	0.00449807	0.0329813	0.159756	0.00154471	0	0	0	0	0	0	0	0	0	0.00213248	0	0.00165067	0	0.0564237	0	0.024556	0	0.0218429	0	0	0	0.0169903	0	0.0117016	0.00285377	0.111095	0
S10619	0	0.0210272	0	0	0	0	0	0	0	0	0.248183	0	0	0	0	0.0369097	0	0	0.0355488	0	0.116601	0	0.010462	0	0	0	0	0	0	0.00122494	0	0.00104461	0	0	0	0	0	0.00257429	0	0.00986552	0	0	0	0.0452487	0	0.00244784	0	0.200011	0
S10630	0	0	0.00489866	0.00273185	0	0.0127357	0	0	0	0.212945	0.0238121	0.115198	0	0	0	0.0579071	0	0.0390812	0.0168241	0.00411367	0.10102	0	0	0	0	0	0.0261407	0	0	0.00226531	0	0	0	0	0	0	0.00253323	0	0	0.00404955	0.00228827	0	0.00258213	0	0	0	0	0.0601832	0
S10634	0	0	0	0	0.00190299	0.00385776	0	0.00230252	0	0.0369302	0.00557142	0	0	0.00155242	0	0	0.0202938	0.00615295	0	0.00119325	0	0	0.00208425	0.0130989	0	0	0.00193486	0	0.00135438	0	0	0	0	0	0	0.00261231	0.00115959	0	0	0	0.00823898	0	0	0.0038911	0	0	0.002766	0.0357497	0
S10642	0	0	0	0.0378026	0.018096	0.00970993	0	0.0287322	0	0	0	0	0	0.0166016	0	0.0133589	0	0.333241	0.00654289	0.0303303	0.0156312	0	0	0.012622	0	0	0.0183421	0	0	0.00636619	0	0	0	0	0	0.00347364	0	0	0	0.00127613	0	0.308066	0	0	0	0.00226681	0	0.0516489	0
S10681	0	0	0	0	0.0516523	0.0202641	0	0.00739815	0.0117629	0	0.0380161	0.00261024	0	0	0	0.0107174	0.0111563	0	0.0102982	0.0104067	0.00821594	0.00628679	0.0420042	0	0	0	0	0	0	0	0	0	0	0	0	0.00313324	0.00305393	0.00180392	0	0.00438042	0	0.00510567	0	0.00460245	0.0204091	0	0.00289179	0	0.0763783
S10695	0	0	0	0.00105932	0.0541991	0.00179776	0	0	0	0	0.0836021	0.0731266	0	0.00937619	0	0.237891	0	0	0.0266866	0.0843524	0.0209142	0.0029712	0	0.0169982	0	0	0.00590115	0.00693752	0	0.00668181	0	0	0.008498	0.00134298	0	0.00608753	0	0	0	0.0171648	0	0.010914	0.00333651	0.0857594	0	0	0	0	0
S10728	0	0	0	0.00165927	0.0088855	0.00542066	0	0	0	0.0128584	0	0	0.00397236	0	0	0	0	0	0.0011158	0.00195719	0.00271519	0	0.0137036	0.025979	0	0	0.00642134	0.00446387	0	0	0	0	0	0	0	0.00431772	0	0.00322899	0	0.00640548	0	0	0	0.00694417	0.111064	0.00131295	0	0.123992	0
S10759	0	0.00210324	0	0.00397327	0.0123207	0	0.00166227	0.0479895	0	0	0.0988328	0.0992634	0.00106758	0.00937858	0	0.00435847	0	0.0018237	0.00966319	0.203131	0	0	0.00157827	0.00751455	0	0	0.00729792	0.0037866	0	0.0041203	0.00174281	0	0.00297102	0	0	0.00758806	0	0	0	0.00511356	0	0	0.00555085	0.00909927	0.0021801	0.0014453	0	0.0545115	0
S10766	0	0	0	0	0.0778483	0.0179235	0	0.0229861	0.00260512	0	0.00785423	0	0	0	0.0795356	0	0.185136	0.136824	0.0133167	0.0761282	0.105326	0.0023498	0	0	0	0	0	0	0.00345553	0.0127157	0	0	0	0	0.0057607	0.00131978	0.00146651	0	0	0	0	0	0	0	0.0165571	0.00180221	0	0.0161896	0.0654386
S10780	0	0	0	0	0.0151435	0	0	0.0238734	0.0063381	0	0.0654982	0	0	0	0.104773	0.0186887	0	0.0542317	0.0152005	0.0163784	0	0.0178947	0	0	0	0	0.00796897	0	0	0.0433902	0.00214916	0	0.00161223	0	0.00908195	0	0	0	0	0	0	0	0.105485	0	0.00604016	0	0	0.122455	0
S10793	0	0.00956639	0	0	0.0144503	0.00325091	0	0.0438629	0.00328169	0	0.0102477	0.0938691	0.0141783	0	0.0475878	0.0148778	0	0	0.00144123	0.0114072	0.0392729	0.00508701	0	0	0	0	0	0	0	0.0142667	0.00240641	0.0116391	0	0	0	0.0105421	0	0.00627525	0	0.00777464	0	0	0.00364845	0.00617154	0	0.00133957	0	0.0565873	0
S10809	0	0.0115876	0	0.009697	0	0.0166953	0	0.0170749	0	0.073384	0.0111785	0	0	0	0	0.0212641	0.185669	0.0103852	0.0258327	0.101936	0.0241005	0.00256445	0	0	0	0	0.0151539	0	0	0.00293764	0	0	0	0	0	0	0	0	0	0.00234797	0	0	0	0	0.0605446	0	0	0	0.170206
S10811	0	0	0	0	0	0	0	0	0	0.243828	0.0588919	0	0	0	0	0	0.014773	0	0.0119343	0.00307204	0	0.0143779	0.139242	0	0	0	0.0865213	0	0	0.0315925	0	0	0	0.00151851	0	0	0	0	0	0	0	0	0	0	0	0	0	0	0
S10825	0	0	0	0.00261938	0.0137119	0.0027398	0.00101656	0.00282497	0.00167935	0	0.0023774	0	0	0	0.00413115	0.00571433	0.00602684	0	0	0.00219194	0.0222737	0	0	0.00138347	0	0	0.0040011	0	0.00812887	0	0	0.0012204	0	0	0	0.0233367	0.00741544	0.00226085	0	0.0088413	0.0260698	0	0	0	0.0269197	0.00671964	0.00147738	0.188612	0.0231581
S10831	0	0.0719096	0	0.00382034	0.0767718	0.011164	0	0.0137327	0.0155528	0	0.0233157	0	0	0	0.224292	0.0187369	0.00391952	0.070829	0.0241846	0.0141081	0.0184839	0.00467071	0.012233	0	0	0	0	0	0	0	0	0.00231613	0	0	0	0.00134492	0.00214321	0	0	0.00176682	0	0	0	0.00297812	0.061317	0	0	0.148826	0
S11253	0	0	0	0	0.00499824	0.00451601	0	0.0249435	0	0	0.120902	0.00127098	0	0.00931808	0	0.00973566	0.147315	0	0.00331984	0.0583287	0	0.00613606	0	0.00649578	0	0	0	0.0163891	0	0	0	0.0019468	0.00285047	0	0	0.0100658	0.0012137	0.0176655	0	0.0084911	0.0134185	0	0	0.00659	0.032715	0.00188005	0	0.0531013	0
S11315	0	0.0268241	0.00584372	0.00283299	0.0609801	0	0.00692515	0.025619	0.0303972	0	0.133048	0	0.0631783	0	0	0.00984918	0	0.0121663	0.00579954	0.0302101	0.0691897	0	0	0.00335831	0	0	0.016902	0.00101962	0	0	0	0	0	0	0	0.00508982	0	0.00904191	0	0.00378481	0.00162731	0.00725115	0	0	0.0714097	0	0	0.0282166	0
S11407	0	0	0	0.0252641	0.0466641	0.0191942	0	0.0328757	0	0	0.035902	0	0	0	0	0.0232511	0	0.121702	0.0361226	0.00762065	0.059535	0.00252143	0.0515757	0	0	0	0.0162984	0.0162763	0	0	0	0	0	0	0	0	0	0.010067	0	0.00275648	0.0228288	0	0	0	0.0828331	0	0.00480746	0	0.0777483
S11457	0	0	0	0	0	0.00214326	0.00719346	0	0	0	0	0	0.00150458	0	0.00273057	0.00425202	0	0.00413698	0.00605912	0	0.00572669	0	0.00184203	0.0112201	0	0	0	0.001876	0	0	0	0	0	0	0	0.0146471	0.00324854	0.00170925	0	0.011485	0.00715607	0	0	0.036628	0	0.00187995	0	0.0195069	0
S11458	0	0	0	0	0	0.00164982	0.00169764	0	0.0086008	0	0.0189418	0	0	0.0338037	0	0.0199769	0	0	0.0331351	0	0.554816	0.00585977	0.00314548	0	0	0	0.0104459	0.00687827	0	0.00176274	0	0	0.0169288	0	0	0	0.0028379	0	0	0	0.00119178	0	0.0140876	0	0.0201253	0.00187154	0	0	0
S11461	0	0	0	0.00140121	0.0424681	0.00236298	0	0	0	0	0.00917373	0	0	0	0.0529078	0.00956348	0	0.0172396	0.231049	0.0152057	0.0589426	0.00164854	0.00514671	0	0.00103483	0	0	0	0	0.00191752	0	0	0	0	0	0.00357135	0.00137944	0	0	0	0	0.00274511	0.252259	0	0	0	0	0	0
S11462	0	0.0246183	0	0.00202565	0.0523728	0.00836786	0	0.0363698	0	0	0.0950995	0	0.0146168	0	0.160265	0	0	0.160396	0.0341539	0.0172586	0.055802	0.00795432	0.0233416	0.00649948	0	0	0.0126809	0	0	0.00185023	0.00192326	0.0097777	0.00307757	0	0	0.00234668	0	0	0	0.00440966	0	0	0	0	0	0	0	0.0304402	0
S11502	0	0	0	0.0116273	0.0124124	0.00488246	0.0120039	0.00652467	0	0.0869227	0	0	0.00973212	0	0.0294439	0.00359176	0.117118	0.0174278	0.00298729	0.00367087	0.035633	0	0.0127316	0.0152754	0.0125872	0	0.00330123	0.0157378	0	0	0	0.00536037	0	0	0	0.0209926	0	0	0	0.0203902	0.00834881	0	0.0613102	0	0.00530632	0.00854229	0.00205107	0.0250158	0
S11508	0	0	0	0	0	0	0	0.190953	0	0	0.0270085	0	0	0.00165571	0	0.0488672	0	0.330152	0.00146446	0.00254058	0.213668	0	0.00848317	0	0	0	0.00132964	0.00753773	0	0.00157446	0	0	0	0	0.00867251	0	0	0	0	0	0	0	0.0116699	0	0	0	0	0	0
S11511	0	0.00193175	0	0	0	0	0	0	0	0	0	0	0	0	0	0	0	0	0	0.350863	0	0	0	0	0	0	0	0	0	0.20036	0	0	0	0.00203631	0	0	0	0	0	0	0	0	0	0	0	0	0	0	0
S11518	0	0	0	0	0.0128372	0.00139333	0	0	0	0	0.00480655	0	0	0	0	0.0022942	0	0	0.00451276	0.0513086	0.0142556	0	0	0.00237404	0.0100892	0	0	0	0.00132206	0.00272833	0	0.0227042	0.00243298	0	0	0.0184496	0	0	0	0	0	0	0.187529	0.00182669	0.00733154	0	0	0	0
S11667	0	0.00435107	0	0.0127092	0	0	0	0	0.00167465	0	0	0.0230816	0	0	0	0.00733935	0	0	0.0244931	0.0191312	0.180291	0	0.0534898	0	0	0	0.00728445	0	0	0	0	0.00274935	0	0.0037975	0	0.00384502	0	0	0.0818833	0.00227869	0	0	0.097364	0	0.00946957	0	0	0.129388	0
S10033	0	0	0	0.010257	0	0.0702915	0	0.00736139	0	0	0	0.0482679	0.0446087	0	0.0121971	0	0.0562649	0	0.00826723	0.00495755	0.0142396	0.00518634	0.0671852	0.0302069	0	0	0.00903722	0	0	0	0	0.021115	0	0	0	0.0135579	0.0012576	0.00852502	0	0.00381666	0.0148057	0	0	0	0.0570445	0.0028064	0	0.0489676	0.18851
S10047	0	0	0	0.00454678	0.00242376	0.0429781	0	0	0.031217	0	0	0.00203502	0.00318039	0	0	0	0.00887691	0	0.00116722	0.00292934	0.0297825	0.00782829	0.00137805	0.00976511	0	0	0.0089687	0.0100252	0.0248957	0	0	0.00200035	0	0	0	0.00907069	0	0.0117469	0	0.00450351	0.00216688	0	0	0.0281789	0.0333856	0.00341759	0.002641	0.00121035	0.0113978
S10055	0	0	0	0	0.00444294	0.0048492	0	0.0110704	0	0.181263	0	0.0666072	0	0	0.0754273	0.0104336	0	0.0227412	0.0113965	0.00703127	0.00467249	0	0.0140817	0	0	0	0.0132465	0.0128308	0	0	0	0	0	0	0	0.03053	0	0	0	0.00959379	0.00379373	0	0	0.0220773	0	0.00368299	0.00928162	0.302334	0
S10081	0	0	0	0	0	0	0.0165442	0.0418242	0	0	0.117337	0	0.0065843	0	0	0.00582641	0.07939	0.0135893	0.0191894	0.0295881	0	0	0	0	0	0	0.0118383	0.0160835	0	0.00140706	0	0	0.0149448	0	0	0.0310714	0.00273544	0.0451399	0	0	0	0	0	0	0.0233363	0	0.00185323	0	0
S10134	0	0	0	0.0192141	0	0	0.00484402	0.0208899	0	0	0.0863804	0	0	0	0	0	0	0	0.0710474	0.00158966	0.0171278	0	0	0.00629543	0.00382225	0	0.00158187	0.00275407	0	0.00237195	0	0	0	0	0	0.0501478	0.00573947	0	0.0343334	0.0509746	0.0223956	0	0.010446	0.0152058	0	0.0435106	0.00210384	0.18627	0
S10140	0	0	0	0	0	0	0	0.0110051	0.00109109	0	0	0.0136853	0.00406868	0.00471207	0	0.0027133	0.0441638	0.00698249	0.00413203	0.0149705	0.0268298	0	0	0.0635647	0	0	0.0734671	0.00363329	0.0016034	0	0	0.00892202	0	0	0.00122995	0.0558065	0.00174877	0	0	0.0200053	0.0280791	0	0	0.00183729	0	0.00238976	0	0.00319479	0
S10154	0	0.00196141	0	0.0275754	0	0	0	0.0477048	0.00177451	0	0	0	0	0.259218	0	0.00358458	0	0	0.0289524	0.00527336	0.0498872	0.00290753	0	0.00700421	0.00186333	0	0.00208543	0	0	0	0.00115725	0	0.00249934	0	0	0.00565046	0.00181932	0.00107061	0	0.00266954	0.00176125	0	0.00559125	0	0	0	0	0.0210586	0
S10165	0	0	0	0.00117882	0	0.0271292	0.00841357	0	0.00120008	0	0.0244667	0.00100993	0.0222149	0	0.0148746	0.00266787	0.0102485	0.0381693	0.0284772	0.141614	0	0	0.0459164	0	0	0	0	0	0	0.0139867	0	0	0	0	0	0.01966	0.00701573	0.0210003	0	0.0180322	0.0327278	0	0	0.0543696	0.0740737	0.00113841	0	0.0115816	0
S10177	0	0	0	0	0.0229348	0.00610588	0	0.00604346	0	0.331117	0.0024969	0	0.00850439	0	0.0175676	0.00963614	0.167773	0.0395347	0.00631797	0.00144514	0.0387902	0	0	0.0462557	0.0223977	0	0.0162848	0.00742311	0	0.00642764	0	0.00126337	0	0	0.0316313	0.0113682	0	0.00151046	0	0.00139079	0.0060762	0	0	0	0	0	0	0.00409752	0
S10198	0	0	0.00245718	0	0	0	0	0.0787739	0	0	0	0	0	0	0	0.0656215	0	0	0.0637481	0	0.191153	0	0	0	0	0.00160436	0.00536701	0.0131027	0	0	0	0	0	0.00157026	0	0	0	0	0	0	0	0	0.0389918	0	0	0	0	0	0
S10203	0	0	0	0.00145082	0	0	0	0.0113313	0	0	0	0	0.013463	0	0.0182067	0.00734641	0.104611	0.0256019	0.00407153	0.0106117	0.0485737	0	0	0.00134652	0	0	0.00284187	0	0	0.00108259	0	0	0.00121226	0	0	0.006531	0	0	0	0.00480315	0	0	0	0	0.00750577	0	0	0.039168	0
S10334	0	0	0.0046263	0.030157	0.065984	0.0131375	0	0.0344371	0.029125	0	0.157193	0	0	0	0	0.0390524	0	0.0928359	0.00511265	0.0479887	0.0324327	0.00179024	0.0219745	0	0	0	0.01224	0	0	0.001392	0	0	0	0	0	0	0.00107729	0.00619684	0	0	0	0	0	0	0.0267887	0	0.00381663	0.072877	0
S10338	0	0.00132186	0	0	0	0.005859	0	0	0	0	0.0998301	0	0	0	0	0.0357682	0	0.0176305	0	0.025113	0.160678	0	0.020249	0.00202907	0	0	0.0128853	0.0239387	0	0.0125554	0	0	0.011007	0	0	0.0250046	0	0	0	0	0	0	0	0	0	0	0	0.2806	0
S10345	0	0	0	0	0.0681189	0.0255063	0	0.00259845	0	0	0	0	0.00132376	0	0	0.0034132	0.00316881	0	0.00111713	0.00307722	0.00302578	0	0	0	0	0	0.00178883	0.00393008	0	0	0	0.00398379	0	0	0	0.00509639	0	0.00273446	0	0.00169689	0.00447828	0	0	0	0	0.00117037	0	0.103754	0.0491042
S10358	0	0	0	0	0	0	0.00103579	0	0	0.214612	0.527595	0	0	0	0	0.00951431	0	0	0.0808842	0.00633905	0	0.00920828	0.07267	0	0.0040704	0	0.0103806	0.00425466	0	0	0	0	0.00273851	0	0	0.00445637	0	0	0	0.0036586	0	0	0.00183709	0	0	0	0.00346971	0	0
S10366	0	0.0148395	0	0.00512366	0.0375919	0.00284656	0	0.0344255	0.0018873	0.0735426	0.00954623	0.0288939	0	0	0.19477	0.0047691	0.0226983	0.00489745	0.0220381	0.0143089	0.0124428	0.00461007	0.0168957	0	0	0	0	0	0.0203453	0.0386917	0.0143232	0.00483227	0.0185926	0	0	0.00518482	0	0	0	0	0	0	0.0602395	0.00191907	0	0	0	0.00329844	0
S10385	0	0	0	0	0	0	0	0	0	0	0.00886363	0	0	0	0.00131922	0	0	0	0.00182466	0.00157752	0.0314764	0	0	0	0	0	0.00188446	0	0.0134381	0	0	0	0.00381158	0	0.00323129	0.00130682	0.00110804	0	0	0.00371763	0.00114596	0.059659	0	0.00576449	0	0	0	0.00122262	0
S10545	0	0	0	0	0	0	0	0	0.00146733	0.107076	0	0	0.0116663	0	0.0900723	0	0.0614553	0.0384402	0.00890256	0.0170033	0.00685984	0	0	0.00455727	0	0	0.0255549	0	0	0	0	0	0	0.00166533	0	0.0143282	0	0	0	0	0	0	0	0	0	0	0	0	0
S10565	0	0.00479312	0	0.0108595	0.0370107	0.00446723	0.00416119	0	0.0162768	0	0	0	0	0	0.099721	0.024691	0	0	0.029126	0.0370721	0.0360047	0	0.0131624	0.00131612	0	0	0.00213349	0	0	0	0	0.00227068	0	0	0	0.0188374	0.00586653	0	0.0307447	0.0142101	0.0275907	0	0	0	0	0.0210442	0	0	0
S10568	0	0	0.00293536	0.00125726	0.0231212	0.00888168	0.0015113	0.0171147	0.00463526	0	0.00147235	0	0.0156446	0.00128721	0.0424346	0.00464653	0.100512	0.0497133	0.00362785	0.0366617	0.0224241	0.00189259	0.019829	0.0233127	0.00971258	0	0.00845425	0	0	0.00113251	0	0	0.00588845	0	0	0.0206446	0.00378579	0.0130596	0	0.0388491	0.031415	0	0.00178475	0.0127971	0.0114001	0.00408536	0.0280806	0.0966884	0.00462508
S10576	0	0	0	0.0106284	0.0130037	0.00604474	0	0.022615	0	0	0	0	0	0.00347743	0	0.00634091	0.0908745	0	0.00280238	0.0158586	0.0136212	0	0.00941807	0	0	0	0	0	0.00369703	0	0	0	0.0274863	0	0	0.0044961	0	0.00786191	0	0.00514088	0	0	0	0.0201986	0.0254308	0.00187497	0.00258506	0.00325841	0.0822291
S10579	0	0	0	0.0119237	0	0.00654205	0	0.0226655	0	0	0.00293748	0	0	0.00148452	0	0.00584514	0	0.0136733	0.0108176	0.0291191	0.00973217	0	0	0.0864461	0.0479806	0	0.053017	0	0.0282818	0	0	0.00127686	0	0	0.00112528	0.036225	0.00388259	0.00443593	0	0.024642	0.0524047	0	0	0.0129923	0.00315315	0.0198074	0.00173999	0.0275872	0
S10596	0	0	0	0.00740525	0.00408776	0	0	0	0	0	0.00717458	0	0	0	0	0.109962	0	0	0.0330108	0.0032465	0.0187329	0.0415465	0	0	0	0	0.155406	0	0	0.0142305	0.00129355	0	0.00135715	0	0	0.0380608	0.0147899	0.0249884	0	0	0	0	0.00199828	0.0880952	0	0.00282768	0	0	0
S10601	0	0	0	0	0.0157064	0.00570933	0.00397337	0	0	0	0.029598	0.0173035	0	0.0340807	0	0.00992721	0	0.0646784	0.0142779	0.0174513	0	0.00425645	0	0.00258933	0	0	0	0	0	0	0	0	0.00867235	0	0	0.0236099	0.00225089	0.00460659	0.0031239	0.0155331	0	0	0	0	0.00659038	0.0073089	0.00325225	0.261835	0.0125366
S10648	0	0	0	0	0	0	0	0	0	0.325503	0.0328793	0.0173292	0.0682976	0	0.117287	0.00685957	0.232613	0.0133941	0.00376051	0.0443889	0	0	0	0	0	0	0	0	0	0.0467295	0	0	0.0115353	0	0	0	0	0	0.0161808	0	0	0	0.0242526	0	0	0	0	0	0
S10697	0	0	0	0.00333645	0.0407572	0.0126748	0	0.00754116	0	0.0488662	0.0166047	0	0.00264522	0	0.00812854	0.00485587	0.0275288	0.0890935	0.00634771	0.029377	0.0339543	0.00254872	0	0.00620534	0	0	0.00385104	0.00256341	0	0.00117747	0	0.0010382	0	0	0	0.0156134	0.00722485	0.0222887	0	0	0.0366282	0	0	0	0	0.0010284	0	0.128459	0
S10722	0	0	0	0.00923599	0.0385518	0	0	0.0665978	0.00202709	0	0.0200757	0	0	0	0.147227	0.0265592	0.23155	0.0734852	0.0191907	0.054323	0.030057	0	0	0	0	0	0	0	0	0.0271592	0.00259833	0.0106542	0.0251005	0.0010593	0.0131022	0	0	0	0	0	0	0	0	0	0	0	0	0	0
S10749	0	0	0	0	0	0	0	0.0028577	0	0.0958304	0	0	0	0.00179289	0	0	0	0.0863373	0.00210508	0.0171679	0.00854353	0.00128165	0	0.00255091	0	0	0	0	0	0.0264083	0	0.0207375	0	0	0	0.0123308	0	0	0	0	0	0	0	0	0.00181363	0.020864	0	0	0
S10756	0	0	0.00237724	0.00422715	0.0799928	0	0	0.0231561	0.0542366	0	0.0103659	0	0.00929539	0	0.140046	0.00861431	0.0475447	0.0375425	0.0347099	0	0.00359049	0	0.00437663	0.00411202	0	0	0	0	0	0.00334258	0	0.0109378	0	0	0	0.0155248	0.00218275	0.00920785	0	0.015556	0.0032329	0	0	0	0.014298	0.00188568	0	0.0814139	0.020647
S10785	0	0	0	0	0.0315928	0.00239097	0	0.015807	0	0	0.103594	0	0	0	0.138829	0.00272112	0.0455267	0.386164	0.0125234	0.0358774	0.028782	0.00508018	0.0112449	0.00143011	0	0	0	0	0	0.0187866	0	0.00746618	0	0	0	0.00868687	0	0.00324202	0	0	0	0	0	0	0	0	0	0	0
S10814	0	0	0	0	0	0	0	0	0	0.0157168	0.00513894	0	0	0	0.00870443	0	0	0	0	0	0.0199969	0	0	0	0	0	0	0.00417135	0	0	0	0	0.00772902	0	0.00254772	0	0	0	0	0	0	0	0.883278	0	0.00545501	0	0	0.00282595	0
S10853	0	0	0	0.00237819	0.0416302	0	0	0.0912629	0.00124846	0.296619	0	0	0	0	0	0.0147063	0.170845	0.0919478	0.0319804	0.00522093	0.0643285	0	0.0224673	0.00337446	0	0	0.00163285	0	0	0.0100296	0	0	0.00351776	0	0	0.00150808	0	0	0	0	0	0	0.00695662	0	0	0	0	0	0
S10860	0	0	0	0	0	0.00119819	0	0	0	0	0	0	0	0	0	0.0173436	0.604237	0.0201254	0.00243197	0.0241649	0.0408228	0	0	0	0	0	0	0	0	0.00113791	0	0	0	0	0	0.00791738	0	0.00196414	0	0.00263139	0	0	0.00162138	0	0	0.00144853	0.00165352	0.0436301	0
S10866	0	0	0	0	0.0123702	0.00451692	0	0.00277018	0	0	0.0131856	0	0.00621501	0	0.00589764	0	0	0.00587424	0.00301564	0.0164005	0.0186231	0.00106952	0.0232169	0.00861959	0	0	0.00561113	0	0	0.00149296	0	0.00309846	0	0	0.00117129	0.00570285	0	0	0	0.0126561	0.0115653	0	0	0.0094105	0	0.00232708	0	0	0.00142679
S10880	0	0	0	0	0	0.00286294	0	0	0	0	0.0186739	0	0	0	0.0952725	0.0308747	0	0.282256	0.0112892	0.0168182	0.116764	0.00164667	0.0214626	0.0405431	0	0	0	0.0256865	0.0183427	0.00183357	0	0	0.011966	0	0	0	0	0	0	0.0166857	0	0	0.0136994	0	0	0.00241165	0	0	0
S10888	0	0.017607	0	0	0	0.00505473	0	0.00558867	0	0.0136373	0	0	0	0.00479597	0.00320942	0.00128383	0.00997856	0.00873308	0.00181546	0.00148117	0.00248318	0	0	0	0	0	0	0	0.00692814	0	0	0	0	0	0	0.0130175	0.00117153	0.00340086	0	0.00705817	0.0119938	0	0.00687567	0.0961469	0	0.00365731	0	0.0065359	0
S10911	0	0	0	0	0	0	0.0317021	0	0	0.399311	0	0	0	0	0	0	0.454754	0.00114752	0	0	0	0	0	0	0	0	0	0	0	0	0	0	0	0	0	0.0112009	0	0	0	0	0.00314264	0	0.0287305	0.00323858	0	0	0.00116462	0	0
S10934	0	0	0	0	0	0.0011049	0	0	0	0	0.00193632	0	0	0	0.0530568	0	0.0349892	0.00200567	0.00370401	0.00241774	0.00851303	0	0	0	0	0	0	0	0.00517558	0	0	0	0	0	0	0.00468306	0.00128137	0.00546669	0	0.00238529	0	0	0	0.00836987	0	0.00101291	0.00577468	0.0659722	0
S10935	0	0	0	0	0.00163182	0.0106863	0	0	0.00176309	0	0	0	0.00222472	0	0	0	0.00395273	0	0	0.00307286	0.00213931	0	0	0.00214092	0	0	0	0	0	0	0	0	0	0	0	0.00674593	0.00144513	0.00273321	0	0.00247215	0.00393042	0	0.0221299	0.00332314	0.0426376	0	0	0.026726	0.191261
S10967	0	0	0	0.00361178	0.024545	0.00375517	0	0.02169	0.00111649	0.0547452	0	0	0.00971691	0.00732124	0	0.00727023	0.0103487	0.0539569	0.00846113	0	0.133061	0	0.00947704	0	0	0	0.00972765	0	0	0.0177004	0	0.0046336	0.0755027	0	0.00338759	0.0048315	0	0	0	0.0051775	0.00595197	0	0	0	0	0	0	0.0264512	0
S10975	0	0.0775282	0	0.0800454	0.0347104	0.00329651	0	0.0514069	0.249879	0	0	0	0.0305084	0.0579364	0	0	0	0	0.00139068	0.0325273	0	0	0.045393	0	0	0	0.0140703	0	0	0	0	0	0	0	0	0	0	0	0	0	0	0	0	0	0	0	0	0.0984348	0
S10980	0	0.0198975	0	0.0358763	0.255707	0.0291582	0	0.0568375	0.0369689	0	0	0	0	0	0	0.050503	0	0	0.00547208	0.00821027	0.0131844	0	0.0842909	0.00702454	0.0165026	0	0.00785798	0.00427523	0	0	0	0	0	0	0	0.0123296	0	0	0	0	0	0	0	0	0.00684124	0.00617764	0	0	0
S10989	0	0.0102732	0	0.00177788	0	0	0	0	0.134786	0.207216	0.0149562	0	0.111652	0	0.062153	0.0314692	0	0.0156012	0.0159809	0.00110304	0.129192	0.00626507	0	0	0	0	0	0	0	0.0109195	0	0	0	0	0	0.00730743	0.0016995	0.0153073	0	0.00346983	0.00189837	0	0	0	0.0332023	0.00162546	0.00429649	0.00494657	0
S10992	0	0	0	0.00363774	0	0	0	0.00266285	0	0	0	0	0	0	0	0	0.0119837	0.00241262	0.00309099	0.00345112	0.00719092	0	0	0.00262857	0	0	0	0	0	0	0	0	0	0	0	0.00155774	0.00104086	0.00204916	0	0	0.00156397	0	0	0	0.00230379	0	0	0.099603	0.00122135
S11006	0	0	0	0	0	0	0	0	0	0	0.607729	0	0	0	0	0	0	0	0	0	0	0	0	0	0	0	0.00552465	0.00767842	0	0	0	0	0	0	0	0.00675	0	0	0	0	0	0	0.0975154	0.0228538	0	0	0	0.00140287	0
S11008	0	0	0	0	0.0436875	0	0	0	0.0106719	0	0.0900824	0.0436305	0.0392637	0	0.222923	0.108369	0	0	0.0159875	0.0360135	0.0606183	0.00340782	0	0	0	0	0	0	0.00224195	0	0	0.00219423	0	0	0	0	0.00179517	0	0	0.00322201	0.00111335	0	0.00717179	0	0	0	0	0.0186125	0
S11011	0	0	0	0	0	0	0	0.00272709	0	0	0.00156783	0	0	0	0	0	0	0.00429025	0.00333537	0.00503608	0.00778415	0.00102851	0	0.00191792	0	0	0.00107242	0	0	0	0	0	0	0	0.00192763	0.00297168	0	0.00473204	0	0.00747059	0.00241333	0	0	0.00356656	0.00860517	0.00473884	0	0.0634084	0
S11029	0	0	0	0	0	0.00250627	0	0	0	0	0.127168	0	0	0	0	0.0028449	0	0.160687	0.0199836	0.0119687	0.0099817	0.00651286	0.00626098	0	0	0	0.00140247	0	0	0.0247444	0	0	0.0198442	0.00166061	0	0.00925636	0	0	0	0	0	0	0	0	0.00623623	0	0	0	0
S11048	0	0	0	0	0	0.00134211	0.00331488	0	0.00478123	0	0.153804	0.0114374	0	0	0	0.0190879	0.272935	0	0.0359454	0.0155475	0	0	0	0	0	0	0.0125341	0.00667871	0	0	0	0	0.00932782	0.00213156	0	0.0147424	0.0116619	0.00605852	0	0.00432253	0.00816464	0	0.0439651	0	0	0	0	0.0622989	0
S11110	0	0	0	0.00418205	0.0230943	0	0	0	0.00196245	0.102097	0.0398747	0	0	0.00480035	0	0.00403938	0.0457805	0	0.00675007	0.0278749	0.00647581	0.00293766	0	0.00276339	0.0226383	0	0.00292492	0	0	0	0.0032461	0.027382	0	0	0	0.00416813	0	0.00317559	0	0.00236427	0.00515372	0	0.00153008	0.0111504	0	0.00305662	0.00159859	0.070007	0
S11121	0	0	0	0	0.0520912	0	0	0	0	0.315429	0.00799682	0	0	0.00344577	0	0.0211222	0	0.156654	0.0108646	0.0197621	0.0534157	0	0.0108499	0.0144052	0.00569255	0	0.0260643	0.00883821	0	0	0	0.00332869	0	0	0	0.00784508	0	0.00562829	0	0.00281713	0.00251378	0	0.0414149	0	0	0.00454456	0	0.00308803	0
S11151	0	0.125596	0.00523401	0.0863109	0.0928653	0.0209224	0	0.0731322	0.113255	0	0.00194556	0	0	0	0	0.00905967	0	0	0.012231	0.0576355	0.0113059	0	0.0472283	0	0	0	0	0.0364985	0	0.0204638	0	0.00315752	0	0.00265392	0.0110305	0.0145248	0	0.00245415	0	0	0	0	0	0	0	0.00140336	0	0	0.0509205
S11224	0	0	0	0	0	0	0	0	0	0	0	0	0	0.0378092	0	0	0	0	0.0952988	0	0.360328	0	0	0	0	0	0	0	0	0.00428102	0	0	0	0	0	0.0321567	0	0	0.0603418	0	0.00493762	0	0	0	0.05221	0	0	0.0352548	0
S11237	0	0	0	0.00480106	0.0230561	0.00219393	0	0.0104669	0.00484137	0.307109	0	0	0	0.0272335	0	0	0.212742	0.0127105	0.0304025	0	0.0099789	0	0.021473	0	0	0	0.0235651	0	0	0	0	0	0	0	0	0.00133832	0.00802593	0	0	0	0	0	0	0	0.148778	0	0	0	0
S11241	0	0	0	0.00745749	0.024132	0	0	0.020844	0	0.173553	0.00896323	0	0	0	0	0	0.0904083	0.159979	0.00649955	0.0102183	0.0174094	0	0.0068211	0	0	0	0.0277738	0.0204752	0	0.0119871	0	0	0.0180129	0	0.00209919	0.0649088	0	0	0	0	0	0.00133639	0	0	0	0	0	0	0
S11281	0	0.00659116	0.00133781	0	0.0063214	0.00297602	0	0.0475408	0	0	0	0	0	0	0.188124	0.142821	0	0.0833192	0.0117684	0	0.0824441	0	0	0	0	0	0	0.00540229	0	0.0012	0	0	0.0612775	0	0	0.0117124	0.00220677	0	0	0.0110108	0	0	0	0.0107085	0	0.00124326	0.0013743	0	0
S11417	0	0	0	0.00109275	0.00211667	0	0	0.00124446	0	0	0	0.0389128	0.0372494	0	0.102948	0	0.0794346	0.016631	0.0183814	0.0462502	0.133725	0.00890283	0	0.0190605	0	0	0.00449387	0	0	0	0	0	0	0	0	0.012507	0	0.0270469	0	0.00521737	0.00500819	0	0	0	0.0566885	0	0	0.0354963	0
S11423	0	0.00152609	0	0	0	0	0	0	0	0.00130719	0	0	0	0.00399977	0	0.00422304	0.0276247	0.0211546	0.00698798	0.0104897	0.0212125	0	0.00966931	0.00627294	0.00218795	0	0	0	0.00168676	0	0	0.00251285	0	0	0.00582607	0.00144087	0	0.00102168	0.139212	0.00257567	0.00309903	0	0	0.00297212	0.021387	0	0	0.0543182	0
S11433	0	0	0	0	0	0	0	0.0601997	0	0.0418529	0.273992	0	0	0	0	0.0217081	0.0682981	0.00969015	0.0468451	0.0235343	0	0	0	0	0	0.0028681	0	0	0	0.00396068	0	0	0.0756734	0.00186944	0	0.013745	0	0.00723968	0	0	0	0	0.0169919	0	0	0	0	0	0
S11438	0	0.0108638	0	0.00511129	0.0324119	0.00239505	0	0.0179867	0	0.0427103	0.00982253	0	0	0.00299526	0.0396993	0.00633229	0.0210441	0.00973571	0.00534361	0.0011123	0.0143184	0	0.0181382	0	0	0	0.00107924	0	0	0.0386569	0.00124698	0	0	0	0	0.00277246	0	0.00627865	0	0	0	0	0.00140096	0	0	0	0	0	0
S11445	0	0	0	0.00342015	0.0158039	0.00603844	0	0.0116733	0	0.0517512	0.00513585	0	0.00290723	0	0.123363	0.00368235	0.00366173	0.0318651	0	0	0.0149314	0	0.00539794	0.0256365	0.00145997	0	0	0	0	0.0053167	0	0	0	0	0	0.0211169	0	0	0	0.016421	0.00320687	0	0	0.0145199	0	0.0141074	0.0021612	0.0552682	0
S11453	0	0	0.00945967	0	0.0175516	0.016106	0	0.0116789	0	0.0680105	0	0	0	0	0	0.0158268	0	0	0.0238663	0.00973161	0.0426077	0	0	0.0109156	0	0	0	0	0	0.00108154	0	0	0	0	0	0.0258841	0	0	0	0.0236679	0	0	0	0	0	0.00488984	0.00372572	0.318626	0
S11498	0	0	0	0.00343751	0	0	0	0.00213675	0	0	0	0	0.024942	0	0.0396515	0	0.00377318	0.0576327	0.00803067	0.0322617	0.00833254	0	0.00224416	0.00195775	0	0	0	0	0	0.00135523	0	0	0	0	0	0.00311963	0	0	0	0.00169335	0	0	0	0.00140405	0	0	0	0.0907291	0
S11510	0	0	0	0	0	0.00198525	0.00632495	0.00444062	0	0.134961	0	0	0.00210132	0	0.0107601	0.00347393	0.193284	0.0106742	0.00198234	0	0.00532644	0	0.00312245	0.051615	0	0	0.0254078	0.016008	0	0	0	0	0	0	0	0.0152448	0	0.00715984	0	0.00483686	0.0228152	0	0.0867229	0	0.0294523	0.00234781	0	0.0108842	0
S11512	0	0.00270955	0.00154056	0.0350113	0.0266727	0.00404682	0	0	0.0169018	0	0	0	0	0.0161517	0	0	0	0	0.015103	0.0749424	0.0522176	0	0.026421	0	0	0	0.0013622	0	0	0	0	0.00394047	0.00156271	0	0	0	0	0	0.00995669	0.00129052	0	0	0	0	0.100125	0	0	0.269551	0
S11819	0	0	0	0	0	0	0	0	0	0	0	0	0	0	0	0	0	0	0	0	0.526878	0	0	0	0	0	0	0	0	0.0787395	0	0	0	0.00122505	0	0	0	0	0	0	0	0	0.010075	0	0	0	0	0	0
S11836	0	0	0	0	0	0.00470048	0	0	0.0167499	0.157845	0.0329697	0.104047	0	0	0	0.0278752	0	0	0.00215966	0.0142895	0.01727	0	0	0	0	0	0	0	0.0165556	0	0	0	0	0	0	0.0431457	0.0045288	0.0105956	0	0.0207943	0.0626915	0	0.00427091	0.0242387	0	0.0155729	0.00388805	0.144751	0
S11851	0	0	0	0.00114962	0.00700788	0	0	0	0	0.0030713	0	0	0	0.00307764	0	0.00402882	0.00253386	0	0.00303071	0.00589885	0.00132766	0	0	0	0	0	0	0	0	0	0	0	0.111651	0	0	0.00172915	0	0	0	0.00149227	0	0	0.00459289	0	0	0	0	0	0
S11879	0	0.0957748	0	0	0	0	0	0	0	0	0.588771	0	0	0	0	0	0	0	0	0	0	0	0	0	0	0	0.00261588	0.00677615	0	0.065371	0.00811114	0	0.0201978	0	0	0	0	0	0.018915	0	0	0	0.0932289	0	0.01386	0	0	0	0
S11891	0	0	0	0.00153463	0.0859337	0.0591795	0.001599	0.0144381	0.0487033	0	0.0511058	0	0	0.00162415	0	0	0.00719452	0	0.00661706	0.195073	0	0	0.068413	0	0	0	0	0	0	0.0225084	0	0.00807158	0	0	0	0.00207741	0	0.00485863	0	0	0.00201554	0	0	0	0.111175	0	0	0	0.0165352
S11893	0	0.0018044	0	0	0	0.00249829	0	0	0	0	0.00819632	0	0	0	0	0.00190928	0.0185984	0	0	0.00657813	0.0147317	0	0.00198423	0	0	0	0	0	0	0.00354562	0	0	0	0	0.00241627	0.00301247	0	0.00296851	0	0.00222135	0	0	0	0	0	0	0	0.029022	0
S11929	0	0	0	0.00399901	0	0	0	0	0	0	0.347584	0	0	0.0264902	0	0	0.323739	0	0.0114552	0.0672814	0	0.0141847	0.00359935	0	0	0	0	0	0	0.00732141	0	0	0.00779697	0	0.00158279	0	0	0	0	0	0	0	0.00143194	0	0	0	0	0	0
S11993	0	0	0	0.0440479	0	0	0	0.0442014	0	0	0.156511	0	0	0.0342579	0	0	0	0	0.0435285	0	0	0	0	0	0	0	0.00883078	0.0121267	0	0.00726442	0	0	0	0	0	0.00740398	0	0	0.106381	0	0.0016513	0.00431386	0.0755895	0	0.118059	0	0.00486699	0	0.030782
S10059	0	0.00335933	0	0	0	0.00213035	0	0.0194071	0	0	0	0	0	0	0.172232	0.0023931	0	0.137447	0.0231945	0.0103339	0.0115791	0.00117514	0.00312727	0	0	0	0.00126289	0	0	0	0	0.0117398	0.00601308	0	0	0.0165705	0.00971759	0.00419672	0	0.0120247	0.01949	0	0.00871931	0	0.00265375	0.0129497	0.0076761	0	0.00577211
S10099	0	0	0.00194783	0.00181177	0.0321538	0.0149422	0	0.03154	0.00143145	0	0.0176329	0.0106494	0	0	0.00348248	0.00313631	0.0176949	0	0	0.274726	0.00864401	0	0.00651243	0.0166018	0	0	0.0307541	0.0175729	0	0.0103496	0	0	0	0	0	0.0129031	0	0.00115117	0	0.00344647	0	0	0	0	0	0.00133716	0	0.0296823	0.078334
S10103	0	0	0	0	0	0.012776	0	0.00719588	0	0	0	0	0	0.011191	0	0.0174332	0	0.00197867	0.0157166	0.0284499	0.0289811	0	0.0578796	0.0567391	0	0	0.0154211	0	0	0.0106469	0	0	0	0	0	0.0737879	0	0	0	0	0.0092177	0	0	0.0728822	0.00641335	0	0	0	0
S10118	0	0	0	0	0.00174583	0	0	0.00454304	0	0	0.0409162	0.0104962	0	0.0041662	0	0.00678419	0	0	0.00138631	0.0108347	0.0121731	0	0	0.0253675	0.00402553	0	0.0162684	0.0418678	0	0	0	0	0	0	0	0.0154126	0.00343665	0.00285623	0	0.00902133	0.0260609	0	0.00133022	0	0	0.00162639	0.018105	0.22674	0
S10152	0	0	0	0	0	0	0	0	0	0	0.508411	0	0	0.0723088	0	0	0	0	0	0.0465488	0	0.0100815	0	0.0686981	0	0	0.0220743	0	0	0	0	0.0022478	0.0308023	0.00146352	0	0	0	0	0	0	0.0150307	0	0.0293057	0	0	0	0	0.0410541	0
S10168	0	0	0	0.00555124	0	0.00108533	0	0	0.00692601	0	0	0	0.0309386	0	0.0614545	0.00601805	0	0	0.0138851	0.00645118	0.0699815	0	0.0133011	0.045918	0.0273238	0	0.061457	0	0	0.00241171	0	0	0	0	0	0.00560152	0	0	0	0	0.00627513	0	0.0753803	0	0.00578778	0.0261735	0	0	0
S10171	0	0	0	0.173989	0.0504695	0.00270359	0.00351104	0	0.0388756	0	0.00317833	0.00903587	0	0.00727968	0.0259533	0.00972761	0	0	0.0165138	0	0.0121035	0	0.0148201	0.0688706	0	0	0.0178561	0.00958021	0	0.00331769	0	0.00826858	0	0	0	0.0692654	0	0.0101785	0	0.00275163	0.00628914	0	0	0	0.0106317	0.00139909	0	0.0251503	0.0076109
S10178	0	0.00146777	0	0.0185798	0	0	0	0	0.0255486	0	0.0432308	0.0449179	0	0	0	0.00819423	0.051953	0.0507198	0.00496974	0.024241	0	0	0	0.00148185	0	0	0.00652835	0.00640889	0	0	0	0.00413402	0.0138983	0	0.00128469	0.00507441	0	0.00918335	0.00295767	0.00814846	0.00507666	0	0.0137359	0.00563396	0.111054	0.0019249	0.00674703	0.0873719	0.0849366
S10191	0	0	0	0.00738588	0	0.00624091	0.00420627	0	0	0.176483	0	0.0467043	0.0191703	0	0.109887	0.003568	0	0.0536458	0.013015	0.00275895	0.146219	0.00493918	0	0.00992061	0	0	0.0206618	0	0	0.00689072	0	0	0	0	0.00404691	0.0228285	0.00481042	0	0	0	0	0	0.0104379	0.0377834	0	0.0122759	0	0.0401445	0
S10195	0	0	0	0	0	0	0	0.0113893	0	0	0	0	0	0	0	0.0177792	0	0.327855	0.048938	0.0183886	0.0183402	0	0	0	0	0	0.00221108	0	0	0.00924243	0	0	0.0173271	0.00227386	0.0137685	0	0	0	0	0	0	0	0	0	0	0	0	0.00247887	0
S10201	0	0	0	0	0	0	0	0.0497951	0	0.107665	0.0344082	0	0	0.0659409	0	0.0174201	0	0.0871115	0.0187767	0.0369813	0	0	0	0.00384713	0	0.0012162	0.0497643	0	0	0.0413601	0.00357246	0	0.0976948	0.00388689	0	0.0388	0.00992013	0	0.0102428	0	0.0186238	0.00582058	0.0086293	0	0	0	0	0	0
S10213	0	0.052969	0	0.0141542	0.0640804	0	0	0.121083	0.0351601	0.0478018	0.0234975	0	0.0283069	0	0	0.00658696	0.0296054	0	0.0324191	0.0453619	0	0	0.0355026	0	0	0	0.00730043	0.00356069	0	0.0103507	0	0.00451645	0	0	0.00117645	0.00326376	0	0.00168659	0	0	0.00404175	0	0	0	0	0	0	0.00152506	0
S10232	0	0	0.0809149	0.0085076	0.0161479	0.050678	0	0	0	0	0.00689986	0	0.0119841	0	0	0.0068781	0	0	0.0097795	0.0111453	0.00789136	0.00129823	0	0.00334256	0	0	0.0107151	0	0	0.0570343	0	0.00789064	0	0	0.00634532	0.0076005	0	0.00243534	0	0	0.00469273	0	0.161722	0	0.00956391	0.0119904	0	0.0542467	0.0721069
S10238	0	0	0.0012353	0	0	0.00416007	0	0.0512975	0	0	0.211978	0	0	0	0	0.00132848	0	0	0.0291515	0.0145389	0.0510174	0.00429755	0.00959293	0	0	0	0.00720487	0	0	0.0161011	0	0	0.211815	0	0	0	0	0	0	0	0	0	0.0758187	0	0	0.0114133	0	0	0
S10260	0	0	0	0.052794	0.0825613	0	0.00246375	0	0.00160273	0	0.0302792	0	0	0	0	0.00167514	0	0	0.0973953	0.0302669	0.264148	0.00283005	0	0	0	0	0.00353677	0.0310478	0	0.00141284	0.0011588	0.00282093	0	0	0	0.00559023	0.00431748	0.00364453	0	0.00546437	0.00243957	0	0	0	0	0.00585812	0.00306805	0.0301316	0
S10266	0	0	0	0	0	0	0	0	0	0.00328154	0	0	0	0.149388	0	0.164587	0.0225787	0.00574356	0.084558	0	0.0179225	0	0	0	0	0	0	0	0	0.00188038	0	0	0.0074012	0.00561144	0	0.00712481	0.0031133	0	0	0.00421517	0.00279374	0	0.00575167	0.00263754	0	0	0.00161007	0	0
S10284	0	0.00400639	0.0128101	0	0.111523	0.0441373	0	0.0276737	0.0455526	0	0.0480778	0	0.0521455	0	0.073936	0.00773297	0.00206	0.0183705	0.0146375	0.0704773	0.00642578	0	0.062878	0.0025161	0	0	0	0	0	0	0	0.00722042	0	0	0.00151822	0.00214197	0	0.00170516	0	0.00108824	0	0	0	0	0.00639882	0	0.00176376	0.074719	0.136862
S10303	0	0	0	0.00404979	0.0848534	0	0.00296963	0.0777378	0	0	0	0.040173	0	0.0168218	0	0.0023579	0	0.0226225	0.0130839	0.0649971	0.0851711	0.00165406	0.0194788	0	0	0	0.04667	0	0	0.00382023	0	0	0	0	0	0	0	0	0	0.0158826	0.0201224	0	0	0	0	0.00264844	0	0.0372393	0
S10307	0	0	0	0.00269768	0.0558464	0.01622	0	0.0599932	0	0.0165168	0.0145133	0	0.0153957	0	0	0	0	0.00812142	0.0136169	0.0556072	0.12187	0.00245173	0.0327409	0.00404607	0	0	0.00350349	0.00331073	0	0	0	0.00762151	0	0	0	0.0415516	0	0	0	0.0300496	0.0200384	0	0	0	0.00163186	0.028759	0.00225886	0.0897284	0
S10322	0	0	0	0	0.0769189	0.00957002	0.00216455	0.0110236	0	0	0	0	0	0	0.00357173	0.0150711	0.00934044	0.0158568	0.0158551	0.00897647	0.00716925	0.00145575	0.0147109	0.0153963	0.0127809	0	0.0107071	0	0	0	0	0.00943498	0	0	0	0.00811401	0.00174029	0.00778038	0.129523	0.00537739	0.00667128	0	0.00214241	0	0.0488792	0.00414731	0	0.096073	0
S10332	0	0.0966929	0	0.0370176	0.0512515	0.0245623	0	0.0708427	0.221176	0	0.0264785	0	0	0	0	0	0.00150307	0	0.0273577	0.129672	0.0614706	0	0	0	0.0159196	0	0.0100891	0	0	0.00336943	0	0	0	0	0	0.0215428	0	0	0	0	0.00220411	0	0	0	0.0176329	0.00118226	0	0	0
S10367	0	0	0	0.00190579	0.00259364	0	0	0.00996946	0	0	0.0107724	0	0	0	0	0.00740381	0	0.244575	0	0.0547493	0.0296084	0	0.00132562	0.0281621	0	0	0.0210711	0.00992773	0	0.00166242	0	0	0	0	0	0.0186149	0	0	0	0.00891209	0.00372523	0.0201292	0.00677141	0	0	0	0	0.0337754	0
S10380	0	0.04262	0.00479071	0.00667308	0.0478312	0.0168207	0.00186825	0.00304984	0.00757099	0	0.00441609	0	0	0	0.00377792	0	0	0.00210612	0.00207245	0.0152128	0	0	0.0282544	0.337763	0.0130944	0	0.0194124	0	0	0.0011595	0	0	0	0	0	0.0550833	0.00799663	0	0	0.00619329	0.00578789	0	0	0	0.00414016	0.00117639	0	0.00904344	0
S10461	0	0	0	0	0.0181959	0.0342148	0	0.0564677	0	0	0.00175301	0	0	0	0.0493598	0.0117608	0.0767877	0.0507066	0.00790519	0.0452757	0.0575373	0.00156676	0	0.0285348	0	0	0	0	0	0.00480274	0	0	0	0	0	0.00110571	0	0.00415652	0	0	0.00199769	0	0	0	0.0124297	0.00155271	0.00106168	0.152064	0.0401228
S10468	0	0	0	0.00717679	0	0.00593395	0	0.0229459	0	0.167878	0.0591829	0	0	0	0	0.0025287	0.187036	0.0374895	0.005784	0.00380996	0.010591	0	0.0159431	0.00699153	0.011428	0	0.0133829	0.00408622	0	0.00129692	0	0.00364969	0.00135549	0.0010449	0.00928051	0.0148032	0	0.0196716	0	0.00363614	0.00237888	0	0.0193876	0	0	0.0014695	0	0.0239912	0.0251664
S10476	0	0	0	0	0	0	0	0.00289256	0	0	0	0	0	0.0649624	0	0	0	0.0090943	0.0426125	0.00130679	0.00182225	0	0	0	0	0	0	0	0	0	0	0	0.00914795	0.00171345	0.00245602	0.00472328	0	0	0	0	0	0	0.802839	0	0	0	0	0	0
S10483	0	0.0188816	0	0	0.125518	0.00951605	0	0	0	0	0.055148	0	0	0	0.154127	0.0144375	0	0.0146667	0.0227629	0.176473	0.0186659	0.00390416	0	0	0	0	0.00237217	0	0	0.02547	0	0	0	0	0.00416067	0.0027101	0	0	0	0.00590921	0.00121606	0	0	0	0.00488475	0	0	0.0476441	0
S10492	0	0	0	0	0	0	0	0	0	0	0.413831	0	0	0.0589858	0	0.134901	0	0	0.0741114	0.100249	0	0	0	0	0.0026056	0.00190835	0	0	0	0.00634913	0	0	0	0	0.0128478	0	0	0	0	0	0	0	0.00105312	0	0	0.00239915	0	0	0
S10513	0	0.0773466	0	0	0	0	0	0	0	0	0.122841	0	0	0	0	0	0	0	0.157467	0.114503	0	0	0	0	0	0.137123	0.150524	0	0	0.0125162	0.00949368	0	0	0	0	0	0	0	0	0	0	0	0.0127309	0	0	0	0	0	0
S10514	0	0.0836574	0	0.00105273	0.00342545	0.00444647	0	0.0120705	0.00352424	0	0	0.00559037	0.0126245	0.0140912	0.0849684	0.00830937	0	0.262851	0.0291751	0.0784777	0.0193729	0	0.0212283	0.00231804	0	0	0	0	0.00397571	0	0	0.0110859	0	0	0	0.00355914	0	0	0	0.00287616	0.00246058	0.00409109	0.00654823	0	0.0101818	0	0	0.00210656	0.0798689
S10527	0	0	0.00153516	0	0.0134084	0.00472713	0	0.0135135	0	0	0.002768	0.0831081	0.00729067	0	0.0322807	0.0111765	0.0198563	0.00449082	0.0209921	0.0262969	0.00962066	0.00140567	0.00405304	0	0	0	0.00199915	0	0.00118109	0	0	0	0	0	0	0.00175916	0.00232964	0	0	0.00287574	0.0022557	0.0119931	0.0537068	0.00642868	0	0	0.0021291	0.0847535	0.00521137
S10532	0	0.0135273	0	0	0.0348047	0	0	0	0	0	0.059601	0.0276065	0.0190985	0	0	0.00599446	0.0176278	0.0802608	0.0171761	0.106305	0.0352722	0	0.0132825	0.00140296	0	0	0	0	0	0	0	0.00132262	0	0.00101045	0.00204815	0	0	0	0	0.00984139	0.0301106	0	0.00192757	0	0.0379652	0.0103762	0	0.0927964	0
S10544	0	0	0	0	0	0.0011852	0.0248198	0.0425348	0	0	0.114117	0.0457591	0	0.022224	0	0.00941147	0	0	0.0193785	0.0526004	0	0.0269693	0.00982906	0	0.00949596	0.00152174	0.0469132	0.125274	0	0.00791422	0	0	0	0	0	0.0223776	0	0	0	0	0.0133711	0	0	0.0486346	0.032829	0.0214062	0	0	0
S10556	0	0	0	0	0.0168041	0.00172686	0	0	0.00243808	0	0.00204265	0	0	0	0	0	0	0	0	0.0019091	0.0184635	0.00226845	0	0.0208692	0	0	0.00279094	0.00289005	0.0210646	0	0	0	0	0	0	0.0421095	0.00271106	0.00823902	0	0.024756	0.00172998	0	0	0.00734295	0.00510146	0.00123733	0.00376365	0.0902085	0.00164099
S10566	0	0.00490199	0	0.0116513	0	0.0117334	0	0.00825127	0	0.0801603	0.022842	0	0	0.00163942	0	0	0.0102825	0.0053347	0.00208879	0.00195448	0	0.00234718	0.00882341	0.00249763	0.00249185	0	0.0056129	0	0.0132999	0.0012416	0.00190463	0.00144254	0	0	0	0.00890342	0.00117733	0.00535635	0	0.0045531	0	0.00991849	0	0	0.00233813	0	0	0.0177024	0.0490655
S10578	0	0.00168915	0	0.00631409	0.0689081	0.0308367	0	0.00685583	0.118775	0	0	0	0	0.0216458	0	0.0120761	0	0	0.0236029	0.0342923	0	0	0.00606498	0.0201762	0	0	0.0136	0.00573946	0	0	0	0.00561915	0	0	0.0229147	0.0142848	0.00425273	0.00438432	0	0.0165042	0.0133165	0	0.0010348	0.0725785	0.0380009	0.00185457	0	0.0379705	0
S10582	0	0.00725892	0.00298793	0.0657558	0	0	0.00151046	0	0.00892088	0	0.0277034	0	0	0.121547	0	0.0385731	0	0	0	0.0199519	0.210298	0	0	0	0	0	0	0	0	0.0269972	0	0.00220365	0	0.00423366	0	0.0289751	0	0	0	0.0223053	0.00494064	0	0	0	0	0.00284279	0.00234183	0.0771784	0
S10604	0	0.00138061	0	0	0.00759507	0	0.00157211	0.0248807	0	0.00531409	0.00723743	0	0	0	0	0.00150623	0.0104132	0	0.010584	0.00190243	0.0102751	0	0.00236725	0.0258055	0.0217705	0	0.0180813	0	0	0	0	0	0	0	0	0.0449334	0.00532795	0.0052435	0	0.0189649	0.0258034	0	0.00162845	0	0	0.00441516	0	0.0871853	0
S10616	0	0	0	0.00641019	0.0134359	0.00250301	0	0.0125235	0	0	0.00684905	0	0.00133061	0	0.0312196	0.00160159	0.0282961	0.0145957	0.00278255	0	0.0331064	0.00107117	0.00128044	0.0152861	0	0	0.00751046	0	0	0	0	0	0	0	0	0.00178879	0	0.00262005	0	0.00249499	0.00125848	0	0	0.0153594	0.0207494	0	0	0.0521179	0
S10635	0	0.0176286	0.00437575	0.00755917	0.0417575	0.00622265	0	0	0.00395809	0	0.139232	0.0321378	0.0312223	0.0180423	0	0.00508232	0.0718678	0.0243179	0.00215673	0.0189376	0	0.00264642	0.00687022	0.00245758	0	0	0	0	0	0	0	0	0.00570438	0	0	0.00307427	0.00217873	0.00267073	0	0.00958299	0.00475509	0	0	0.057064	0.0378835	0.00282498	0.00418548	0.0448889	0
S10645	0	0.00733474	0	0.00357091	0.00712459	0.0143185	0	0	0.00278027	0	0.00280118	0	0	0	0.00473348	0.00578242	0	0	0.00244304	0.00331261	0.00463145	0	0.00364801	0.426068	0	0	0.112607	0.00290873	0	0	0	0	0	0	0	0.0173617	0.00748825	0.00348358	0	0.00372821	0.0161224	0	0	0.0684486	0.0251141	0.00222806	0	0.0602755	0.0253831
S10646	0	0	0	0	0	0	0	0	0	0	0	0	0.0432248	0.0318808	0	0.00644006	0	0.31847	0.0348894	0.0732773	0.0910712	0.00217075	0	0	0	0.00725185	0	0.047925	0	0.00655414	0	0	0.0116423	0	0	0	0	0	0	0	0	0	0.0877638	0	0	0	0	0	0
S10656	0	0	0	0	0.00391524	0	0	0	0	0.0356519	0	0	0	0	0	0.00101685	0.0647112	0.0272474	0.00156126	0.00429774	0.0115984	0	0	0.0167953	0	0	0.00235078	0	0	0	0	0.00196509	0	0	0.0147261	0.00892181	0	0.00642955	0	0.00878477	0.00630282	0	0	0.01156	0	0.00387347	0	0.0418774	0
S10660	0	0	0	0	0	0	0.00932998	0	0	0	0.0105642	0	0	0.0105432	0	0.00941151	0.158121	0.0315795	0.0260878	0.0500819	0.115562	0.00181597	0	0	0	0	0.054929	0.0094566	0	0.00115582	0	0	0	0	0	0.0663989	0	0.0243904	0	0	0.0369807	0.0114399	0.00230226	0	0	0.00620369	0.00124731	0.0256057	0
S10665	0	0	0	0	0	0	0.00126196	0.0015167	0	0	0.00515773	0	0	0.00109863	0	0.00216721	0.0620655	0.00784541	0	0.0052346	0.0397107	0	0	0	0	0	0.00696611	0	0	0	0	0	0.0099531	0	0.00177961	0.0102066	0	0.00659713	0	0.00952586	0.00197214	0	0	0	0	0	0.0301085	0	0
S10714	0	0	0	0.0789028	0	0.0128174	0	0.0451418	0	0.0524624	0.0107941	0	0	0.0165197	0	0	0.0798349	0.219315	0.0290274	0.179348	0.0914498	0	0	0	0	0.00793615	0.0343867	0	0	0.00260671	0.004637	0	0	0	0	0	0	0	0.00572517	0	0	0	0	0	0	0	0	0	0
S10715	0	0.0979797	0	0	0	0	0	0	0.0634165	0	0.00398084	0.068033	0	0.0074726	0	0.0702823	0	0	0.101139	0.204658	0.0956248	0.00175108	0	0.0180391	0	0	0	0	0	0.00867958	0	0.00686948	0	0.00271602	0	0	0	0	0.0863546	0	0	0	0	0	0	0	0	0	0
S10725	0	0	0	0	0.0142089	0	0	0.00229785	0	0.0320804	0	0	0	0	0	0.00306977	0.00818953	0.0020235	0.00597645	0.00868749	0.0188758	0.0026822	0.00961534	0.00287908	0	0	0.00213957	0	0	0	0	0.00329239	0	0	0	0.00407942	0	0.00131419	0.00735647	0.00327321	0	0	0	0.00155611	0	0	0	0.00548147	0
S10747	0	0.136335	0	0.00251845	0.00150113	0.0169126	0	0	0.00321704	0.00448656	0.0214505	0	0	0	0	0.00477122	0	0	0.0389645	0.0253512	0.111574	0	0.0417774	0.0600796	0	0	0	0	0.00243079	0	0.08073	0	0	0	0.00893407	0.00643609	0	0	0	0.00156765	0.001984	0	0.0500854	0.00529382	0	0	0	0.00925051	0.0942477
S10754	0	0.0933082	0	0.127707	0.0607697	0.00573096	0	0.0400956	0.00685355	0	0.284434	0	0	0.0128571	0	0.009233	0	0	0.00442554	0.0125566	0	0.00187909	0.0104619	0.0324292	0.0269819	0	0.0138762	0.00622284	0	0	0.0212182	0.00115513	0	0	0.00696123	0.0357326	0.00186282	0	0	0.00167679	0.00449313	0	0.00320192	0	0.00415979	0	0	0	0
S10760	0	0.00292186	0	0	0	0	0	0	0	0	0.161668	0	0	0	0.305693	0.0241785	0.217244	0.00509521	0.0209095	0.0232667	0	0.0466597	0.0119599	0	0	0	0	0	0	0.0124702	0	0.00370875	0	0	0	0	0	0	0	0	0.0131718	0	0.00357375	0	0	0	0	0	0
S10761	0	0.00108214	0	0	0	0.00983895	0	0	0.0850576	0	0	0	0	0.354206	0	0.0408889	0	0	0	0	0	0.00129414	0	0	0	0	0.0301608	0.0071754	0	0	0	0	0	0	0	0.0166873	0.00896747	0	0	0	0.0115149	0	0.00444709	0	0	0.00184308	0	0.0698741	0
S10765	0	0	0	0	0	0	0	0.00661242	0	0.00676603	0	0	0	0.0156163	0.032895	0	0.0140747	0.0277028	0	0	0.0116011	0	0	0	0	0	0	0	0	0.00168264	0	0	0.0161598	0	0	0.00370288	0	0	0	0	0	0	0	0	0	0	0	0.0238154	0
S10772	0	0.00178387	0	0	0	0.0159892	0	0.0100397	0	0.0380612	0.028898	0	0	0	0	0.00545742	0.0185036	0.0581806	0.00707379	0.0105211	0.0118178	0.00135907	0	0.0225906	0.0118227	0	0.0203842	0	0	0	0	0.00290836	0	0	0.00229265	0.00752458	0	0.0131419	0	0.00565505	0.0186379	0	0	0	0.0860745	0.00498694	0.00400666	0.102374	0
S10813	0	0	0	0	0	0	0	0.0840203	0	0	0	0	0.0126222	0.00450757	0	0.0553875	0.0536252	0.0976104	0.0159987	0.453116	0.0373544	0	0	0	0.00853607	0	0.0347054	0	0	0.00852254	0	0	0	0	0	0.0103827	0	0.00514616	0.0328911	0	0.00280473	0	0	0	0	0	0	0.00985973	0
S10818	0	0	0	0	0	0	0	0	0	0	0	0	0.142304	0	0	0.0041578	0	0	0.105427	0.0499092	0.0897789	0	0	0	0	0	0	0	0	0.0369211	0	0	0.0116072	0	0	0	0	0	0	0	0	0	0.510042	0	0	0	0	0	0
S10839	0	0.0334698	0.00634372	0.0459783	0	0.00580307	0	0.080978	0.0127385	0	0.0115987	0.0050591	0	0.00167509	0	0.00865046	0.0278002	0.110297	0.0272851	0.127365	0.0945689	0	0.0345406	0	0	0	0	0.0833446	0	0.0253215	0.00195728	0.00179789	0.00356561	0	0	0.0249391	0.0095282	0	0	0	0.0178551	0	0	0	0	0	0	0	0.0289756
S10847	0	0.283574	0.030595	0	0.00267118	0.0252406	0	0	0.0321032	0	0	0	0	0	0	0	0	0.00941031	0.00951844	0.0145952	0.0586146	0.00174713	0	0	0	0	0	0.00631159	0.0146866	0.019861	0.00161146	0.0325216	0	0	0.00472365	0.00753854	0.0102453	0.00568341	0	0.00361746	0.0178682	0	0.0221524	0.055603	0	0	0.0010134	0.0278688	0
S10931	0	0	0	0	0	0	0	0	0	0.00506767	0	0	0	0.0323876	0	0	0.22792	0	0.0155631	0.0163689	0.173526	0.0556398	0.194774	0.00132715	0	0	0	0	0	0.0355488	0	0	0	0	0	0.00450421	0	0	0	0.00170759	0.00157781	0	0.00810241	0.00125576	0	0.00246174	0	0.0200648	0
S11820	0	0.0564858	0	0.369594	0.0278673	0.00590396	0	0.0121231	0	0	0.108755	0	0	0	0.0313893	0	0	0.00634993	0.00430114	0.0208338	0.00722645	0.00331496	0.0234764	0	0	0	0.00559335	0	0	0	0	0.00767646	0	0.00377482	0.00954823	0.0039129	0	0	0	0.00189561	0	0	0	0	0	0.00117576	0	0	0.151718
S11826	0	0	0	0	0	0	0	0.0636502	0	0	0	0	0.0927452	0	0	0.00126057	0	0	0	0.308418	0.214897	0.0409142	0	0	0	0	0.00228692	0	0	0.0159319	0.00283238	0.0187266	0	0.00297982	0	0.00719872	0	0	0	0	0.00931831	0	0	0	0	0.00291049	0	0.0238853	0
S11829	0	0.0227464	0.0035174	0.0343205	0.039611	0.0105124	0	0.00249579	0	0	0.115412	0	0	0	0.0878913	0.0177547	0.0851468	0.0603123	0.00805842	0.0409339	0.00411232	0.00122712	0	0.0163438	0.0276529	0	0.0228792	0.00405521	0	0	0	0.00752405	0	0	0.00457997	0.00742267	0	0	0	0.0108955	0.00199454	0	0	0	0	0.00106174	0	0.0982621	0
S11831	0	0.0203322	0.00114829	0.040416	0	0	0	0	0	0	0.0350425	0	0	0	0	0.0198633	0.0535018	0.0787535	0.0112284	0.105138	0	0	0.00973087	0	0	0	0.0607171	0	0	0.00189046	0	0.152948	0	0	0	0.035319	0	0	0.079499	0.0104301	0.041467	0	0	0	0	0.00121657	0	0.0342559	0
S11859	0	0	0.00275029	0.00146699	0.0138879	0	0	0.00395957	0	0	0	0	0	0	0.0535522	0.00802716	0	0.00998443	0.0142937	0.00401172	0	0	0.00209427	0.00296517	0.00172039	0	0.00300486	0	0	0.00390149	0	0.0219139	0	0	0.0177386	0.0146001	0.00131159	0.00223395	0	0	0	0.00356032	0	0.0127029	0.0017368	0	0	0.00296598	0.00101559
S11899	0	0	0	0	0	0	0	0.100495	0.0978534	0	0	0	0	0	0	0.00282257	0	0	0.128774	0	0.240663	0.0123001	0	0.00950803	0	0	0.0161285	0.00422753	0	0.0149647	0.0116369	0.0481138	0.00241492	0	0	0	0.00872261	0	0.0249304	0.00151456	0	0	0.0675032	0	0.0282453	0	0	0	0
S11920	0	0	0	0	0	0.0115095	0	0	0.0144974	0.00257948	0	0	0.0766668	0.00465424	0	0.00187899	0.00839761	0.0161377	0.00517808	0.0390802	0.0036499	0	0	0	0	0	0	0.0178146	0.0111051	0	0	0	0	0	0	0.00142655	0.00153689	0.00185307	0	0.00340196	0.00144081	0	0	0.0144691	0.0130864	0	0.0014072	0.0782165	0.0591286
S11921	0	0	0.0031218	0.0166626	0.0688302	0	0	0.0311706	0.00199842	0	0.215572	0	0	0.0245919	0	0.0855898	0	0.06653	0.0164717	0.0579933	0	0	0	0.0199156	0	0	0.00736087	0.0043899	0	0.0194011	0	0	0.00387493	0	0	0.00272438	0.00243565	0	0	0.00793048	0	0	0	0	0.0272506	0	0	0	0
S11922	0	0	0	0.00188889	0.0611627	0.00202715	0	0.0209863	0	0.0791179	0.155259	0.0239605	0	0.0230409	0	0.00202534	0.121726	0	0.0509442	0.00297637	0	0.0187131	0	0	0	0	0	0.00154548	0	0.0725545	0	0	0.00743338	0	0	0.00710904	0.00130953	0.0115205	0	0	0	0	0	0	0.00986372	0	0.00955629	0.0282769	0
S11940	0	0	0	0	0	0	0	0	0	0	0.0130136	0	0	0	0	0.0263064	0	0	0.034609	0.0441718	0.0100887	0	0	0.0620044	0.01331	0	0.00400297	0	0	0.0108659	0	0.00933575	0	0	0.00631518	0.0335832	0	0	0	0.00900206	0.0407706	0	0.00226114	0.00792369	0	0	0	0.022311	0
S11957	0	0	0	0.030157	0.0272815	0.00464244	0	0.0103424	0.00533723	0	0.0128592	0	0	0.0395428	0	0.00118061	0	0.00509921	0.0023109	0.00545088	0	0.0011104	0.0274533	0.607003	0	0	0.0782251	0	0	0.00231839	0.00467854	0	0	0	0	0.0278611	0	0.0013065	0	0	0	0	0	0	0	0	0	0.00130819	0
S11982	0	0	0	0	0.0306474	0.0254306	0	0.0319481	0.0123248	0	0.0158997	0	0.0215964	0	0	0.00945807	0.00382938	0.0447655	0	0.0225287	0.010407	0.00227456	0	0.037676	0	0	0	0	0	0	0	0	0	0	0	0.00538753	0	0.00382084	0.00122928	0.00961632	0	0	0	0	0.0662009	0	0	0.104055	0.0119218
S12005	0	0	0	0.00565198	0.0339071	0	0	0.0046884	0	0.087937	0	0	0	0	0.00310979	0	0.017429	0.0283659	0	0.00974323	0.00899087	0	0.00232732	0.0553344	0.0190013	0	0.0251322	0	0	0	0	0.00273388	0	0	0	0.0399658	0.00537096	0.0264823	0	0.0373648	0.0393948	0	0	0.0213797	0.0106859	0.0115016	0.00447096	0.0458721	0.00227771
S12014	0	0	0	0	0	0.0235944	0	0.0279919	0.00304866	0	0	0	0.0557036	0	0	0	0.0178577	0	0.0186175	0.0556037	0.0549013	0.00511903	0.0340369	0.0552866	0	0	0.0229999	0.00101896	0.0144191	0	0	0	0	0	0	0.0209197	0.00415759	0	0	0.0103403	0.0499044	0	0	0.0133937	0	0.0105897	0.00106289	0.0040348	0
S10021	0	0	0.00124913	0.00188828	0.00663769	0.00519331	0	0	0.00771664	0	0.0418173	0	0	0	0	0.0253262	0	0.0506185	0.0624993	0.00699683	0.152332	0.00688732	0	0	0	0	0	0	0	0	0	0	0.0369804	0	0	0.0153015	0.00248223	0.00230001	0	0	0.00276832	0	0.00963089	0	0	0	0	0.00889936	0
S10030	0	0.00298742	0	0	0.0127214	0	0	0	0.00289379	0	0	0	0	0	0.182323	0.0335912	0	0	0.0106381	0.102748	0.271956	0.00633444	0	0.0197836	0	0	0	0.00237426	0	0.00119423	0	0	0	0	0	0.0227476	0	0.00761662	0.0600365	0.00199299	0	0	0	0	0	0.0012617	0.0028565	0	0
S10067	0	0	0.0014699	0.044509	0.0934635	0.0159518	0	0.0031297	0	0	0.0298908	0	0.0705756	0	0.0890307	0.0291974	0.129287	0	0.0282713	0.0333627	0.0539762	0.00185311	0.0104417	0	0	0	0.00421488	0.00789311	0	0	0	0.0760258	0	0	0	0.00325916	0.00244467	0.00898298	0	0.00260705	0.00272428	0	0	0.0501509	0.0188752	0	0	0.0247886	0
S10073	0	0.00101197	0	0.00435511	0.0469772	0.0108188	0.0161051	0.0338084	0.010387	0	0	0	0.00434467	0	0.132478	0.00763584	0.0362409	0.0610313	0.0126466	0.0171874	0.0812631	0.00243611	0	0.00791485	0	0	0.00840224	0.0149717	0	0	0	0.00101023	0	0	0	0.0449567	0.00540301	0.00486837	0	0.0663056	0.0355588	0	0	0	0	0.00307147	0.00135588	0.105257	0
S10074	0	0	0	0	0	0	0	0	0.00872695	0	0.00175098	0	0	0	0	0	0	0	0	0.00984051	0.00427473	0	0	0.00900394	0	0	0	0	0.0170264	0	0	0.0143042	0	0	0	0.0138663	0.00149378	0.00740909	0	0.009219	0.017678	0	0	0.0325551	0	0.0127147	0	0.00414398	0.0607384
S10091	0	0.0132828	0	0.0601053	0	0	0	0	0	0	0	0	0	0	0.0965664	0.0341256	0.161769	0	0	0	0.0712789	0	0	0	0	0	0	0	0	0.00143501	0	0	0	0	0	0.0294192	0	0.0199067	0.0605779	0	0.00941037	0	0.00125192	0	0.0341186	0.0194579	0.0119229	0.0709158	0
S10097	0	0	0	0	0.00114714	0.00496759	0	0	0	0	0	0	0.00720806	0	0.00245618	0.00214256	0	0.0129416	0.00708696	0.00202847	0.023423	0.00125883	0.00103622	0.0143479	0	0	0	0	0.0111053	0	0	0.00231375	0	0	0.00145102	0.00607885	0.00215405	0	0	0.00618638	0.0110102	0	0	0.00574763	0	0.00164901	0	0.0485837	0
S10119	0	0.00921346	0	0.00185913	0.0315701	0	0	0	0	0	0	0	0	0	0	0.0113762	0	0.3959	0.0160073	0	0.0226997	0	0.00273428	0.0300057	0	0	0.0119724	0.00226758	0	0.0157179	0.0061031	0.00103504	0.0315926	0	0	0.0173741	0	0	0	0.00153704	0.00271718	0	0.2984	0	0	0	0	0	0
S10124	0	0	0	0.00459921	0.0241678	0.00438966	0.00123809	0.00751841	0	0	0	0	0	0.00377201	0	0	0.045678	0	0.00308466	0.007101	0.0413566	0.0078119	0	0	0	0	0.00228475	0	0	0	0	0.00288816	0.0196928	0	0	0.0172974	0.0160593	0.00745971	0	0.0168864	0.0116931	0	0.385113	0.0078096	0	0.0037458	0.0107399	0.0551374	0
S10126	0	0	0	0.0228045	0.0510907	0.00202533	0	0	0	0	0.00959378	0.0310521	0.0160472	0.00991359	0	0.0079425	0.291953	0.0541793	0.0316232	0.134674	0.0192943	0.00180389	0.0279123	0.00256753	0	0	0.00296358	0.00157841	0.00120961	0.00486652	0	0	0.00559493	0	0	0.00516352	0	0	0	0.00337717	0.00590597	0.0198737	0	0.0119944	0	0.00176705	0	0	0
S10147	0	0	0	0	0.0308345	0	0	0	0	0	0.134258	0	0	0.00444261	0	0.12063	0	0	0	0.00270779	0.170633	0	0.0318834	0.0102589	0	0	0	0	0	0	0	0.00792174	0	0	0	0.00198284	0	0.00392864	0	0.00276846	0.00270362	0	0	0.0125913	0.0269632	0.00208687	0.00274925	0.0327086	0.070444
S10185	0	0	0	0	0.0235071	0.00220293	0	0.0147447	0	0	0.0118185	0	0	0.00150449	0	0.00117639	0.00534321	0	0	0.00196876	0.0103254	0	0.0115147	0.0205948	0	0	0.00464138	0.00213701	0.00854629	0	0	0.0222101	0	0	0	0.00324464	0	0.00415342	0	0.00202954	0.00667173	0	0	0.0104123	0	0.00136575	0	0.0041809	0
S10199	0	0	0	0.0282899	0.0261546	0.00233043	0	0	0	0	0	0	0	0.0167287	0	0.0732814	0	0	0.0128578	0.0630627	0.152852	0	0	0.0215514	0	0	0.0189725	0.00631916	0	0.0610175	0.00237771	0	0	0	0	0.0139746	0	0	0.00340331	0	0	0	0.0177021	0	0	0	0	0	0
S10236	0	0	0	0	0	0	0	0	0	0	0.00341603	0	0	0.00277689	0	0	0	0.00602408	0.00456142	0	0.0252765	0	0	0.0078547	0	0	0.012716	0	0	0.00289963	0	0	0.00352837	0	0.00179862	0.0611245	0	0	0	0	0	0	0	0	0	0	0	0	0
S10237	0	0	0	0	0	0	0	0	0	0	0.0418081	0	0.0765093	0	0	0	0	0	0	0	0.0615371	0	0	0	0	0	0	0	0	0.00102699	0.00408376	0	0	0	0	0	0.00432963	0	0	0	0	0	0.0912723	0	0.0494792	0	0	0	0
S10248	0	0	0	0.00224562	0	0.00188065	0	0.00240365	0	0	0.0020071	0	0	0	0	0	0.0116145	0.00137784	0.00303101	0.00499109	0.01697	0.00153242	0	0.00801735	0	0	0.00170126	0	0.0159777	0.00373186	0	0	0	0	0.00141666	0.0421944	0	0.0347832	0	0.00297972	0.0103633	0	0.00122064	0	0.00332605	0.0138659	0.00511801	0.111273	0.00866406
S10249	0	0	0.00153045	0.0208441	0.152018	0.00356183	0	0.0386416	0	0	0.0323213	0	0.00576724	0.00248357	0	0.149315	0	0	0.00401881	0.0169271	0	0	0.0576654	0.0326489	0	0	0	0	0	0.0084174	0	0.00459522	0.00216293	0	0	0.0246605	0.00105497	0	0	0	0	0	0	0	0	0.00127821	0	0	0
S10265	0	0	0	0	0	0.0797965	0	0	0	0.0827584	0.00511697	0.110891	0	0	0	0	0	0	0.0106689	0.162196	0.110764	0	0	0	0	0	0	0	0	0.00135462	0	0	0	0	0	0	0.0021767	0	0.0345911	0	0.00501134	0	0	0	0	0	0.00220524	0	0.177816
S10267	0	0	0	0	0	0	0	0	0	0.136567	0	0	0.00104023	0	0.0288148	0.00137572	0.304574	0.00392137	0	0.0217611	0.0704258	0	0.00607823	0.0331787	0	0	0.0342719	0.0034847	0	0	0	0	0	0	0	0.0139916	0	0	0	0.00493293	0.0163911	0	0	0.0632996	0	0	0	0.0238967	0
S10277	0	0.0328267	0	0.00934584	0.0406697	0.0224578	0	0.00516318	0	0	0.0280313	0.00115644	0.0056224	0	0.0173084	0.0215059	0.00358528	0.0259661	0.00438471	0.0186286	0.0282112	0.00263935	0.00596713	0.0334972	0	0	0.0364184	0	0	0	0	0	0	0	0	0.00447408	0.0016507	0	0.047143	0.00433502	0.0066488	0	0.00310724	0	0.0173591	0.00258818	0	0.166947	0.0435158
S10306	0	0.00128507	0.00196414	0.00890819	0	0	0.00190872	0.0107986	0	0	0.0265772	0.142944	0	0.00170762	0	0.0565583	0	0	0.0238325	0.0406248	0.0527305	0	0	0	0.0093744	0	0.0123865	0.0129837	0	0.00679147	0	0	0.0382245	0.00237515	0	0.0415274	0.00559813	0	0.0120567	0.00542859	0	0	0.0120734	0	0	0.00688263	0	0.0199817	0
S10308	0	0	0.00159688	0.0408615	0	0.0557701	0	0.0335047	0.0310502	0	0.0438758	0	0	0	0	0.00685737	0	0	0	0.182195	0	0	0.0601927	0	0	0	0	0	0	0	0	0.00714651	0	0	0	0.0250444	0.00574967	0	0	0	0	0	0	0	0.0572426	0.00280972	0	0.00635468	0.0518114
S10309	0	0.0021278	0	0	0	0.00292437	0	0.00490674	0	0	0	0	0	0	0.0516521	0.00626968	0.0038707	0.00622205	0.0117518	0.00266692	0.00305351	0.00153634	0	0	0	0	0	0	0.00347338	0	0	0	0.00128565	0	0	0.00176593	0	0	0	0	0	0	0.0720387	0	0.0260163	0	0	0.0279256	0
S10323	0	0	0	0	0.0466134	0.00357441	0	0.0613178	0	0	0.302402	0	0	0	0	0.0853949	0	0	0.0306718	0.00331143	0	0	0	0	0	0	0	0	0	0	0	0	0	0	0	0	0	0.00324297	0	0.00179847	0.00137903	0	0.165566	0	0	0	0.00358695	0.155038	0
S10324	0	0	0	0	0.00858656	0	0	0.0113794	0	0	0.00362206	0.00113258	0.00660201	0.00359551	0.00561787	0.010545	0	0.047166	0.00458619	0.00138901	0.0268289	0	0	0.00913499	0.00218941	0	0.0120117	0.00394464	0	0	0	0.00100694	0	0	0	0.0125344	0	0	0	0.00892415	0.00611654	0	0.00538952	0.0301421	0	0	0	0.0076726	0
S10330	0	0	0	0.00560079	0.0123082	0.00109239	0	0.00187606	0	0.0654416	0	0	0	0	0.0210206	0	0.0303894	0.00429335	0.00116227	0.00616975	0.00243555	0	0	0	0	0	0	0	0	0.00140132	0	0	0.00168411	0	0.00318135	0.00853283	0	0	0	0.00280332	0	0	0.405723	0	0	0	0	0	0
S10333	0	0	0.0185735	0.00173248	0.0162956	0.00599542	0.00330292	0.00652931	0	0	0.0262861	0	0	0	0.1586	0.00590638	0	0.0712006	0.0162981	0.00238666	0.0129235	0.00112851	0	0.0348993	0	0	0.0311142	0	0	0.00279313	0.0067728	0	0	0.00193443	0.0012365	0.0144705	0	0	0	0.0446918	0.0098774	0	0.0117231	0	0	0.00232523	0	0.0221712	0
S10371	0	0.0311109	0	0	0.0422885	0	0	0.0614271	0	0	0.0185743	0	0	0	0	0.17417	0	0	0.0109033	0.0168424	0.0373292	0	0.0937442	0	0	0.00316029	0.0399693	0.0254953	0	0.015404	0	0.0341053	0.00422667	0	0	0	0.00299352	0	0	0	0	0	0	0	0	0	0	0	0
S10377	0	0	0.0012241	0.0153808	0.0303702	0	0.00249339	0.00734692	0.0217296	0	0.00181655	0	0	0	0.0108874	0.00386526	0	0.00238347	0.00462576	0.00676839	0.00995828	0	0.00441289	0	0	0	0	0	0.00292743	0	0	0.0019537	0	0	0	0.0155123	0.00375986	0.0112779	0	0.00497578	0.0164722	0.00527744	0.00123045	0	0.00696856	0.00251366	0.00102686	0.105055	0.0168076
S10389	0	0	0.00113168	0	0	0.00234139	0	0.00442658	0	0.184152	0.00620368	0	0	0	0	0.0012828	0.181412	0.0187485	0.00434325	0.00379815	0.019861	0.00165522	0.00377824	0	0	0	0	0	0	0	0.00178806	0.00422356	0	0	0.00116914	0.00317302	0.00124114	0.0022323	0	0.00554455	0.00384311	0	0	0.0351621	0	0	0.00259685	0.153947	0
S10459	0	0	0	0.0492284	0.142577	0	0	0	0	0.124574	0	0	0	0	0	0.0183851	0.0422695	0	0.0183596	0.0428485	0.0119999	0	0	0.111176	0	0	0.00545964	0	0	0.00748839	0	0.00374498	0	0	0.00253591	0.00744326	0.00307708	0.00321739	0.0743238	0.00426988	0.00231959	0	0.00688301	0	0.0906487	0	0.00388339	0.0229349	0
S10462	0	0	0	0	0	0	0	0	0	0	0	0	0	0.00695849	0	0.497422	0	0	0	0	0.189018	0	0	0	0	0	0.0019468	0.0131176	0	0.0333132	0	0.0149979	0.00220572	0	0	0	0	0	0.123568	0	0	0	0.00528192	0	0	0	0	0.0710249	0
S10464	0	0	0	0	0	0	0	0	0	0	0	0	0	0.156923	0	0.189709	0	0	0	0	0	0	0	0	0	0	0	0	0	0.00226388	0.00211875	0.00139103	0	0.0044583	0	0	0	0	0	0.00170173	0	0.00141289	0	0.0205594	0.0486181	0	0	0	0
S10469	0	0	0	0.00479892	0.015662	0	0	0	0.00701133	0	0.00456135	0	0	0	0.0906852	0.00491484	0	0	0.0161431	0.00270926	0	0.00218093	0	0	0	0	0	0	0	0.00276087	0	0	0	0	0	0.0223787	0.00190724	0.00174386	0	0.00953476	0.0170189	0	0.0807779	0.00372932	0.00111401	0	0	0.0255442	0
S10480	0	0	0.0139995	0.0257555	0.0509294	0.00146799	0	0.0393741	0.00166038	0	0.00281573	0.298024	0	0	0.146421	0.00797708	0	0.0389075	0.0036007	0.00603746	0.0323551	0.00710955	0	0.0399357	0	0	0.020768	0	0	0.00706873	0	0.00153027	0	0	0.00162559	0.00788651	0.00105551	0	0	0.0073663	0	0	0	0	0.00159973	0	0	0.0912019	0
S10503	0	0	0.00595318	0.0116713	0.0494791	0.0247205	0	0.0156685	0	0	0.080557	0	0	0.206136	0	0.00196849	0	0.00566518	0.019129	0.00192438	0.00251527	0.00149614	0.0140181	0	0	0	0	0	0.00808845	0	0	0.00105678	0	0.00106647	0	0.0123113	0.00286083	0.0104506	0.0829953	0.00430102	0.00446601	0	0	0	0.0141062	0.00288935	0	0	0.0425113
S10505	0	0.00477148	0	0.00436563	0	0.00598254	0	0	0.0037569	0	0.00139294	0	0	0.0147338	0	0.00696567	0	0	0.00614594	0.0557012	0.00401497	0	0.00793868	0	0	0	0.0138991	0	0	0	0	0	0	0	0.00372425	0	0.0011209	0.00616079	0	0.00385081	0.00131927	0.00576637	0.00254276	0	0.00307066	0.00213328	0	0.125759	0
S10523	0	0.0322432	0	0.0326611	0.0250288	0	0	0.0453104	0.00336376	0	0	0	0.0120851	0.0512041	0	0.0158866	0.0211428	0.0816761	0.00607115	0.150173	0.0321337	0	0	0.0038802	0	0	0.00282052	0	0	0.0167848	0.0033271	0.00629288	0	0	0	0.00793247	0	0	0	0	0.0074578	0	0	0	0	0	0	0	0
S10525	0	0	0	0	0	0.00307391	0	0.0218474	0	0.00158493	0.246476	0	0	0	0	0.00773971	0	0.154982	0.00368481	0.0350458	0.0359714	0	0.0340395	0	0	0	0.00808633	0.00340594	0	0	0	0	0.00140631	0	0	0.0191526	0.00252187	0.00131915	0	0.00860492	0.00241765	0	0	0	0	0	0.00309331	0	0
S10542	0	0	0	0	0.00319056	0	0	0.00259978	0	0.00993794	0	0	0	0.00553996	0	0.00283013	0	0.0107951	0.00302268	0.00132189	0.00306417	0	0	0	0.00324242	0	0	0	0	0	0	0	0	0	0	0.00458231	0	0.00286888	0	0.00462547	0.00466756	0.0123255	0.209239	0	0.00105005	0	0.00180369	0.00142025	0
S10550	0	0	0	0.00271288	0.0573734	0.0226551	0	0.0127566	0	0.0869953	0	0	0.00455096	0	0	0.0078961	0.0532111	0.247677	0.0100218	0.0191288	0.0207583	0.00704462	0.0110171	0	0	0	0.00199037	0	0.00102587	0	0	0	0	0	0	0	0	0.00193671	0.00131561	0.0017071	0.00114045	0	0.165031	0.00134785	0.110323	0	0	0.0178284	0
S10584	0	0	0	0	0	0	0	0	0	0.0241038	0	0	0.0033221	0	0	0	0.0122744	0.00150464	0	0.00195845	0	0	0.00622023	0.0563796	0	0	0	0	0.00996789	0	0	0	0	0	0	0.0226124	0.00145789	0.0124856	0	0.0126177	0.025079	0	0	0.0229759	0.0112538	0.00696922	0	0.0365171	0.00271792
S10595	0	0.00102894	0	0	0.0332657	0.00593502	0.00460385	0	0.00474216	0	0.0495215	0	0.00252908	0	0	0.0152611	0.251169	0.0187274	0.00308959	0.0114104	0.00835517	0.00104031	0	0.0454654	0	0	0.0196804	0.0102946	0	0	0	0.00357674	0	0	0	0.014073	0	0.0245517	0	0.0116714	0.00714234	0	0	0	0.00849407	0.0314996	0	0.0334435	0
S10598	0	0	0	0	0.0137025	0	0	0	0	0.00841482	0.00320332	0	0.00923625	0	0	0	0.0701463	0.0117189	0.00177306	0.00864694	0.00580379	0	0	0.0159509	0.0133886	0	0.00167486	0	0	0	0	0	0	0	0	0.00923455	0	0.00158924	0	0	0.00511564	0.0235168	0	0	0	0	0	0.0207018	0
S10603	0	0	0	0	0	0	0	0	0	0	0	0	0	0	0	0	0.0698834	0	0	0	0	0	0	0	0	0.103958	0.626491	0.0842813	0	0	0	0	0.0136265	0	0	0	0	0	0	0	0	0	0.00631367	0	0	0	0	0	0
S10609	0	0	0	0.0143941	0.0400829	0	0.00129761	0.0101354	0.00259883	0	0	0	0	0.00334841	0	0.00393121	0	0.0805265	0.0103264	0.0052724	0.0467904	0.00176846	0.00139918	0	0	0	0	0	0	0.00841554	0	0.00107899	0.00900683	0	0	0.0076385	0.00355663	0	0	0.00747586	0	0	0	0	0	0	0	0.472863	0
S10615	0	0	0	0	0.0157641	0.00455689	0	0	0.00353226	0	0	0.00917435	0	0	0	0.00388853	0.0665474	0	0	0.0380657	0.0440359	0.00531293	0	0.0211472	0	0	0.0257325	0	0	0	0	0.00110793	0	0	0	0.00664671	0	0	0	0.00133476	0.00201384	0	0.0359075	0	0	0.00123277	0.00444342	0.103932	0
S10628	0	0.00118754	0	0	0.0123692	0.00512019	0	0	0	0	0	0	0	0	0	0	0	0	0	0.0288222	0	0.00845777	0	0	0	0	0	0	0	0	0	0.00131369	0	0.00277977	0	0.010591	0.00386852	0.0347226	0	0	0.00567788	0	0	0	0.0362455	0.00315374	0	0	0.0117882
S10644	0	0	0	0	0.105897	0.0477887	0	0.0219616	0.00757915	0	0.0103325	0	0	0.00297501	0	0.00315463	0.0198585	0.0529705	0.0140791	0	0.0194072	0	0.0355843	0.183042	0	0	0.00786539	0	0	0	0.00141187	0	0	0	0	0.0168735	0.00269944	0.00142379	0	0.00334466	0.00612927	0	0.0112621	0.0233118	0.0106712	0	0	0.00932128	0.0430376
S10667	0	0	0	0	0	0	0	0.00286356	0	0.0772477	0	0	0	0	0	0	0	0.0558958	0.00257089	0.00841682	0.270656	0	0	0	0	0	0.0322404	0	0	0	0	0	0	0	0.00162122	0.0387779	0	0	0	0.0191862	0.0170557	0	0.017563	0	0.0177272	0.00118548	0.0115318	0.00579077	0
S10668	0	0	0	0.0351268	0	0	0	0.0327931	0.00243348	0	0.14672	0	0	0	0	0.0297701	0.158957	0	0.0160603	0.0973629	0	0.00266376	0	0	0	0.00215906	0.0065492	0.002596	0	0.00274177	0.00150484	0.00236922	0.017557	0	0	0	0	0	0	0.0119671	0	0.0377352	0.00230421	0	0.0236325	0.00576033	0	0	0
S10670	0	0.00293348	0	0	0.00274403	0.00174094	0	0.121356	0	0	0.203448	0.00144924	0	0.0179289	0	0.0120195	0.195505	0	0.0119142	0.00968096	0	0.0040393	0	0.0180974	0	0	0.00719507	0.005614	0	0.0137081	0	0	0	0.0012919	0	0.0289642	0.00423669	0	0	0	0	0.0110382	0	0	0	0.00395774	0	0	0
S10671	0	0	0	0	0.00782264	0.00236602	0	0.00294661	0	0.0065942	0	0	0	0.001528	0.00333287	0.00120193	0.00131294	0.00179862	0	0	0.00648968	0	0.00143262	0.0102793	0.00705951	0	0.0044407	0	0.00217503	0	0	0	0	0	0	0.00165231	0	0.00117497	0	0	0.00189261	0	0.370681	0.00228696	0.00781778	0	0	0.0112909	0
S10674	0	0	0	0	0.0053727	0	0	0.0534294	0	0	0.0735398	0.0019158	0	0	0	0.0128081	0.06482	0.0214633	0.0039108	0.0397629	0.0265509	0	0	0.00569718	0	0	0	0.00412252	0	0.00549778	0	0	0.132946	0.0139525	0.00161121	0.0079257	0	0	0	0	0.00176933	0	0	0	0	0	0	0	0
S10675	0	0.0121744	0	0.00109991	0.00725697	0.00313432	0	0	0	0.0487017	0.0111801	0	0	0	0	0.00662059	0.0425639	0.0111778	0	0.00114051	0.01462	0	0.00260467	0.00169685	0.0361693	0	0.0207666	0.010485	0	0	0	0	0.00557589	0	0.00119921	0.0347764	0.00120014	0.0122563	0	0.0175074	0.0154417	0.00199172	0	0.0387171	0	0.00677325	0.00523021	0.10975	0
S10694	0	0	0	0	0	0	0	0	0	0	0.00282816	0	0	0.00455023	0	0.0221309	0	0	0.00509815	0	0.307959	0	0	0	0	0	0	0	0	0.0139056	0.00111894	0	0.0626138	0	0	0.078432	0	0	0	0	0	0	0	0	0	0	0	0	0
S10700	0	0.0156755	0	0	0	0.00436714	0.00372106	0.0114508	0	0	0.0369652	0	0	0.00776339	0.0375773	0.00345389	0	0.00117083	0.0106246	0.00551004	0	0.00118644	0	0	0	0	0.00321849	0	0	0	0	0	0	0	0	0.0189249	0.00270689	0.0136874	0	0.0132689	0.0155647	0.0390827	0	0.0115154	0.0105763	0.00700542	0.00573202	0.0373519	0
S10709	0	0	0	0	0.00215438	0	0	0.0251259	0	0	0.00209695	0	0	0.00248321	0	0	0.0558751	0.0104978	0.00499049	0.00229953	0.0162133	0.00119035	0	0.00368972	0	0	0.0323433	0.003107	0	0	0	0	0	0	0	0.00365741	0.00188751	0.0018685	0	0.00251287	0	0	0.00109081	0	0.0118702	0.00118233	0.00262688	0.00356209	0
S10713	0	0	0	0.00934447	0.0684139	0	0	0	0	0	0	0	0	0.00298153	0	0.0485515	0	0.256969	0.0145713	0.0366602	0.0925917	0	0	0.0126448	0.00866943	0	0	0	0	0	0	0.0291027	0	0	0	0.00573708	0.00115371	0.00551913	0	0.00315123	0.00416566	0.00110814	0.0189939	0	0.0625445	0	0.00697109	0.0292291	0
S10717	0	0	0	0.0100249	0.0191937	0.00120946	0	0	0.0647067	0	0.0306434	0	0	0.0147015	0	0.114041	0	0.138868	0.0623992	0.00502103	0	0	0.024674	0	0	0	0	0	0.00352425	0.00164989	0	0	0	0	0.0123257	0.0146051	0.00132447	0.00987349	0	0.00390941	0	0	0	0	0	0	0	0.0597695	0
S10718	0	0	0	0	0	0	0	0	0	0	0	0	0	0.251735	0	0.0393899	0	0	0.377185	0	0	0.0257434	0	0	0	0	0	0	0	0.0190344	0	0	0	0.00111835	0	0	0	0	0	0	0	0	0.0403781	0	0	0	0	0	0
S10720	0	0.0172754	0.00319104	0.00639646	0.0715106	0.0206762	0	0	0.377646	0	0.0148296	0	0	0.00208236	0	0.0758851	0	0.00969596	0.0908436	0.0192283	0.0920858	0.00276803	0.0524193	0	0	0	0	0	0	0.00163155	0	0	0	0	0	0	0	0.00344963	0	0	0	0.0024986	0	0	0	0	0	0	0
S10723	0	0	0	0	0	0	0	0	0	0	0.0505466	0	0	0	0	0.0038139	0	0.00172402	0.00122437	0.014138	0	0	0	0.00867794	0	0	0.0803539	0	0.0743712	0	0	0	0	0	0	0.00412993	0	0.00300113	0	0.00405534	0.00156289	0	0.00183725	0.0122172	0.0706519	0.0024026	0	0.00496659	0
S10731	0	0	0	0	0.0130141	0.00471732	0	0.0506123	0.00248718	0	0.00185863	0	0	0	0	0.00183125	0	0.213861	0.0343638	0.0190253	0	0.00670523	0	0	0	0	0.00248806	0	0	0	0	0	0	0	0	0	0	0.00262815	0	0.00555141	0.00174418	0	0	0	0.087747	0	0	0.166758	0
S10745	0	0.0111297	0	0.00844898	0.0339283	0	0	0	0.00162773	0	0.0551829	0	0	0	0.124423	0	0	0	0.0315413	0.00105982	0.0252884	0.00298624	0	0	0	0.00554597	0.00487595	0	0	0.0930915	0.00363985	0	0.0152421	0	0	0	0	0	0	0	0	0	0	0	0	0	0	0	0
S10762	0	0.00186144	0.00678648	0.0116702	0.0467769	0	0	0.0109182	0	0	0.114713	0	0	0.0010654	0	0.00582824	0	0.0548722	0.00664701	0.0606608	0	0.00226105	0	0.0109301	0	0	0.00893215	0.00436642	0	0	0	0	0	0	0	0.00341038	0	0	0	0	0	0	0	0	0.180812	0.00321131	0.00182482	0	0
S10767	0	0.00158544	0	0.0854925	0.0774066	0.014992	0	0	0.00114691	0	0.0241066	0.0226663	0.00361962	0.00320212	0.054234	0.00275902	0.0036398	0.00251549	0.028507	0.0723362	0.0205125	0	0.034938	0	0	0	0	0	0.00642117	0	0	0	0	0	0	0.00286883	0.00132701	0	0	0.00238741	0.00313303	0	0	0.0266787	0.00579281	0	0	0.0642631	0.037053
S10774	0	0	0	0	0.0158446	0.00174662	0.00101217	0.00157442	0.00142265	0.213764	0.0035224	0	0	0	0.00940386	0.0244731	0.156736	0.00616982	0	0.0209394	0.00308503	0.00297903	0.00950663	0.0261912	0.00729659	0	0.00811899	0.0028624	0	0	0	0.00122189	0	0	0	0.00252469	0	0.00867144	0	0.00128989	0.00314717	0	0.0221755	0	0.160805	0	0.00311442	0.0565264	0
S10775	0	0.10168	0	0	0.0658448	0.0213006	0	0.0260044	0	0.0833032	0.024998	0	0	0.0151483	0	0.0409346	0.120882	0	0.03655	0.0726847	0	0	0	0	0	0	0.00169404	0.00208405	0	0.0584644	0	0.00667285	0	0	0.00234658	0.00785685	0	0	0	0.00600399	0	0	0	0	0.0123412	0.0075251	0	0.00653858	0
S10812	0	0	0	0.00429464	0	0	0	0	0	0.303231	0.00118637	0	0	0.00526515	0	0.0105423	0.162508	0.0914873	0.0259182	0.00608897	0	0	0.0129232	0.00191394	0	0	0	0	0	0.00360529	0	0	0.0477521	0	0	0.0192815	0	0	0	0	0	0	0	0	0	0	0	0.0412241	0
S10816	0	0	0.00290278	0.00273296	0.0985074	0.0241551	0.00156073	0.0169203	0	0	0	0.0216003	0	0.0106836	0	0.0128083	0	0	0.00750567	0.178584	0.0676255	0.00447198	0	0	0	0	0.0110225	0	0.00696399	0.00197805	0	0.0195453	0.00107707	0	0	0.0143628	0.00327504	0.00456084	0	0.00682379	0.0017984	0	0.00422038	0.039795	0.0177201	0	0.00896511	0.0483763	0
S10819	0	0	0	0	0	0	0	0.00752686	0	0.157211	0.138803	0	0	0	0	0	0	0	0.00174026	0.00464436	0	0	0	0.00866649	0	0	0.0254192	0	0	0	0	0	0.00294932	0.00129565	0.00192064	0	0	0	0	0	0	0.0279469	0	0.0640082	0	0	0	0	0
S10827	0	0	0	0	0	0	0	0.0372748	0	0	0.0574476	0	0	0	0	0	0.104888	0.292279	0.0116843	0.124183	0	0.0195076	0	0	0	0.00204359	0	0.00457676	0	0.00904806	0.00155684	0.00309303	0.0128772	0.00319488	0	0.00660024	0	0	0.00314352	0	0	0	0	0	0	0	0	0	0
S10829	0	0	0	0	0	0	0	0.00103802	0.0515393	0	0.0835558	0	0	0	0.0332316	0.0520687	0	0.0204575	0.0105134	0.0408854	0.0349703	0	0.00773156	0.00288496	0	0	0	0.00153403	0	0.00324416	0	0	0	0	0	0.00274929	0.00179196	0.00336769	0	0	0	0	0	0	0.0493909	0.00144362	0	0	0
S10887	0	0	0	0.0547621	0	0	0	0	0.00626334	0	0	0	0	0.041264	0	0	0	0	0.0488699	0	0.234119	0	0.05548	0	0.00366453	0	0.00375633	0	0	0.00693389	0	0	0	0	0	0.0290808	0	0.00982561	0	0.00231174	0.00296029	0	0	0	0	0.00160568	0.00774148	0	0
S10938	0	0	0	0.00120041	0	0.00217011	0	0.00375258	0	0	0.00237175	0	0	0	0.20419	0.00221919	0.19919	0.0226531	0	0.00817931	0.0319262	0.00178412	0.00477615	0.00257721	0	0	0	0	0	0	0	0	0	0	0	0.00235804	0	0.00178815	0	0.00657007	0.0164945	0.0517304	0	0.00191427	0	0.0010573	0	0.0145105	0
S11010	0	0.00771417	0	0.00214343	0.0161399	0	0	0	0	0.0507164	0	0	0.00330889	0.00393742	0	0.008582	0.0429003	0.00806715	0.00589621	0.00320275	0.00214615	0	0.010689	0.00668955	0	0	0	0	0.00332565	0	0	0	0	0	0	0.00285992	0	0	0	0	0.00200991	0	0	0.00243987	0.0159288	0	0	0.00960649	0
S11030	0	0	0	0	0	0	0	0.0433642	0	0	0.366723	0.0473454	0	0	0.11537	0.013879	0	0.0624634	0.0321091	0.0114895	0.0756907	0.00111503	0.0141076	0.00616117	0	0	0.0111611	0.00590697	0	0.0012777	0	0	0	0	0	0.00265499	0	0	0	0.00868583	0	0	0.0043575	0	0	0.00299254	0	0.0290091	0
S11036	0	0	0	0.0125043	0	0	0	0	0	0	0.0331324	0	0	0	0.111286	0.045519	0	0.214034	0	0.0609262	0.0773274	0.00182072	0	0.00693335	0	0	0	0	0	0.00778686	0	0.0019597	0.00419595	0	0	0.00516776	0	0.00616624	0	0.00197527	0	0	0	0	0	0.00312779	0	0.15181	0
S11045	0	0	0	0	0	0.00236615	0	0.0130469	0	0	0.00126451	0	0	0	0	0.0052299	0.0376352	0.00132857	0.00163422	0.00248246	0.0241534	0	0	0	0	0	0	0	0	0	0	0	0.00183697	0	0	0.0186296	0	0	0	0.0191419	0.00558337	0	0.015912	0	0	0.00101281	0	0.0670406	0
S11054	0	0	0.0016647	0	0.0566815	0.0130302	0	0.0255179	0	0	0	0	0	0.018894	0	0.00346702	0.0452646	0.0179262	0.126198	0.0222249	0.0615836	0	0	0	0	0	0.00405649	0.0145802	0	0.00183521	0	0	0.02462	0.0108769	0	0.00424641	0	0	0	0	0	0	0	0.00900718	0	0.00154278	0	0	0
S11081	0	0	0	0	0.00125018	0	0	0	0	0	0.0529111	0	0	0	0	0.0159369	0.0695441	0.0282679	0.0779401	0.0746511	0.0417424	0.0177102	0	0.0232598	0	0	0.00577696	0.00135436	0	0	0	0	0	0	0.0038276	0	0.00195806	0.00184642	0	0.00529534	0	0.0137745	0	0.0162245	0.123413	0	0	0	0
S11085	0	0	0	0	0.0447685	0	0	0.0253037	0	0.12652	0.00277496	0	0.0528546	0	0.0559935	0.0016941	0	0.233809	0.00966226	0.0387559	0.115702	0.0106382	0	0	0	0	0.0244459	0	0	0.00317117	0	0	0.00185042	0	0	0.00763073	0	0	0	0	0	0	0	0.00707271	0	0	0	0	0
S11097	0	0	0	0.0212573	0.0426055	0	0	0.0518805	0	0.106304	0.00917627	0	0	0	0	0.0966075	0	0	0.0105844	0.0146205	0.0231218	0	0.0414916	0.00458087	0.00518373	0	0.0067762	0	0	0.00162186	0	0	0.001483	0	0	0.00189379	0	0	0	0	0	0	0	0	0.0579917	0	0	0.147257	0.143803
S11103	0	0	0	0.00618997	0.0177874	0.00528122	0	0.0183978	0.387996	0	0.00523234	0	0	0	0	0.0380057	0	0.0430808	0.0315429	0.00939877	0.0931887	0	0	0	0	0.018553	0	0	0	0.0153929	0.00163719	0.00632233	0	0.00272957	0	0.00582735	0	0	0	0	0	0	0.00117942	0	0	0	0	0.0362473	0
S11128	0	0	0	0.0687146	0	0	0	0	0	0	0.0717114	0	0	0	0	0.0587912	0	0.301628	0.0047079	0	0.0714712	0.006681	0	0.1167	0.0139428	0	0.0255293	0.00618644	0	0	0	0	0	0	0	0.010621	0	0	0.0342962	0.00329117	0.00582131	0	0	0.00517273	0	0	0.00164098	0.0319521	0
S11132	0	0	0	0	0	0	0	0	0	0.2785	0	0	0.0324268	0	0	0.0147275	0.373704	0	0	0.10067	0	0	0	0	0	0	0.0451853	0	0	0.0979662	0	0	0	0.00637477	0.00621563	0	0	0	0	0	0	0	0.00675384	0	0	0	0	0	0
S11141	0	0.025596	0	0	0	0	0	0	0	0.211674	0	0	0	0.296663	0	0.00311877	0	0	0.0685503	0	0	0	0	0	0	0	0	0	0	0.00629325	0.00295869	0	0.0947492	0.0021525	0	0	0.00135282	0	0	0.00790377	0	0	0.0352754	0	0	0	0	0	0
S11162	0	0.00532869	0	0	0	0.00697744	0	0.0492535	0.0116048	0.0785863	0.00495696	0	0	0	0.291904	0.0776874	0	0	0.0217013	0.0229835	0.0525501	0.00176401	0	0	0	0	0.00809586	0.00370836	0	0.00495886	0	0	0	0.00105421	0	0.00360503	0	0	0	0	0	0	0	0	0	0	0	0	0
S11238	0	0	0.00301382	0.0357243	0.0488223	0	0	0.0138739	0.0310841	0.0268469	0	0	0	0	0.0430537	0.0505342	0	0.0326438	0.00906191	0.0295519	0.0518147	0	0.0258211	0.00794899	0	0	0	0	0	0	0	0	0	0	0	0.00124787	0	0.00337728	0.0107268	0.00147432	0	0.00111097	0	0	0.104417	0.00131742	0	0.0265231	0.150531
S11428	0	0	0	0	0.0133528	0.00924937	0	0	0	0	0	0.00116618	0	0	0.0694251	0.0099306	0.119474	0.00933516	0.00472079	0.00985066	0.0759475	0.0106292	0.0105223	0.00681238	0	0	0.00215138	0	0	0	0	0.00336517	0	0	0.0188627	0.0107605	0	0.00284073	0	0.00339067	0.00509803	0	0	0	0.00149518	0	0.0010804	0.0189363	0
S11472	0	0	0	0.0137525	0	0	0	0.0477216	0.110552	0	0.00407038	0	0.029237	0	0.0981679	0.0303717	0	0	0.0327707	0.0364641	0.141066	0.00160396	0	0	0	0	0	0	0	0.017036	0.00131394	0.0299503	0	0	0	0.0102532	0	0	0	0	0	0	0.0017604	0	0.11572	0	0	0	0
S11478	0	0.0249812	0.00923846	0.0676479	0	0.0115274	0	0	0.0587816	0	0	0	0	0	0	0	0	0	0	0.0458907	0	0.0187819	0	0	0	0	0	0	0	0.0038873	0.00257508	0.00713149	0	0	0	0	0.00944701	0.00626125	0.0299935	0.0211812	0.00567489	0	0.0307541	0	0.0115812	0.0170807	0.0131066	0.318727	0
S11490	0	0	0	0.0157047	0.0594426	0.00202646	0	0.0558518	0	0	0.00276792	0.00842301	0.0624525	0.00104653	0	0.00114949	0.0986943	0.127032	0.0175417	0.0484902	0.0640711	0.00244103	0	0.0104058	0	0	0.00145554	0	0	0	0	0.00555891	0	0	0	0.00296214	0.00207591	0.00335192	0	0.00310061	0	0	0	0.00221069	0	0	0	0.118868	0
S11817	0	0	0	0.00885596	0	0.00282529	0	0	0	0	0	0	0	0	0	0	0	0.0582074	0	0.104579	0.167904	0	0	0	0	0	0.0326079	0.0118151	0	0.00350594	0.00114093	0.0253246	0	0	0	0.00540739	0	0	0.0289255	0	0.00330893	0	0	0	0	0.0180635	0	0.253609	0
S11823	0	0	0	0.00627716	0.117037	0.0264104	0	0	0.00343615	0.0716423	0.0183523	0	0	0	0	0	0.0368341	0.0845098	0	0.0496656	0.0456974	0.0127753	0	0	0.0277988	0.00448704	0.143218	0	0	0	0	0	0	0	0.0025139	0	0	0	0	0	0.00646895	0.00544265	0.0301539	0	0	0	0.0307375	0	0.0176926
S11835	0	0	0	0.0427954	0	0	0	0	0.00539434	0	0	0	0	0.0629056	0.155597	0.115051	0	0.104856	0.0424935	0	0.102828	0	0	0	0	0	0.0888488	0.00602831	0	0.00162045	0	0.00608755	0	0.00505669	0.00115433	0.00632201	0	0	0	0.0281773	0.0064737	0	0.00437964	0	0	0.00704609	0	0.0555916	0
S11838	0	0.034365	0.00270277	0.0670052	0	0.0139415	0.00184177	0.0284671	0	0.1789	0	0	0.035095	0.0364637	0	0.00934616	0.0256277	0.101718	0	0.0320749	0	0	0.00359857	0	0	0	0.00118158	0.00128939	0	0.00365458	0.00149155	0.00146354	0	0	0	0.0544303	0.00932155	0	0.00272737	0.00701387	0.00936791	0	0	0	0	0.00253785	0.00703018	0	0
S11881	0	0	0	0	0.0410761	0.0105087	0	0.0133008	0	0	0.0010204	0	0.0122566	0	0	0.00169168	0.055455	0.0468818	0.0171601	0.0544946	0.0528655	0.00106496	0.019291	0.0295701	0	0	0.0110788	0.00541335	0	0	0	0.00750866	0	0	0	0.00325833	0.00201254	0.00490863	0	0.00318926	0.00574098	0.00674639	0	0.0145114	0.0420657	0.00121667	0.00181555	0.0541974	0.0961611
S11888	0	0	0	0.00136309	0.0404928	0.00928032	0	0.00226225	0	0.00392382	0.0184538	0	0	0	0	0.00129954	0.00499929	0.00717147	0.00273535	0.0136976	0.00114144	0.00147573	0.00323281	0.0058472	0	0	0.00628677	0	0.00987775	0	0	0.00135369	0.00330975	0	0	0.0178409	0.00348751	0.011867	0	0.0240771	0.00867722	0	0.00310136	0.00949631	0	0.00120632	0	0.0725798	0
S11900	0	0.0885897	0	0	0	0	0	0.042512	0	0	0.00154113	0.0577842	0	0	0.0360023	0	0	0.17846	0.0516164	0.0297913	0.0736954	0.0219721	0	0	0	0	0	0	0	0.0105898	0.0010391	0	0.0131033	0	0.00154601	0.016983	0	0	0	0	0	0	0.356775	0	0	0.00411183	0	0	0
S11918	0	0.0735287	0.0102135	0	0.175801	0.026597	0	0.0132005	0.233476	0	0.00422126	0	0.0211759	0.0030081	0.074069	0.027057	0	0	0.0192731	0.0488537	0.00531868	0.00249295	0.0630293	0	0	0	0	0	0	0.0100385	0	0.00460179	0	0	0	0	0	0	0	0.00125289	0.00352954	0	0	0	0.0133789	0	0	0.00744726	0
S11951	0	0	0.004165	0.00550664	0	0.0129685	0	0.0632529	0	0.262941	0.00479858	0	0	0	0	0.0364259	0	0	0.0204296	0.0434299	0.0385023	0	0.0403423	0	0	0	0.174025	0	0	0.00322449	0.00412447	0	0	0	0	0	0	0	0	0.00109933	0.00235809	0	0.0019521	0	0.0696207	0	0	0.00276202	0
S11956	0	0.0819929	0.00222344	0	0.047766	0	0.00374264	0	0.00437567	0	0.0176704	0	0	0.00433495	0	0.00542978	0.174264	0	0.0208772	0.00503616	0.0363503	0	0.0461786	0.159108	0	0	0.00176261	0.0403012	0	0	0	0	0	0	0	0.0039293	0.00148821	0.00123981	0	0.0020561	0	0	0.00332726	0	0	0.00121526	0.00122583	0.020319	0
S11973	0	0	0	0	0	0.002972	0	0.00433625	0	0.0382827	0	0	0	0	0.00416898	0	0	0.0213713	0	0.00521098	0	0	0	0	0	0	0	0	0.00508956	0	0	0	0.00424455	0	0	0.00743766	0.00109377	0.00434233	0	0.00730793	0.00371763	0	0.00853926	0	0	0	0	0.0025868	0.00349651
S11974	0	0	0	0	0.0223877	0.00233679	0	0	0	0.0249956	0	0	0.0179304	0	0.0994982	0.0279122	0.162985	0	0.00289736	0.0148561	0.190615	0	0	0.00150759	0	0	0	0	0	0.073257	0	0	0	0	0	0.00975264	0	0.00889715	0	0.0031097	0.0189895	0	0.0555603	0	0.0113756	0.00335298	0.00312126	0.0603478	0
S12002	0	0.00316857	0.00213908	0.0395762	0	0.00157485	0.00124781	0.00730976	0	0.0327886	0.00560395	0.0026685	0	0	0.0227248	0.00494552	0.00988518	0.0305674	0.0073556	0.0163777	0	0	0.00783876	0.0256924	0	0	0.00124906	0	0.0282157	0	0	0.00916009	0	0	0.00235948	0.0199609	0.0116551	0.0116936	0	0.0144985	0.00442267	0	0	0.0613323	0.0280777	0.0359336	0.00132649	0.191019	0.0238759
S12020	0	0	0.00598417	0	0	0.00769873	0	0	0	0	0	0	0	0	0.0571715	0.00858774	0.128465	0.0571764	0.008099	0.0111999	0.0175248	0.00164901	0	0	0	0	0.225562	0	0	0.00846571	0	0	0	0	0	0.0462455	0	0	0	0.0225842	0	0	0	0	0.00508535	0.00346796	0	0.0676038	0
S12022	0	0.0100123	0.00380653	0.00190512	0.0418327	0.00108947	0	0	0.00160823	0.0610875	0.0702204	0.101109	0.00203623	0.00411238	0	0.0231346	0	0	0.0137002	0.221953	0.0845506	0.00203798	0	0	0	0	0.00702857	0	0	0.00686301	0	0.00368493	0	0.00136471	0.00366765	0.00313609	0.00267977	0	0	0.00324982	0.00256517	0	0	0	0.0579185	0	0.0101698	0	0
S12024	0	0	0	0	0.00692305	0	0	0.00768496	0	0	0	0	0.00274769	0	0	0.00953173	0	0.00965443	0.00289903	0.00282357	0.00650729	0	0	0	0	0	0.0045884	0.0661902	0	0.0143818	0	0	0.0846209	0.00450333	0	0.0454793	0	0.0217267	0	0.090341	0.0251533	0	0.00360659	0.0459795	0	0	0	0	0
S12025	0	0	0	0.0278982	0.0813156	0.00882198	0	0	0.103987	0	0.0697988	0	0	0.0112426	0	0.0139537	0	0.0233585	0.0296831	0.00548873	0.014297	0.00520253	0.0688047	0.104573	0	0	0.208475	0.00920362	0	0	0	0	0	0	0	0.0147529	0	0	0	0.00635935	0	0	0	0	0	0	0.00129986	0.00191655	0
S10034	0	0.00628289	0.00274374	0.019974	0.105554	0.0129898	0	0	0	0	0	0	0	0.00156199	0	0	0	0.0264992	0.0111267	0.0264227	0.0243156	0	0	0.0157535	0.0209935	0	0.019531	0	0	0.0021165	0	0.00509044	0	0	0	0.00999524	0.00510141	0	0	0.0287591	0.0121587	0	0.239845	0.0124256	0.071496	0	0	0.0362067	0
S10066	0	0	0	0.00535819	0	0	0	0	0	0	0	0	0	0	0.0420474	0.0198889	0	0.0301682	0.0157792	0.00249166	0.0268789	0.00288976	0	0.0378548	0.0155487	0	0.00468842	0	0	0	0	0.0162764	0	0	0	0.0365348	0	0	0	0	0.0039804	0	0	0	0.00269367	0.0127817	0	0	0
S10076	0	0	0	0	0	0	0	0.0495117	0	0	0.00315801	0	0.00868926	0	0.0605335	0.00572527	0	0.188632	0.014618	0.0099813	0.0741741	0.00144493	0	0	0	0	0	0	0	0	0	0	0.0219276	0.00332915	0	0	0	0	0	0	0	0	0.308247	0	0	0	0	0	0
S10077	0	0	0	0.00367973	0.00135484	0.00212032	0	0.0156672	0	0.0168064	0.00230211	0.00217642	0	0	0.0108683	0.0015313	0	0.0067378	0	0.0262159	0.0119178	0	0	0.00246962	0	0	0.00316234	0.00220872	0.0126597	0	0	0	0	0	0.00142556	0.00849793	0.00444215	0.00379057	0	0.00428869	0.0111288	0	0	0	0.0151233	0.0034271	0.0060325	0.181654	0.0466391
S10078	0	0.556466	0	0.0205577	0.0869331	0.0122053	0	0.0140277	0.00310705	0	0.0165631	0	0	0	0	0.00643341	0	0	0.00705991	0.0336075	0.0642397	0	0.0411547	0.0247864	0	0.00158617	0.0269974	0	0	0.00276222	0	0	0	0	0	0.00396419	0	0	0	0.00101441	0	0.00159133	0	0	0.00154119	0.00627681	0	0	0
S10084	0	0	0.0216176	0.105978	0.151173	0.0320726	0	0.0150769	0	0.0956633	0.00367021	0	0	0	0	0.00988283	0.0341887	0.0243617	0.0112033	0.0243399	0.134442	0.0154704	0.0485788	0	0	0	0	0	0	0	0	0	0	0.00984765	0	0.00331172	0.00224068	0	0	0.00297393	0.00247692	0	0	0.00167271	0.0043835	0	0	0.00544966	0.0438118
S10096	0	0.0824912	0	0.0149979	0.120479	0.0121778	0.0057465	0	0	0	0.077615	0	0.00526499	0.00150975	0	0.00611892	0.0199856	0.0244509	0.00707817	0.0499058	0	0	0.0675545	0.0437549	0	0	0.00167604	0.00621877	0	0.00242272	0	0.00795312	0	0.00252111	0	0.0163385	0.00466165	0	0	0	0.00381962	0	0	0	0.0203638	0	0.00288661	0.0795547	0.0128926
S10115	0	0.145521	0	0	0.069955	0.0120304	0.00297533	0	0	0.114107	0	0	0	0.00138141	0	0	0	0	0.00574253	0.0372783	0.00990354	0.00236873	0	0	0	0.00286539	0.445401	0	0	0	0	0	0	0.0065251	0.00220639	0	0	0	0	0	0	0	0	0	0	0	0	0.0827573	0
S10120	0	0.0100411	0.00455639	0.14129	0	0	0	0	0	0	0.143017	0	0	0.00169734	0	0.0795298	0	0.085623	0.0379745	0	0.050016	0	0.0355206	0	0	0.00767321	0.0145262	0	0	0.010654	0.00331936	0.00411686	0.00309848	0.0137098	0	0	0	0	0	0	0	0	0	0	0	0	0	0	0
S10170	0	0	0.00403125	0.00184779	0	0.00575921	0.00400988	0.0357499	0	0	0	0	0	0	0	0.0806295	0	0.0795829	0.00954203	0.233631	0.109268	0	0	0	0	0	0.0560677	0.0223994	0	0.00275296	0	0.00943236	0	0	0	0.0385275	0	0	0	0.0162431	0	0	0	0	0	0.0012235	0	0	0
S10194	0	0	0.00469508	0.00215373	0	0.00799122	0	0.0524183	0.00590694	0	0.00278267	0	0	0	0	0.00632014	0	0	0.0110458	0.0119757	0.049342	0.0158912	0	0.0876412	0	0	0.0618579	0.00634248	0	0.00148791	0	0.00503102	0.021977	0.00123057	0.0131625	0.071842	0	0	0	0	0	0	0.00818974	0	0	0.00403316	0	0	0
S10220	0	0	0	0.00129334	0	0	0	0.179018	0.0947823	0	0	0	0	0.228009	0	0.0180328	0	0	0.214462	0	0	0.0251712	0	0.0203015	0	0.00155741	0.00584949	0	0	0.0143552	0	0	0	0	0.00670709	0.00774006	0	0	0	0	0.00325253	0	0.012729	0	0	0	0	0	0
S10230	0	0.00732641	0	0	0	0	0	0	0	0	0.658587	0	0	0.0346685	0	0	0	0	0	0	0	0.0454911	0	0	0	0	0.0217375	0.00963213	0	0.0684261	0.00357054	0.00103738	0	0	0	0.006759	0	0	0.0146042	0	0	0	0.00272067	0	0	0	0	0	0
S10233	0	0	0	0	0.00935277	0	0	0.00185793	0	0	0.0119117	0	0	0.00297333	0	0	0.00726606	0.0148171	0.00179112	0.0142581	0.022347	0.00174909	0.00371747	0.13441	0	0	0.0122833	0.00229778	0	0.0387092	0	0	0	0	0	0.018593	0	0	0	0.00477105	0.0318281	0	0	0	0	0.00691089	0	0.191436	0
S10239	0	0	0	0	0	0.00467589	0.00193606	0.0138523	0	0.147266	0.00890732	0	0.00807943	0	0.0152217	0.00141703	0.171566	0.0717165	0.00345683	0	0.0644145	0	0	0	0	0	0.121859	0	0.0149895	0.00809774	0	0	0.0233626	0	0	0	0	0	0	0	0	0	0	0	0	0.0217067	0	0	0
S10241	0	0	0	0.00541897	0.0930681	0	0	0.0082739	0	0	0	0	0.0129497	0	0.0122807	0.0235238	0	0.127213	0.00418185	0.013308	0.0206986	0	0.00968533	0.167227	0.072673	0	0.0697632	0.00198743	0	0	0	0.0182325	0	0	0	0.0155844	0.00684895	0.0201027	0	0.00757924	0.00300418	0.0101023	0	0	0.00610552	0.0145768	0.00695226	0	0
S10252	0	0	0	0.00730017	0.013851	0	0.0025449	0.0512118	0	0	0.0935277	0	0.102767	0	0	0.0439369	0	0.0936959	0.0102937	0.13074	0.0252369	0	0	0.0092007	0	0	0.0478446	0.00470012	0	0	0	0	0	0	0	0.0136564	0	0.0039897	0	0.00420036	0.00205372	0	0.00103462	0	0.0474109	0.0028771	0.00724779	0	0
S10255	0	0	0	0.00121927	0	0	0	0.0161249	0	0	0	0	0.0618899	0.0012325	0	0.012114	0	0.206133	0.0054935	0.00188813	0.174648	0	0	0.0226832	0	0	0.0683216	0.00442645	0	0.00430787	0	0	0.0268365	0	0	0.0167125	0	0.0338257	0	0	0	0	0	0	0	0	0	0	0
S10256	0	0	0	0	0.0200201	0.00282517	0	0	0.00244225	0.329309	0.0576229	0.195019	0.0376349	0.00668441	0	0.00582468	0	0.00517843	0.00297685	0.00379354	0.0190043	0.00139509	0	0	0	0	0	0	0.00982969	0.00104339	0	0	0	0	0	0.00323389	0	0.00202762	0	0.00255114	0	0	0	0	0	0	0.0012322	0.0339949	0
S10268	0	0.00881458	0.00387351	0.00377477	0.0166336	0.0159071	0	0.0229191	0.131815	0	0.00539343	0	0	0.00312152	0	0.0278065	0	0.0504243	0.0509042	0.0499639	0.0201038	0	0	0	0	0	0.0428849	0	0	0.00268916	0	0	0	0	0	0.0012776	0	0.00485367	0	0	0	0	0	0	0	0	0.00224741	0	0.1877
S10275	0	0.138819	0	0	0.048606	0	0	0	0.0149707	0	0.0682005	0	0	0	0	0.0739205	0.0729568	0	0.0289698	0.00296607	0	0	0	0	0	0	0.00363904	0	0	0.00296961	0.00232962	0.0183052	0.0131647	0.00215338	0.00588719	0.0160231	0	0	0	0	0	0	0	0	0.0310556	0.0020917	0	0	0
S10280	0	0	0.0043349	0	0.0628343	0.0118076	0.0135094	0	0	0	0	0	0	0.0226072	0	0.0423787	0	0	0.0389083	0.113316	0.096756	0.00208301	0.00549596	0.042968	0	0	0.0307454	0	0	0.0158553	0.00109866	0	0.00461473	0.00202093	0.0020348	0	0	0	0.0484704	0	0	0	0	0	0.0488899	0	0	0	0
S10281	0	0	0	0	0	0	0	0	0	0	0.452826	0	0	0	0	0	0	0	0.124237	0	0.00697	0	0	0.0384006	0	0	0	0	0	0.00126143	0	0.0173912	0	0	0	0	0	0.00257635	0.0495396	0.00212263	0	0	0.0473748	0	0.00743308	0.00173562	0	0	0.00438675
S10282	0	0	0	0	0	0.0158738	0.00179596	0.0114832	0	0	0	0	0	0	0	0	0	0	0.0138053	0.0685338	0.0707909	0.00424476	0.0117226	0.0121427	0.0213266	0	0.0215776	0.0276137	0	0	0	0.00472607	0	0	0	0.00721573	0.00144532	0	0.03543	0.00455337	0.0022154	0	0	0	0	0	0	0.365192	0
S10283	0	0	0	0	0.0501214	0.0178174	0	0.015829	0.0428767	0	0.0143198	0	0	0	0	0.0034999	0	0.0197426	0.00554752	0.01247	0.0253576	0	0.00450686	0	0	0	0	0	0	0	0	0	0	0	0	0	0	0.00237179	0	0	0.00635034	0	0.48465	0	0.0117	0	0	0	0.0796779
S10285	0	0	0	0	0.0775811	0.0112836	0	0	0.0286656	0	0.10459	0	0	0	0.0578215	0.023638	0	0	0.00193553	0.0450394	0	0.00131846	0.025017	0	0	0	0	0	0	0.00268668	0	0	0.00206155	0	0.00147273	0.00302126	0	0	0	0	0	0	0.152222	0	0.036081	0	0	0.144113	0
S10286	0	0	0	0	0	0	0	0	0	0	0	0	0	0	0	0	0	0	0.137634	0.261005	0.17221	0	0	0	0	0.00588289	0.0019436	0	0	0.00496905	0.00147183	0.00586051	0	0.00141243	0	0	0	0	0.0954856	0	0	0	0	0	0	0	0	0	0
S10290	0	0.0116236	0	0	0	0.0146989	0	0	0	0	0.0221734	0	0	0	0	0.0247474	0	0.158093	0.0332745	0.119018	0.0941415	0	0	0	0	0	0.0157201	0.012387	0	0.00251277	0	0.127726	0	0	0	0.00593566	0	0	0.109742	0.00234988	0.00659709	0	0	0	0	0.00363774	0.00244678	0.0073	0
S10312	0	0	0	0.0180343	0.0520201	0.0406587	0	0	0	0	0.256788	0.193528	0	0	0	0.01455	0	0	0.0679524	0	0	0	0	0.0538394	0	0	0.00252308	0.0130111	0	0	0	0	0	0	0	0	0	0.00378318	0	0	0	0	0	0.0189764	0.0400738	0.00370339	0	0.0494578	0
S10313	0	0.0219458	0	0.015513	0.0321843	0.00379447	0	0	0.0253401	0	0	0	0.00691776	0	0.0206359	0.00569315	0	0.0741762	0.0120543	0.0657357	0.0101649	0.00175816	0.0158522	0	0	0	0.0728219	0.0352621	0	0	0	0.00413973	0	0	0	0.018875	0.00385447	0.0044971	0.107705	0.00313342	0.00319368	0	0	0	0.03735	0.00509078	0	0.0467294	0
S10329	0	0.0330085	0	0	0.075675	0	0	0.054839	0	0	0.0317201	0	0	0	0	0.00256893	0	0.181958	0	0.00416288	0.108659	0	0.0168534	0	0	0	0	0	0	0.00863657	0	0	0.00722828	0	0	0	0	0	0	0.00738141	0	0	0.0016533	0	0.0293465	0	0	0.159577	0.170142
S10365	0	0.00312301	0.00425506	0	0.0427988	0.0138075	0	0.0460584	0	0	0.0169085	0	0	0	0	0.0384569	0.128202	0.0398879	0.00786357	0.0386217	0.00609174	0	0.0119893	0.0194608	0.0446475	0.00103238	0.01021	0.00628212	0.0568481	0.00113631	0	0	0	0	0	0.056586	0.0042799	0	0	0	0	0	0	0	0.00789817	0	0.012291	0.0363654	0
S10368	0	0.22897	0.00484943	0.064255	0.031999	0.00141439	0	0.0192417	0.0662805	0	0.0388202	0.0237863	0	0	0.00332373	0.0027037	0	0	0.0033508	0.230282	0	0.00187618	0.0185209	0.0158241	0	0	0	0	0.00362205	0	0	0	0	0	0	0.0125113	0.00190776	0.0115648	0	0.00120434	0.00466181	0	0	0.00490965	0.0433184	0.00164724	0.00371665	0.00280464	0
S10374	0	0	0	0	0.00104225	0	0	0.00553875	0	0.454593	0.0138626	0	0	0	0	0.00279711	0	0	0	0.0288291	0.0510826	0.00283224	0	0	0.0432024	0	0.0277301	0.0144115	0	0	0	0	0	0	0.00122438	0.0560147	0.00152701	0.0199125	0.0583136	0	0.0040593	0	0.00212364	0.0112522	0	0.00649215	0	0	0
S10803	0	0	0	0	0	0	0.00149748	0	0.0467423	0	0	0	0	0.0371167	0	0.0810664	0	0	0.0381176	0	0.0225277	0	0	0	0	0.00397314	0.0788257	0	0	0.0042518	0.0013162	0	0	0	0	0	0.00454184	0	0.0359632	0	0.00316603	0	0	0	0	0.00383164	0	0.344692	0
S10806	0	0	0	0.0109725	0.0315448	0.00367425	0	0.0621881	0	0	0	0	0.0680161	0	0	0.0661134	0	0	0.00466967	0	0.158477	0	0.0496317	0	0	0	0	0.00760481	0	0.0150544	0	0	0	0	0	0	0	0	0	0.0033619	0.0208132	0	0	0	0.0314817	0	0	0	0
S11074	0	0	0	0.0943227	0	0	0	0	0	0	0	0	0	0	0	0.264007	0	0	0	0	0.262233	0	0	0	0	0	0.00542361	0	0	0.0189674	0.00960118	0	0.0121052	0	0	0	0	0	0.00302656	0	0	0	0.00255686	0	0	0	0	0	0
S11336	0	0	0	0	0	0	0	0	0	0	0.125955	0	0	0.00198557	0	0	0.30311	0	0.00220889	0.0719154	0	0	0	0.0916664	0	0	0	0.00651931	0	0.0110781	0	0	0	0	0	0	0	0	0.0247819	0	0	0.00221482	0	0	0	0	0.00117132	0	0
S11424	0	0	0	0	0	0	0	0	0	0.555911	0	0	0	0	0	0	0	0	0.0116231	0.00244634	0.155957	0	0	0	0	0	0.0428925	0	0	0.00573337	0	0	0.00109617	0	0	0	0	0	0	0	0	0	0	0	0	0	0	0	0
S12011	0	0	0	0	0.0232549	0	0	0	0	0	0	0	0	0	0.00698947	0.002157	0.012001	0.0480975	0	0	0.00450284	0	0.0134329	0	0	0	0.0998602	0	0	0	0	0	0	0	0	0.0189284	0	0	0.00237814	0.00559931	0.0639263	0	0	0	0.00460586	0	0	0.313634	0.0272198
[truncated: 33 more columns]

## Sheet: Table S7b
Table S7b: Qualitative (Jaccard distance) comparison between different model-based communities with respect to Metabolomics data
Samples	GSMM	PGMM	PanModel	Hybrid				GSMM	PGMM	PanModel	Hybrid
S10077	0.730159	0.759615	0.769585	0.745			Mean distance	0.722025	0.733927	0.740781	0.718246
S10134	0.733333	0.754464	0.759825	0.736041			Mean error reduction wrt GSMM	0	-0.0164838	-0.0259771	0.0052333
S10144	0.743455	0.762791	0.776316	0.75122			Significance wrt GSMM		0.00569275	0.000105653	0.291418
S10151	0.731343	0.717593	0.737069	0.708134
S10152	0.650307	0.707207	0.713636	0.681592
S10206	0.753927	0.773756	0.780702	0.75
S10223	0.7	0.711111	0.714912	0.678049
S10229	0.772973	0.78341	0.769608	0.752632
S10242	0.693069	0.705882	0.728814	0.685
S10246	0.719388	0.727679	0.73913	0.70936
S10260	0.773481	0.767442	0.780269	0.755
S10265	0.759259	0.747512	0.751323	0.755682
S10268	0.722222	0.733365	0.734884	0.723404
S10290	0.717647	0.743266	0.752336	0.728205
S10302	0.721925	0.741392	0.751196	0.729592
S10304	0.735955	0.738259	0.745192	0.73743
S10309	0.695187	0.708233	0.712264	0.700508
S10324	0.706806	0.73469	0.737327	0.704082
S10330	0.701657	0.718768	0.723301	0.709845
S10335	0.707447	0.713038	0.71875	0.691176
S10464	0.723164	0.683603	0.689119	0.677249
S10471	0.697898	0.734783	0.737864	0.71875
S10492	0.744444	0.73713	0.742991	0.716495
S10537	0.693548	0.709249	0.712329	0.693467

## Sheet: Table S7c
Table S7c: Quantitative (Euclidean distance) comparison between different model-based communities with respect to GSMM
Samples	PGMM	PanModel	Hybrid			Table reports the mean distance and error reduction along with the significance values
S10077	0.949482	0.953418	0.496861
S10134	0.943473	0.962372	0.493466				PGMM	PanModel	Hybrid	Significance of hybrid models
S10144	0.986282	0.99359	0.499501			Mean distance	0.952986	0.961975	0.517838
S10151	0.945349	0.957128	0.480799			Mean error reduction wrt PGMM	0	-0.00943306	0.456616	3.25738e-24
S10152	0.986406	1	0.538579			Mean error reduction wrt PanModels	0.00934491	0	0.461693	1.02949e-25
S10206	0.955814	0.973397	0.536468
S10223	0.943205	0.974728	0.480807
S10229	0.953661	0.967593	0.477658
S10242	0.959084	0.993138	0.493061
S10246	0.981226	0.989206	0.525889
S10260	0.958998	0.982831	0.475668
S10265	0.988434	0.988545	0.510148
S10268	0.973728	0.988986	0.494171
S10290	0.970551	0.954877	0.497836
S10302	0.940388	0.940096	0.560886
S10304	0.939662	0.909794	0.529238
S10309	0.93079	0.978898	0.549386
S10324	0.922273	0.928902	0.484706
S10330	0.956189	0.93517	0.55938
S10335	0.952799	0.94929	0.558743
S10464	0.931298	0.977277	0.556893
S10471	0.936918	0.951514	0.549706
S10492	0.995882	1	0.579894
S10537	0.869768	0.836655	0.498359

## Sheet: Table S7d
Table S7d: Metadata of all the healthy and CRC samples
sampleID	Stage	Age	Gender	Tumor location
S10023	Healthy	65	M	-
S10025	Healthy	40	M	-
S10029	Healthy	67	F	-
S10031	Healthy	77	M	-
S10036	Healthy	64	F	-
S10037	Healthy	66	F	-
S10038	Healthy	66	F	-
S10040	Healthy	66	F	-
S10046	Healthy	65	M	-
S10048	Healthy	77	F	-
S10052	Healthy	65	M	-
S10058	Healthy	59	M	-
S10060	Healthy	73	F	-
S10080	Healthy	74	M	-
S10087	Healthy	71	M	-
S10092	Healthy	79	F	-
S10100	Healthy	70	M	-
S10105	Healthy	66	F	-
S10106	Healthy	72	F	-
S10107	Healthy	70	M	-
S10114	Healthy	55	F	-
S10132	Healthy	50	M	-
S10135	Healthy	65	M	-
S10144	Healthy	77	F	-
S10150	Healthy	78	F	-
S10151	Healthy	59	F	-
S10158	Healthy	61	M	-
S10169	Healthy	76	M	-
S10183	Healthy	68	M	-
S10188	Healthy	71	F	-
S10200	Healthy	49	F	-
S10206	Healthy	71	M	-
S10207	Healthy	73	M	-
S10208	Healthy	77	M	-
S10212	Healthy	70	M	-
S10215	Healthy	78	F	-
S10219	Healthy	68	M	-
S10221	Healthy	70	M	-
S10223	Healthy	66	M	-
S10226	Healthy	60	M	-
S10229	Healthy	66	M	-
S10231	Healthy	72	M	-
S10235	Healthy	62	F	-
S10244	Healthy	74	M	-
S10246	Healthy	64	F	-
S10250	Healthy	47	M	-
S10254	Healthy	67	F	-
S10258	Healthy	42	M	-
S10259	Healthy	69	M	-
S10262	Healthy	45	M	-
S10269	Healthy	76	F	-
S10270	Healthy	67	M	-
S10271	Healthy	68	M	-
S10273	Healthy	69	F	-
S10274	Healthy	62	F	-
S10301	Healthy	77	F	-
S10302	Healthy	64	M	-
S10304	Healthy	44	M	-
S10315	Healthy	59	F	-
S10317	Healthy	68	M	-
S10318	Healthy	75	F	-
S10320	Healthy	70	M	-
S10325	Healthy	72	M	-
S10335	Healthy	75	M	-
S10339	Healthy	76	M	-
S10340	Healthy	45	F	-
S10341	Healthy	58	F	-
S10349	Healthy	62	F	-
S10350	Healthy	67	F	-
S10353	Healthy	50	F	-
S10354	Healthy	60	F	-
S10356	Healthy	76	M	-
S10357	Healthy	71	F	-
S10362	Healthy	76	M	-
S10364	Healthy	66	M	-
S10378	Healthy	74	M	-
S10379	Healthy	73	M	-
S10403	Healthy	58	M	-
S10408	Healthy	66	M	-
S10417	Healthy	42	F	-
S10418	Healthy	71	F	-
S10428	Healthy	79	M	-
S10429	Healthy	75	F	-
S10430	Healthy	55	M	-
S10434	Healthy	66	F	-
S10436	Healthy	58	M	-
S10445	Healthy	36	M	-
S10447	Healthy	55	M	-
S10448	Healthy	64	M	-
S10456	Healthy	74	M	-
S10463	Healthy	76	F	-
S10465	Healthy	47	F	-
S10467	Healthy	71	M	-
S10473	Healthy	71	M	-
S10486	Healthy	65	F	-
S10487	Healthy	78	M	-
S10489	Healthy	78	M	-
S10508	Healthy	67	M	-
S10510	Healthy	52	M	-
S10519	Healthy	71	M	-
S10533	Healthy	62	M	-
S10537	Healthy	76	F	-
S10541	Healthy	53	F	-
S10543	Healthy	55	M	-
S10559	Healthy	41	F	-
S10570	Healthy	45	M	-
S10575	Healthy	37	M	-
S10577	Healthy	61	F	-
S10585	Healthy	66	F	-
S10586	Healthy	78	M	-
S10589	Healthy	75	F	-
S10591	Healthy	51	M	-
S10592	Healthy	54	M	-
S10593	Healthy	61	M	-
S10597	Healthy	71	F	-
S10618	Healthy	73	F	-
S10620	Healthy	63	M	-
S10621	Healthy	60	M	-
S10622	Healthy	62	F	-
S10627	Healthy	57	M	-
S10632	Healthy	76	M	-
S10639	Healthy	40	M	-
S10647	Healthy	76	M	-
S10652	Healthy	41	F	-
S10657	Healthy	69	M	-
S10659	Healthy	76	M	-
S10661	Healthy	49	F	-
S10663	Healthy	73	M	-
S10678	Healthy	46	F	-
S10684	Healthy	61	F	-
S10688	Healthy	55	M	-
S10698	Healthy	71	M	-
S10701	Healthy	42	M	-
S10716	Healthy	49	F	-
S10726	Healthy	69	M	-
S10733	Healthy	63	M	-
S10741	Healthy	70	M	-
S10776	Healthy	42	F	-
S10784	Healthy	49	M	-
S10794	Healthy	54	F	-
S10801	Healthy	68	F	-
S10804	Healthy	74	F	-
S10805	Healthy	54	F	-
S10807	Healthy	74	F	-
S10817	Healthy	65	F	-
S10835	Healthy	74	M	-
S10838	Healthy	75	F	-
S10840	Healthy	68	F	-
S10850	Healthy	51	M	-
S10061	Mulitple polypoid adenoma	41	F	-
S10089	Mulitple polypoid adenoma	54	M	-
S10109	Mulitple polypoid adenoma	69	M	-
S10111	Mulitple polypoid adenoma	67	F	-
S10138	Mulitple polypoid adenoma	72	M	-
S10139	Mulitple polypoid adenoma	65	M	-
S10161	Mulitple polypoid adenoma	51	M	-
S10182	Mulitple polypoid adenoma	52	M	-
S10193	Mulitple polypoid adenoma	58	M	-
S10209	Mulitple polypoid adenoma	64	F	-
S10242	Mulitple polypoid adenoma	58	F	-
S10251	Mulitple polypoid adenoma	64	M	-
S10261	Mulitple polypoid adenoma	70	F	-
S10288	Mulitple polypoid adenoma	59	F	-
S10294	Mulitple polypoid adenoma	74	F	-
S10299	Mulitple polypoid adenoma	78	M	-
S10327	Mulitple polypoid adenoma	60	M	-
S10336	Mulitple polypoid adenoma	67	M	-
S10406	Mulitple polypoid adenoma	67	M	-
S10411	Mulitple polypoid adenoma	77	M	-
S10470	Mulitple polypoid adenoma	66	M	-
S10471	Mulitple polypoid adenoma	75	M	-
S10472	Mulitple polypoid adenoma	69	F	-
S10484	Mulitple polypoid adenoma	73	M	-
S10485	Mulitple polypoid adenoma	74	M	-
S10548	Mulitple polypoid adenoma	71	M	-
S10569	Mulitple polypoid adenoma	65	M	-
S10571	Mulitple polypoid adenoma	64	M	-
S10572	Mulitple polypoid adenoma	58	M	-
S10581	Mulitple polypoid adenoma	72	F	-
S10608	Mulitple polypoid adenoma	73	M	-
S10610	Mulitple polypoid adenoma	59	M	-
S10614	Mulitple polypoid adenoma	59	M	-
S10619	Mulitple polypoid adenoma	58	M	-
S10630	Mulitple polypoid adenoma	52	M	-
S10634	Mulitple polypoid adenoma	70	M	-
S10642	Mulitple polypoid adenoma	60	M	-
S10695	Mulitple polypoid adenoma	53	M	-
S10728	Mulitple polypoid adenoma	63	M	-
S10759	Mulitple polypoid adenoma	63	M	-
S10766	Mulitple polypoid adenoma	69	M	-
S10795	Mulitple polypoid adenoma	75	M	-
S10809	Mulitple polypoid adenoma	66	F	-
S10811	Mulitple polypoid adenoma	48	M	-
S10825	Mulitple polypoid adenoma	74	M	-
S10033	Stage_0	54	F	Rectum
S10047	Stage_0	73	M	Left colon
S10055	Stage_0	56	F	Left colon
S10081	Stage_0	65	M	Right colon
S10134	Stage_0	63	F	Rectum
S10140	Stage_0	64	F	Right colon
S10154	Stage_0	69	M	Left colon
S10165	Stage_0	71	M	Left colon and Right colon
S10177	Stage_0	67	M	Rectum
S10198	Stage_0	76	F	Right colon
S10203	Stage_0	60	M	Right colon
S10334	Stage_0	63	F	Rectum
S10338	Stage_0	57	M	Right colon
S10345	Stage_0	73	F	Right colon
S10358	Stage_0	61	F	Right colon
S10366	Stage_0	72	M	Left colon
S10385	Stage_0	71	M	Left colon
S10441	Stage_0	64	M	Rectum
S10494	Stage_0	47	F	Right colon
S10545	Stage_0	66	F	Rectum
S10576	Stage_0	72	M	Rectum, Left colon and Right colon
S10648	Stage_0	70	F	Left colon
S10697	Stage_0	47	F	Rectum
S10722	Stage_0	67	F	Right colon
S10749	Stage_0	65	F	Right colon
S10756	Stage_0	50	M	Rectum
S10783	Stage_0	44	M	Rectum
S10785	Stage_0	62	F	Right colon
S10814	Stage_0	78	M	Rectum
S10853	Stage_0	65	M	Left colon
S10021	Stage_I_II	57	M	Left colon
S10067	Stage_I_II	64	F	Right colon
S10073	Stage_I_II	71	F	Left colon
S10074	Stage_I_II	61	M	Left colon
S10091	Stage_I_II	70	F	Left colon
S10097	Stage_I_II	62	F	Left colon
S10119	Stage_I_II	76	M	Left colon
S10124	Stage_I_II	73	M	Rectum
S10126	Stage_I_II	52	M	Rectum
S10147	Stage_I_II	51	F	Left colon
S10185	Stage_I_II	65	M	Right colon
S10199	Stage_I_II	64	M	Rectum
S10236	Stage_I_II	47	M	Rectum
S10248	Stage_I_II	62	M	Rectum
S10249	Stage_I_II	47	M	Rectum
S10265	Stage_I_II	73	M	Rectum
S10267	Stage_I_II	60	F	Right colon
S10277	Stage_I_II	73	F	Rectum
S10287	Stage_I_II	64	M	Right colon
S10306	Stage_I_II	69	M	Right colon
S10308	Stage_I_II	69	F	Left colon
S10309	Stage_I_II	70	M	Right colon
S10323	Stage_I_II	68	F	Rectum
S10324	Stage_I_II	66	M	Left colon
S10330	Stage_I_II	66	M	Rectum
S10333	Stage_I_II	45	M	Rectum
S10344	Stage_I_II	60	M	Left colon
S10371	Stage_I_II	57	F	Left colon
S10377	Stage_I_II	73	F	Right colon
S10389	Stage_I_II	70	M	Rectum
S10396	Stage_I_II	50	M	Right colon
S10415	Stage_I_II	68	F	Rectum
S10432	Stage_I_II	71	F	Right colon
S10443	Stage_I_II	54	F	Left colon
S10459	Stage_I_II	73	F	Rectum
S10462	Stage_I_II	61	F	Rectum
S10464	Stage_I_II	76	M	Rectum
S10469	Stage_I_II	69	M	Left colon
S10480	Stage_I_II	53	M	Rectum
S10495	Stage_I_II	67	M	Rectum
S10503	Stage_I_II	69	M	Right colon
S10505	Stage_I_II	65	F	Rectum
S10523	Stage_I_II	49	M	Rectum
S10525	Stage_I_II	68	M	Rectum
S10542	Stage_I_II	71	F	Rectum
S10550	Stage_I_II	74	F	Rectum
S10584	Stage_I_II	51	M	Right colon
S10598	Stage_I_II	65	M	Rectum
S10609	Stage_I_II	51	M	Right colon
S10615	Stage_I_II	75	F	Right colon
S10628	Stage_I_II	73	F	Right colon
S10644	Stage_I_II	64	M	Rectum
S10667	Stage_I_II	68	M	Left colon
S10668	Stage_I_II	74	M	Rectum
S10670	Stage_I_II	69	M	Rectum
S10671	Stage_I_II	71	M	Left colon
S10674	Stage_I_II	47	M	Rectum
S10675	Stage_I_II	55	M	Rectum
S10694	Stage_I_II	53	M	Rectum
S10700	Stage_I_II	77	M	Right colon
S10709	Stage_I_II	56	F	Rectum
S10710	Stage_I_II	55	M	Left colon
S10713	Stage_I_II	63	M	Right colon
S10717	Stage_I_II	69	M	Right colon
S10718	Stage_I_II	52	M	Rectum
S10720	Stage_I_II	39	M	Right colon
S10723	Stage_I_II	73	M	Rectum
S10731	Stage_I_II	60	M	Rectum
S10745	Stage_I_II	69	F	Right colon
S10755	Stage_I_II	56	F	Right colon
S10762	Stage_I_II	63	F	Right colon
S10767	Stage_I_II	72	M	Left colon
S10769	Stage_I_II	65	F	Rectum
S10774	Stage_I_II	61	F	Rectum
S10775	Stage_I_II	66	M	Left colon
S10812	Stage_I_II	64	M	Rectum
S10816	Stage_I_II	70	F	Right colon
S10827	Stage_I_II	73	M	Right colon
S10829	Stage_I_II	52	M	Rectum
S10851	Stage_I_II	72	M	Right colon
S10059	Stage_III_IV	69	F	Rectum
S10099	Stage_III_IV	51	M	Rectum
S10103	Stage_III_IV	55	M	Rectum
S10118	Stage_III_IV	62	F	Left colon
S10152	Stage_III_IV	67	F	Right colon
S10168	Stage_III_IV	78	M	Rectum
S10171	Stage_III_IV	30	M	Left colon
S10178	Stage_III_IV	69	F	Rectum
S10191	Stage_III_IV	59	M	Left colon and Right colon
S10195	Stage_III_IV	57	F	Right colon
S10201	Stage_III_IV	38	M	Right colon
S10213	Stage_III_IV	49	M	Rectum
S10232	Stage_III_IV	64	M	Rectum
S10238	Stage_III_IV	66	F	Right colon
S10247	Stage_III_IV	76	F	Right colon
S10260	Stage_III_IV	63	F	Right colon
S10266	Stage_III_IV	65	M	Right colon
S10284	Stage_III_IV	73	M	Rectum
S10303	Stage_III_IV	44	F	Right colon
S10307	Stage_III_IV	49	F	Left colon
S10322	Stage_III_IV	70	F	Left colon and Right colon
S10332	Stage_III_IV	61	M	Left colon and Right colon
S10359	Stage_III_IV	72	M	Right colon
S10380	Stage_III_IV	28	M	Rectum
S10397	Stage_III_IV	53	F	Rectum
S10398	Stage_III_IV	63	M	Right colon
S10414	Stage_III_IV	63	M	Rectum
S10416	Stage_III_IV	56	F	Right colon
S10419	Stage_III_IV	46	M	Rectum
S10420	Stage_III_IV	68	F	Rectum
S10425	Stage_III_IV	69	F	Right colon
S10435	Stage_III_IV	53	F	Rectum
S10442	Stage_III_IV	76	F	Rectum
S10449	Stage_III_IV	43	M	Left colon
S10461	Stage_III_IV	46	M	Rectum
S10468	Stage_III_IV	52	M	Rectum
S10476	Stage_III_IV	70	F	Right colon
S10483	Stage_III_IV	63	F	Rectum
S10492	Stage_III_IV	63	M	Rectum
S10513	Stage_III_IV	70	M	Right colon
S10514	Stage_III_IV	59	M	Right colon
S10527	Stage_III_IV	62	M	Right colon
S10532	Stage_III_IV	60	M	Left colon
S10556	Stage_III_IV	45	F	Rectum
S10566	Stage_III_IV	59	F	Left colon
S10604	Stage_III_IV	69	M	Left colon
S10616	Stage_III_IV	64	M	Rectum
S10635	Stage_III_IV	77	M	Right colon
S10645	Stage_III_IV	49	F	Rectum
S10646	Stage_III_IV	67	F	Rectum
S10656	Stage_III_IV	70	M	Rectum
S10660	Stage_III_IV	67	F	Rectum
S10665	Stage_III_IV	64	M	Rectum
S10714	Stage_III_IV	59	F	Left colon
S10715	Stage_III_IV	60	M	Right colon
S10725	Stage_III_IV	78	M	Rectum
S10747	Stage_III_IV	62	M	Rectum
S10754	Stage_III_IV	46	F	Rectum
S10760	Stage_III_IV	59	F	Left colon
S10761	Stage_III_IV	54	F	Left colon
S10765	Stage_III_IV	49	M	Right colon
S10772	Stage_III_IV	59	M	Rectum
S10813	Stage_III_IV	32	F	Rectum
S10818	Stage_III_IV	75	F	Left colon
S10822	Stage_III_IV	50	M	Rectum
S10839	Stage_III_IV	58	M	Rectum
S10847	Stage_III_IV	73	F	Right colon
S10848	Stage_III_IV	51	F	Rectum
S10034	Healthy with the history of colorectal surgery	74	F	-
S10066	Healthy with the history of colorectal surgery	56	M	-
S10076	Healthy with the history of colorectal surgery	73	M	-
S10077	Healthy with the history of colorectal surgery	69	M	-
S10078	Healthy with the history of colorectal surgery	68	F	-
S10084	Healthy with the history of colorectal surgery	70	F	-
S10096	Healthy with the history of colorectal surgery	69	M	-
S10115	Healthy with the history of colorectal surgery	40	F	-
S10120	Healthy with the history of colorectal surgery	38	F	-
S10186	Healthy with the history of colorectal surgery	72	F	-
S10196	Healthy with the history of colorectal surgery	61	M	-
S10220	Healthy with the history of colorectal surgery	67	F	-
S10230	Healthy with the history of colorectal surgery	50	F	-
S10233	Healthy with the history of colorectal surgery	55	M	-
S10241	Healthy with the history of colorectal surgery	42	F	-
S10252	Healthy with the history of colorectal surgery	55	F	-
S10255	Healthy with the history of colorectal surgery	64	F	-
S10256	Healthy with the history of colorectal surgery	70	M	-
S10268	Healthy with the history of colorectal surgery	70	F	-
S10275	Healthy with the history of colorectal surgery	69	M	-
S10280	Healthy with the history of colorectal surgery	38	M	-
S10281	Healthy with the history of colorectal surgery	72	F	-
S10282	Healthy with the history of colorectal surgery	72	M	-
S10283	Healthy with the history of colorectal surgery	77	M	-
S10285	Healthy with the history of colorectal surgery	57	M	-
S10286	Healthy with the history of colorectal surgery	57	F	-
S10289	Healthy with the history of colorectal surgery	66	M	-
S10290	Healthy with the history of colorectal surgery	68	M	-
S10312	Healthy with the history of colorectal surgery	64	F	-
S10313	Healthy with the history of colorectal surgery	62	F	-
S10329	Healthy with the history of colorectal surgery	65	F	-
S10368	Healthy with the history of colorectal surgery	41	F	-
S10374	Healthy with the history of colorectal surgery	49	M	-
S10444	Healthy with the history of colorectal surgery	39	M	-

## Sheet: Table S7e
Table S7e: Qualitative (Jaccard distance) comparison between different model-based communities with respect to Metabolomics data (Second Set)
Samples	GSMM	PGMM	PanModel	Hybrid			GSMM	PGMM	PanModel	Hybrid
S10033	0.734	0.786	0.855	0.769		Mean distance	0.733	0.821	0.826	0.778
S10081	0.746	0.799	0.802	0.785		Mean error reduction wrt GSMM	0	-0.12	-0.128	-0.061
S10212	0.735	0.842	0.885	0.853		Significance wrt GSMM		0	0	0
S10221	0.735	0.81	0.789	0.74
S10231	0.742	0.82	0.86	0.792
S10241	0.754	0.775	0.781	0.743
S10248	0.681	0.805	0.858	0.789
S10168	0.69	0.833	0.759	0.72
S10286	0.729	0.848	0.778	0.785
S10308	0.78	0.822	0.818	0.716
S10336	0.724	0.879	0.848	0.83
S10353	0.751	0.811	0.86	0.821
S10389	0.734	0.875	0.871	0.834
S10461	0.763	0.813	0.835	0.808
S10468	0.688	0.844	0.805	0.747
S10513	0.709	0.795	0.821	0.752
S10761	0.707	0.794	0.856	0.756
S10765	0.778	0.847	0.836	0.816
S10775	0.752	0.836	0.829	0.75
S10785	0.723	0.788	0.783	0.751

## Sheet: Table S7f
Table S7f: Quantitative (Euclidean distance) comparison between different model-based communities with respect to GSMM (Second set)
Samples	PGMM	PanModel	Hybrid				PGMM	PanModel	Hybrid	Significance of hybrid models
S10033	0.867	0.858	0.358			Mean distance	0.77	0.95	0.334
S10081	0.982	0.811	0.401			Mean error reduction wrt PGMM models	0	-0.233	0.567	0
S10212	0.949	0.668	0.319			Mean error reduction wrt PanModels	0.189	0	0.649	0
S10221	0.867	0.858	0.36
S10231	0.91	0.768	0.301
S10241	0.954	0.612	0.298
S10248	0.966	0.831	0.309
S10168	0.929	0.801	0.345
S10286	0.977	0.803	0.326
S10308	0.952	0.721	0.322
S10336	0.97	0.794	0.278
S10353	0.993	0.973	0.397
S10389	0.942	0.764	0.365
S10461	0.937	0.768	0.315
S10468	0.916	0.694	0.32
S10513	1	0.679	0.335
S10761	0.948	0.855	0.375
S10765	0.938	0.603	0.298
S10775	0.967	0.86	0.354
S10785	0.955	0.775	0.324
